# Supplementary material for: Strain-induced skeletal rearrangement of a polycyclic aromatic hydrocarbon on a copper surface
Source: Nat Commun. 2017 Jul 20;8:16089. doi: 10.1038/ncomms16089 (PMC5524995; doi:10.1038/ncomms16089)
Supplement: Supplementary Date 1 [file ncomms16089-s2.cif]

data_General
_audit_creation_date                    2014-02-20
_audit_creation_method                 'by CrystalStructure 4.0'
_audit_update_record                    ?

#==============================================================================
# PROCESSING SUMMARY (IUCr Office Use Only)

_journal_date_recd_electronic           ?
_journal_date_from_coeditor             ?
_journal_date_accepted                  ?
_journal_coeditor_code                  ?

#==============================================================================
# SUBMISSION DETAILS

_publ_contact_author_name              'ENTER NAME'
_publ_contact_author_email             'ENTER EMAIL ADDRESS'
_publ_contact_author_fax               'ENTER FAX NUMBER'
_publ_contact_author_phone             'ENTER PHONE NUMBER'
_publ_contact_author_address
;
    ENTER TEXT OF LETTER
;
_publ_requested_journal                'ENTER JOURNAL NAME HERE'
_publ_requested_category               'CHOOSE FI FM FO CI CM CO or AD'
_publ_requested_coeditor_name           ?

#==============================================================================
# TITLE AND AUTHOR LIST

_publ_section_title
;
    ENTER SECTION TITLE
;
_publ_section_title_footnote
;
    ENTER FOOTNOTE TO TITLE OF PAPER
;
loop_
_publ_author_name
_publ_author_footnote
_publ_author_address
' FIRST AUTHORS NAME '
;
  FIRST AUTHORS FOOTNOTES
;
;
  FIRST AUTHORS ADDRESS
;
_publ_section_synopsis
;
    ENTER SYNOPSIS
;

#==============================================================================
# TEXT

_publ_section_abstract
;
    ENTER ABSTRACT
;
_publ_section_comment
;
    ENTER TEXT
;
_publ_section_references
;
    ENTER OTHER REFERENCES

    Rigaku (2010). CrystalStructure. Version 4.0. 
    Rigaku Corporation, Tokyo, Japan.

    M.C. Burla, R. Caliandro, M. Camalli, B. Carrozzini, 
    G.L. Cascarano, L. De Caro, C. Giacovazzo, G. Polidori, 
    R. Spagna (2005) 
    SIR2004

    Sheldrick, G.M. (2008), Acta Cryst. A64, 112-122.

    Rigaku (1995). ABSCOR. 
    Rigaku Corporation, Tokyo, Japan.

;
_publ_section_figure_captions
;
    ENTER FIGURE CAPTIONS
;
_publ_section_exptl_prep
;
    ENTER COMPOUND PREPARATION DETAILS
;
_publ_section_exptl_refinement
;
    ENTER SPECIAL DETAILS OF THE REFINEMENT
;

#==============================================================================
data_20140218

#==============================================================================
# CHEMICAL DATA

_chemical_name_common             ?
_chemical_melting_point           ?
_chemical_formula_moiety          'C30 H18'
_chemical_formula_sum             'C30 H18' 
_chemical_formula_weight          378.44

loop_
 _atom_type_symbol
 _atom_type_description
 _atom_type_scat_dispersion_real
 _atom_type_scat_dispersion_imag
 _atom_type_scat_source
 'C'  'C'   0.0181   0.0091
 'International Tables Vol C Tables 4.2.6.8 and 6.1.1.4'
 'H'  'H'   0.0000   0.0000
 'International Tables Vol C Tables 4.2.6.8 and 6.1.1.4'
 
_space_group_crystal_system       monoclinic
_space_group_IT_number            15
_space_group_name_H-M_alt         'C 2/c'
_space_group_name_Hall            '-C 2yc'
 
_shelx_space_group_comment
;
The symmetry employed for this shelxl refinement is uniquely defined
by the following loop, which should always be used as a source of
symmetry information in preference to the above space-group names.
They are only intended as comments.
;
 
loop_
 _space_group_symop_operation_xyz
 'x, y, z'
 '-x, y, -z+1/2'
 'x+1/2, y+1/2, z'
 '-x+1/2, y+1/2, -z+1/2'
 '-x, -y, -z'
 'x, -y, z-1/2'
 '-x+1/2, -y+1/2, -z'
 'x+1/2, -y+1/2, z-1/2'
 
_cell_length_a                    38.0759(15)
_cell_length_b                    12.6702(5)
_cell_length_c                    7.9552(3)
_cell_angle_alpha                 90
_cell_angle_beta                  101.488(7)
_cell_angle_gamma                 90
_cell_volume                      3760.9(3)
_cell_formula_units_Z             8
_cell_measurement_temperature     100(2)
_cell_measurement_reflns_used           12020
_cell_measurement_theta_min             3.69
_cell_measurement_theta_max             68.14 
 
_exptl_crystal_description              platelet
_exptl_crystal_colour                   green
_exptl_crystal_density_meas       ? 
_exptl_crystal_density_method      'not measured' 
_exptl_crystal_density_diffrn     1.337          
_exptl_crystal_F_000              1584
_exptl_transmission_factor_min    ?                                             
_exptl_transmission_factor_max    ?                                             
_exptl_crystal_size_max           0.250
_exptl_crystal_size_mid           0.150
_exptl_crystal_size_min           0.050
_exptl_absorpt_coefficient_mu     0.576
_shelx_estimated_absorpt_T_min    0.869
_shelx_estimated_absorpt_T_max    0.972
_exptl_absorpt_correction_type          multi-scan
_exptl_absorpt_process_details         'ABSCOR (Rigaku, 1995)'
_exptl_absorpt_correction_T_min         0.737
_exptl_absorpt_correction_T_max         0.972
 
_exptl_special_details
;
 ?
;
 
_diffrn_ambient_temperature       100(2)
_diffrn_radiation_wavelength      1.54187
_diffrn_radiation_type            CuK\a
_diffrn_source                    'Varimax 40 kV 30 mA Rotating anode'
_diffrn_measurement_device_type        'Rigaku R-AXIS RAPID'
_diffrn_measurement_method              \w
_diffrn_detector_area_resol_mean        10.000
_diffrn_reflns_number             21350
_diffrn_reflns_av_unetI/netI      0.0451
_diffrn_reflns_av_R_equivalents   0.0573
_diffrn_reflns_limit_h_min        -45
_diffrn_reflns_limit_h_max        45
_diffrn_reflns_limit_k_min        -15
_diffrn_reflns_limit_k_max        15
_diffrn_reflns_limit_l_min        -9
_diffrn_reflns_limit_l_max        9
_diffrn_reflns_theta_min          3.684
_diffrn_reflns_theta_max          68.185
_diffrn_reflns_theta_full         67.687
_diffrn_measured_fraction_theta_max   0.999
_diffrn_measured_fraction_theta_full  0.999
_diffrn_reflns_Laue_measured_fraction_max    0.999
_diffrn_reflns_Laue_measured_fraction_full   0.999
_diffrn_reflns_point_group_measured_fraction_max   0.999
_diffrn_reflns_point_group_measured_fraction_full  0.999
_reflns_number_total              3443
_reflns_number_gt                 2340
_reflns_threshold_expression      'I > 2\s(I)'
_reflns_Friedel_coverage          0.000
_reflns_Friedel_fraction_max      .
_reflns_Friedel_fraction_full     .
 
_reflns_special_details
;
 Reflections were merged by SHELXL according to the crystal
 class for the calculation of statistics and refinement.
 
 _reflns_Friedel_fraction is defined as the number of unique
 Friedel pairs measured divided by the number that would be
 possible theoretically, ignoring centric projections and
 systematic absences.
;
 
_computing_data_collection             'RAPID AUTO (Rigaku, ????)'
_computing_cell_refinement             'RAPID AUTO'
_computing_data_reduction              'RAPID AUTO'
_computing_structure_solution          'SIR2004 (Burla, et al., 2005)'
_computing_structure_refinement   'SHELXL-2013 (Sheldrick, 2013)'
_computing_publication_material        'CrystalStructure 4.0 (Rigaku, 2010)'
_computing_molecular_graphics          'CrystalStructure 4.0'
 
_refine_special_details
;
 ?
;
_refine_ls_structure_factor_coef  Fsqd
_refine_ls_matrix_type            full
_refine_ls_weighting_scheme       calc
_refine_ls_weighting_details
;
 w=1/[\s^2^(Fo^2^)+(0.0800P)^2^]
 where P=(Fo^2^+2Fc^2^)/3
;
_atom_sites_solution_primary            direct
_atom_sites_solution_secondary          difmap
_atom_sites_solution_hydrogens    difmap
_refine_ls_hydrogen_treatment     refall
_refine_ls_extinction_method      none
_refine_ls_extinction_coef        .
_refine_ls_number_reflns          3443
_refine_ls_number_parameters      343
_refine_ls_number_restraints      0
_refine_ls_R_factor_all           0.0766
_refine_ls_R_factor_gt            0.0580
_refine_ls_wR_factor_ref          0.1475
_refine_ls_wR_factor_gt           0.1371
_refine_ls_goodness_of_fit_ref    1.031
_refine_ls_restrained_S_all       1.031
_refine_ls_shift/su_max           0.000
_refine_ls_shift/su_mean          0.000
 
loop_
 _atom_site_label
 _atom_site_type_symbol
 _atom_site_fract_x
 _atom_site_fract_y
 _atom_site_fract_z
 _atom_site_U_iso_or_equiv
 _atom_site_adp_type
 _atom_site_occupancy
 _atom_site_site_symmetry_order  
 _atom_site_calc_flag
 _atom_site_refinement_flags_posn
 _atom_site_refinement_flags_adp
 _atom_site_refinement_flags_occupancy
 _atom_site_disorder_assembly
 _atom_site_disorder_group
C1 C 0.53728(7) 0.39265(16) 0.1162(3) 0.0613(6) Uani 1 1 d . . . . .
C2 C 0.55770(6) 0.45822(17) 0.2271(3) 0.0614(6) Uani 1 1 d . . . . .
C3 C 0.59452(6) 0.43546(14) 0.2932(3) 0.0560(5) Uani 1 1 d . . . . .
C4 C 0.61615(7) 0.51057(16) 0.3990(3) 0.0604(6) Uani 1 1 d . . . . .
C5 C 0.65216(7) 0.49973(16) 0.4444(3) 0.0600(6) Uani 1 1 d . . . . .
C6 C 0.66843(5) 0.41251(14) 0.3788(3) 0.0544(5) Uani 1 1 d . . . . .
C7 C 0.70563(6) 0.39454(14) 0.3788(3) 0.0544(5) Uani 1 1 d . . . . .
C8 C 0.73347(6) 0.45644(18) 0.4573(3) 0.0622(6) Uani 1 1 d . . . . .
C9 C 0.77040(7) 0.44524(19) 0.4601(3) 0.0672(6) Uani 1 1 d . . . . .
C10 C 0.78711(7) 0.37065(19) 0.3803(3) 0.0676(6) Uani 1 1 d . . . . .
C11 C 0.77268(6) 0.28461(19) 0.2756(3) 0.0649(6) Uani 1 1 d . . . . .
C12 C 0.73755(6) 0.25372(17) 0.2275(3) 0.0594(6) Uani 1 1 d . . . . .
C13 C 0.70684(6) 0.29892(14) 0.2705(3) 0.0534(5) Uani 1 1 d . . . . .
C14 C 0.67193(5) 0.26448(15) 0.2167(3) 0.0520(5) Uani 1 1 d . . . . .
C15 C 0.64764(5) 0.33225(14) 0.2823(3) 0.0512(5) Uani 1 1 d . . . . .
C16 C 0.60932(5) 0.33857(14) 0.2472(3) 0.0521(5) Uani 1 1 d . . . . .
C17 C 0.58521(5) 0.25964(15) 0.1569(3) 0.0515(5) Uani 1 1 d . . . . .
C18 C 0.59248(5) 0.14864(14) 0.1540(2) 0.0501(5) Uani 1 1 d . . . . .
C19 C 0.62049(5) 0.08499(15) 0.2508(3) 0.0519(5) Uani 1 1 d . . . . .
C20 C 0.61337(5) -0.02048(14) 0.2163(3) 0.0495(5) Uani 1 1 d . . . . .
C21 C 0.63365(6) -0.10588(15) 0.2935(3) 0.0557(5) Uani 1 1 d . . . . .
C22 C 0.62827(6) -0.21188(16) 0.2646(3) 0.0593(6) Uani 1 1 d . . . . .
C23 C 0.60078(6) -0.26280(17) 0.1499(3) 0.0597(6) Uani 1 1 d . . . . .
C24 C 0.57162(6) -0.22199(17) 0.0432(3) 0.0605(6) Uani 1 1 d . . . . .
C25 C 0.56146(6) -0.11524(16) 0.0173(3) 0.0554(5) Uani 1 1 d . . . . .
C26 C 0.57891(5) -0.02700(14) 0.0891(3) 0.0515(5) Uani 1 1 d . . . . .
C27 C 0.56692(5) 0.07959(15) 0.0573(3) 0.0517(5) Uani 1 1 d . . . . .
C28 C 0.53410(6) 0.11713(17) -0.0380(3) 0.0596(6) Uani 1 1 d . . . . .
C29 C 0.52584(6) 0.22025(18) -0.0241(3) 0.0611(6) Uani 1 1 d . . . . .
C30 C 0.54963(6) 0.29113(16) 0.0800(3) 0.0570(5) Uani 1 1 d . . . . .
H1 H 0.5117(5) 0.4059(14) 0.064(2) 0.062(6) Uiso 1 1 d . . . . .
H2 H 0.5492(5) 0.5277(17) 0.263(2) 0.070(6) Uiso 1 1 d . . . . .
H3 H 0.6029(5) 0.5769(16) 0.433(3) 0.074(6) Uiso 1 1 d . . . . .
H4 H 0.6661(5) 0.5532(15) 0.518(3) 0.062(6) Uiso 1 1 d . . . . .
H5 H 0.7260(5) 0.5184(16) 0.527(3) 0.068(6) Uiso 1 1 d . . . . .
H6 H 0.7864(5) 0.4971(15) 0.528(3) 0.067(6) Uiso 1 1 d . . . . .
H7 H 0.8130(6) 0.3752(16) 0.402(3) 0.077(7) Uiso 1 1 d . . . . .
H8 H 0.7892(6) 0.2378(17) 0.232(3) 0.080(7) Uiso 1 1 d . . . . .
H9 H 0.7332(4) 0.1881(14) 0.148(2) 0.049(5) Uiso 1 1 d . . . . .
H10 H 0.6661(5) 0.2004(14) 0.143(2) 0.057(5) Uiso 1 1 d . . . . .
H11 H 0.6421(5) 0.1144(14) 0.339(2) 0.054(5) Uiso 1 1 d . . . . .
H12 H 0.6558(5) -0.0841(15) 0.385(3) 0.073(6) Uiso 1 1 d . . . . .
H13 H 0.6464(5) -0.2617(15) 0.336(3) 0.067(6) Uiso 1 1 d . . . . .
H14 H 0.6023(4) -0.3383(15) 0.143(2) 0.053(5) Uiso 1 1 d . . . . .
H15 H 0.5552(5) -0.2683(15) -0.029(2) 0.056(6) Uiso 1 1 d . . . . .
H16 H 0.5385(5) -0.0984(15) -0.064(3) 0.067(6) Uiso 1 1 d . . . . .
H17 H 0.5167(6) 0.0676(16) -0.108(3) 0.073(7) Uiso 1 1 d . . . . .
H18 H 0.5018(5) 0.2492(15) -0.078(3) 0.063(6) Uiso 1 1 d . . . . .
 
loop_
 _atom_site_aniso_label
 _atom_site_aniso_U_11
 _atom_site_aniso_U_22
 _atom_site_aniso_U_33
 _atom_site_aniso_U_23
 _atom_site_aniso_U_13
 _atom_site_aniso_U_12
C1 0.0589(14) 0.0535(13) 0.0722(15) 0.0109(11) 0.0149(12) 0.0037(11)
C2 0.0674(15) 0.0492(12) 0.0704(15) 0.0062(11) 0.0207(12) 0.0060(11)
C3 0.0685(14) 0.0418(11) 0.0589(13) 0.0035(9) 0.0156(11) -0.0008(10)
C4 0.0792(17) 0.0442(11) 0.0597(14) 0.0023(10) 0.0184(12) 0.0034(11)
C5 0.0749(16) 0.0435(11) 0.0609(14) -0.0036(10) 0.0119(12) -0.0028(11)
C6 0.0628(13) 0.0443(11) 0.0540(12) 0.0020(9) 0.0067(10) -0.0037(9)
C7 0.0618(13) 0.0464(11) 0.0516(12) 0.0045(9) 0.0030(10) -0.0058(10)
C8 0.0713(16) 0.0536(12) 0.0580(14) 0.0018(10) 0.0038(12) -0.0085(11)
C9 0.0670(16) 0.0688(15) 0.0616(15) 0.0013(12) 0.0029(12) -0.0162(13)
C10 0.0570(15) 0.0796(16) 0.0629(15) 0.0133(13) 0.0039(12) -0.0089(13)
C11 0.0623(15) 0.0689(15) 0.0627(15) 0.0081(12) 0.0107(12) 0.0039(12)
C12 0.0618(14) 0.0559(13) 0.0601(14) 0.0069(11) 0.0108(11) -0.0020(11)
C13 0.0593(13) 0.0470(11) 0.0522(12) 0.0059(9) 0.0070(10) -0.0023(9)
C14 0.0591(13) 0.0427(11) 0.0524(12) 0.0026(9) 0.0066(10) -0.0028(9)
C15 0.0602(13) 0.0406(10) 0.0523(12) 0.0011(8) 0.0101(10) 0.0000(9)
C16 0.0601(13) 0.0426(10) 0.0530(12) 0.0042(9) 0.0098(10) 0.0002(9)
C17 0.0566(12) 0.0455(11) 0.0530(12) 0.0025(9) 0.0121(10) -0.0002(9)
C18 0.0514(12) 0.0477(11) 0.0505(12) 0.0013(9) 0.0086(9) -0.0016(9)
C19 0.0539(12) 0.0476(11) 0.0534(12) -0.0016(9) 0.0086(10) -0.0060(9)
C20 0.0530(12) 0.0454(11) 0.0517(12) 0.0000(9) 0.0145(10) -0.0014(9)
C21 0.0584(13) 0.0504(12) 0.0590(13) 0.0025(10) 0.0136(11) -0.0009(10)
C22 0.0661(14) 0.0498(12) 0.0615(14) 0.0046(10) 0.0115(11) 0.0016(10)
C23 0.0765(16) 0.0448(12) 0.0601(14) -0.0024(10) 0.0191(12) 0.0000(11)
C24 0.0671(15) 0.0502(12) 0.0660(15) -0.0131(11) 0.0175(12) -0.0100(11)
C25 0.0543(13) 0.0548(12) 0.0582(13) -0.0054(10) 0.0136(11) -0.0044(10)
C26 0.0546(12) 0.0468(11) 0.0552(12) -0.0040(9) 0.0161(10) -0.0048(9)
C27 0.0509(12) 0.0504(11) 0.0539(12) -0.0016(9) 0.0106(10) -0.0038(9)
C28 0.0548(13) 0.0588(13) 0.0630(14) -0.0005(11) 0.0065(11) -0.0030(11)
C29 0.0516(13) 0.0624(13) 0.0670(15) 0.0081(11) 0.0064(11) 0.0006(11)
C30 0.0573(13) 0.0529(12) 0.0610(13) 0.0065(10) 0.0121(11) 0.0007(10)
 
_geom_special_details
;
 All esds (except the esd in the dihedral angle between two l.s. planes)
 are estimated using the full covariance matrix.  The cell esds are taken
 into account individually in the estimation of esds in distances, angles
 and torsion angles; correlations between esds in cell parameters are only
 used when they are defined by crystal symmetry.  An approximate (isotropic)
 treatment of cell esds is used for estimating esds involving l.s. planes.
;
 
loop_
 _geom_bond_atom_site_label_1
 _geom_bond_atom_site_label_2
 _geom_bond_distance
 _geom_bond_site_symmetry_2
 _geom_bond_publ_flag
C1 C2 1.341(3) . ?
C1 C30 1.419(3) . ?
C1 H1 0.993(19) . ?
C2 C3 1.426(3) . ?
C2 H2 1.00(2) . ?
C3 C4 1.420(3) . ?
C3 C16 1.429(3) . ?
C4 C5 1.353(3) . ?
C4 H3 1.04(2) . ?
C5 C6 1.416(3) . ?
C5 H4 0.98(2) . ?
C6 C15 1.417(2) . ?
C6 C7 1.435(3) . ?
C7 C8 1.366(3) . ?
C7 C13 1.492(3) . ?
C8 C9 1.409(3) . ?
C8 H5 1.03(2) . ?
C9 C10 1.364(3) . ?
C9 H6 0.98(2) . ?
C10 C11 1.415(3) . ?
C10 H7 0.97(2) . ?
C11 C12 1.373(3) . ?
C11 H8 0.98(2) . ?
C12 C13 1.404(3) . ?
C12 H9 1.039(17) . ?
C13 C14 1.383(3) . ?
C14 C15 1.434(3) . ?
C14 H10 1.001(19) . ?
C15 C16 1.432(3) . ?
C16 C17 1.448(3) . ?
C17 C30 1.428(3) . ?
C17 C18 1.434(2) . ?
C18 C27 1.416(2) . ?
C18 C19 1.433(3) . ?
C19 C20 1.380(2) . ?
C19 H11 1.037(18) . ?
C20 C21 1.398(3) . ?
C20 C26 1.491(3) . ?
C21 C22 1.371(3) . ?
C21 H12 1.03(2) . ?
C22 C23 1.401(3) . ?
C22 H13 1.02(2) . ?
C23 C24 1.358(3) . ?
C23 H14 0.960(18) . ?
C24 C25 1.411(3) . ?
C24 H15 0.961(19) . ?
C25 C26 1.366(3) . ?
C25 H16 1.00(2) . ?
C26 C27 1.432(2) . ?
C27 C28 1.409(3) . ?
C28 C29 1.353(3) . ?
C28 H17 1.00(2) . ?
C29 C30 1.419(3) . ?
C29 H18 1.000(19) . ?
 
loop_
 _geom_angle_atom_site_label_1
 _geom_angle_atom_site_label_2
 _geom_angle_atom_site_label_3
 _geom_angle
 _geom_angle_site_symmetry_1
 _geom_angle_site_symmetry_3
 _geom_angle_publ_flag
C2 C1 C30 121.5(2) . . ?
C2 C1 H1 124.2(11) . . ?
C30 C1 H1 113.8(11) . . ?
C1 C2 C3 121.1(2) . . ?
C1 C2 H2 123.7(11) . . ?
C3 C2 H2 115.1(11) . . ?
C4 C3 C2 119.66(19) . . ?
C4 C3 C16 121.1(2) . . ?
C2 C3 C16 119.23(19) . . ?
C5 C4 C3 121.8(2) . . ?
C5 C4 H3 121.9(11) . . ?
C3 C4 H3 116.1(11) . . ?
C4 C5 C6 118.4(2) . . ?
C4 C5 H4 119.3(11) . . ?
C6 C5 H4 122.3(11) . . ?
C5 C6 C15 121.42(19) . . ?
C5 C6 C7 128.92(18) . . ?
C15 C6 C7 109.32(17) . . ?
C8 C7 C6 125.8(2) . . ?
C8 C7 C13 128.3(2) . . ?
C6 C7 C13 105.84(16) . . ?
C7 C8 C9 129.1(2) . . ?
C7 C8 H5 114.3(11) . . ?
C9 C8 H5 116.6(11) . . ?
C10 C9 C8 128.2(2) . . ?
C10 C9 H6 115.1(12) . . ?
C8 C9 H6 116.7(12) . . ?
C9 C10 C11 130.2(2) . . ?
C9 C10 H7 115.5(13) . . ?
C11 C10 H7 114.3(13) . . ?
C12 C11 C10 128.8(2) . . ?
C12 C11 H8 112.8(13) . . ?
C10 C11 H8 118.4(13) . . ?
C11 C12 C13 128.9(2) . . ?
C11 C12 H9 115.1(9) . . ?
C13 C12 H9 115.9(9) . . ?
C14 C13 C12 126.3(2) . . ?
C14 C13 C7 107.25(18) . . ?
C12 C13 C7 126.48(19) . . ?
C13 C14 C15 110.36(18) . . ?
C13 C14 H10 121.7(10) . . ?
C15 C14 H10 127.9(10) . . ?
C6 C15 C16 120.21(17) . . ?
C6 C15 C14 107.20(18) . . ?
C16 C15 C14 131.91(18) . . ?
C3 C16 C15 115.87(17) . . ?
C3 C16 C17 118.51(18) . . ?
C15 C16 C17 125.39(17) . . ?
C30 C17 C18 115.90(17) . . ?
C30 C17 C16 118.25(17) . . ?
C18 C17 C16 125.44(17) . . ?
C27 C18 C19 107.55(17) . . ?
C27 C18 C17 120.03(17) . . ?
C19 C18 C17 131.95(17) . . ?
C20 C19 C18 110.03(17) . . ?
C20 C19 H11 125.4(10) . . ?
C18 C19 H11 124.4(10) . . ?
C19 C20 C21 126.35(19) . . ?
C19 C20 C26 107.45(16) . . ?
C21 C20 C26 126.11(18) . . ?
C22 C21 C20 129.3(2) . . ?
C22 C21 H12 116.9(11) . . ?
C20 C21 H12 113.8(11) . . ?
C21 C22 C23 128.9(2) . . ?
C21 C22 H13 116.8(11) . . ?
C23 C22 H13 114.3(11) . . ?
C24 C23 C22 130.0(2) . . ?
C24 C23 H14 113.2(10) . . ?
C22 C23 H14 116.8(10) . . ?
C23 C24 C25 128.5(2) . . ?
C23 C24 H15 119.7(11) . . ?
C25 C24 H15 111.8(11) . . ?
C26 C25 C24 128.9(2) . . ?
C26 C25 H16 112.7(11) . . ?
C24 C25 H16 118.5(11) . . ?
C25 C26 C27 125.92(19) . . ?
C25 C26 C20 128.16(19) . . ?
C27 C26 C20 105.91(16) . . ?
C28 C27 C18 121.57(18) . . ?
C28 C27 C26 129.11(18) . . ?
C18 C27 C26 109.04(17) . . ?
C29 C28 C27 118.5(2) . . ?
C29 C28 H17 120.9(12) . . ?
C27 C28 H17 120.5(12) . . ?
C28 C29 C30 121.8(2) . . ?
C28 C29 H18 121.8(11) . . ?
C30 C29 H18 116.2(11) . . ?
C1 C30 C29 119.6(2) . . ?
C1 C30 C17 119.40(19) . . ?
C29 C30 C17 120.94(19) . . ?
 
loop_
 _geom_torsion_atom_site_label_1
 _geom_torsion_atom_site_label_2
 _geom_torsion_atom_site_label_3
 _geom_torsion_atom_site_label_4
 _geom_torsion
 _geom_torsion_site_symmetry_1
 _geom_torsion_site_symmetry_2
 _geom_torsion_site_symmetry_3
 _geom_torsion_site_symmetry_4
 _geom_torsion_publ_flag
C30 C1 C2 C3 9.7(3) . . . . ?
C1 C2 C3 C4 174.8(2) . . . . ?
C1 C2 C3 C16 -3.2(3) . . . . ?
C2 C3 C4 C5 -170.2(2) . . . . ?
C16 C3 C4 C5 7.7(3) . . . . ?
C3 C4 C5 C6 2.1(3) . . . . ?
C4 C5 C6 C15 -6.3(3) . . . . ?
C4 C5 C6 C7 166.4(2) . . . . ?
C5 C6 C7 C8 6.0(3) . . . . ?
C15 C6 C7 C8 179.34(19) . . . . ?
C5 C6 C7 C13 -171.6(2) . . . . ?
C15 C6 C7 C13 1.7(2) . . . . ?
C6 C7 C8 C9 -178.6(2) . . . . ?
C13 C7 C8 C9 -1.5(4) . . . . ?
C7 C8 C9 C10 1.9(4) . . . . ?
C8 C9 C10 C11 -0.6(4) . . . . ?
C9 C10 C11 C12 -0.3(4) . . . . ?
C10 C11 C12 C13 -0.5(4) . . . . ?
C11 C12 C13 C14 179.5(2) . . . . ?
C11 C12 C13 C7 1.2(3) . . . . ?
C8 C7 C13 C14 -178.79(19) . . . . ?
C6 C7 C13 C14 -1.3(2) . . . . ?
C8 C7 C13 C12 -0.2(3) . . . . ?
C6 C7 C13 C12 177.27(19) . . . . ?
C12 C13 C14 C15 -178.20(18) . . . . ?
C7 C13 C14 C15 0.3(2) . . . . ?
C5 C6 C15 C16 0.7(3) . . . . ?
C7 C6 C15 C16 -173.21(16) . . . . ?
C5 C6 C15 C14 172.38(18) . . . . ?
C7 C6 C15 C14 -1.6(2) . . . . ?
C13 C14 C15 C6 0.7(2) . . . . ?
C13 C14 C15 C16 171.02(19) . . . . ?
C4 C3 C16 C15 -12.7(3) . . . . ?
C2 C3 C16 C15 165.23(18) . . . . ?
C4 C3 C16 C17 172.52(17) . . . . ?
C2 C3 C16 C17 -9.5(3) . . . . ?
C6 C15 C16 C3 8.5(3) . . . . ?
C14 C15 C16 C3 -160.7(2) . . . . ?
C6 C15 C16 C17 -177.13(18) . . . . ?
C14 C15 C16 C17 13.6(3) . . . . ?
C3 C16 C17 C30 15.7(3) . . . . ?
C15 C16 C17 C30 -158.47(19) . . . . ?
C3 C16 C17 C18 -156.60(19) . . . . ?
C15 C16 C17 C18 29.2(3) . . . . ?
C30 C17 C18 C27 9.0(3) . . . . ?
C16 C17 C18 C27 -178.53(18) . . . . ?
C30 C17 C18 C19 -162.1(2) . . . . ?
C16 C17 C18 C19 10.4(3) . . . . ?
C27 C18 C19 C20 0.5(2) . . . . ?
C17 C18 C19 C20 172.4(2) . . . . ?
C18 C19 C20 C21 -176.38(19) . . . . ?
C18 C19 C20 C26 0.4(2) . . . . ?
C19 C20 C21 C22 -179.5(2) . . . . ?
C26 C20 C21 C22 4.3(3) . . . . ?
C20 C21 C22 C23 -0.3(4) . . . . ?
C21 C22 C23 C24 -3.2(4) . . . . ?
C22 C23 C24 C25 1.2(4) . . . . ?
C23 C24 C25 C26 2.1(4) . . . . ?
C24 C25 C26 C27 -179.8(2) . . . . ?
C24 C25 C26 C20 -0.8(3) . . . . ?
C19 C20 C26 C25 179.78(19) . . . . ?
C21 C20 C26 C25 -3.5(3) . . . . ?
C19 C20 C26 C27 -1.1(2) . . . . ?
C21 C20 C26 C27 175.64(18) . . . . ?
C19 C18 C27 C28 173.16(19) . . . . ?
C17 C18 C27 C28 0.1(3) . . . . ?
C19 C18 C27 C26 -1.3(2) . . . . ?
C17 C18 C27 C26 -174.32(17) . . . . ?
C25 C26 C27 C28 6.7(3) . . . . ?
C20 C26 C27 C28 -172.4(2) . . . . ?
C25 C26 C27 C18 -179.41(19) . . . . ?
C20 C26 C27 C18 1.5(2) . . . . ?
C18 C27 C28 C29 -5.6(3) . . . . ?
C26 C27 C28 C29 167.6(2) . . . . ?
C27 C28 C29 C30 1.5(3) . . . . ?
C2 C1 C30 C29 173.5(2) . . . . ?
C2 C1 C30 C17 -3.0(3) . . . . ?
C28 C29 C30 C1 -168.2(2) . . . . ?
C28 C29 C30 C17 8.2(3) . . . . ?
C18 C17 C30 C1 163.29(18) . . . . ?
C16 C17 C30 C1 -9.8(3) . . . . ?
C18 C17 C30 C29 -13.1(3) . . . . ?
C16 C17 C30 C29 173.83(18) . . . . ?
 
_refine_diff_density_max    0.255
_refine_diff_density_min   -0.155
_refine_diff_density_rms    0.059

_shelxl_version_number 2013-2

_shelx_res_file
;
TITL 20140218
CELL  1.54187 38.07587 12.67017 7.95522 90.000 101.488 90.000
ZERR  8 0.00153 0.00048 0.00033 0.000 0.007 0.000
LATT 7
SYMM    -X,    +Y, .50-Z
SFAC C H
UNIT 240 144
SHEL 99999.000000 0.000000
L.S. 30
FMAP 2
PLAN -3
WPDB -2
HTAB
BOND $H
CONF
LIST 4
TEMP -173.0
ACTA
SIZE 0.250 0.150 0.050
WGHT    0.080000
FVAR       0.34796
C1    1    0.537279    0.392646    0.116219    11.00000    0.05890    0.05352 =
         0.07219    0.01094    0.01493    0.00368
C2    1    0.557697    0.458224    0.227093    11.00000    0.06740    0.04920 =
         0.07040    0.00616    0.02072    0.00600
C3    1    0.594521    0.435455    0.293239    11.00000    0.06852    0.04175 =
         0.05894    0.00350    0.01564   -0.00084
C4    1    0.616151    0.510569    0.399050    11.00000    0.07924    0.04423 =
         0.05972    0.00233    0.01839    0.00340
C5    1    0.652161    0.499734    0.444369    11.00000    0.07490    0.04352 =
         0.06092   -0.00358    0.01191   -0.00278
C6    1    0.668430    0.412509    0.378847    11.00000    0.06283    0.04429 =
         0.05405    0.00204    0.00665   -0.00367
C7    1    0.705630    0.394544    0.378773    11.00000    0.06176    0.04644 =
         0.05156    0.00450    0.00299   -0.00582
C8    1    0.733466    0.456436    0.457331    11.00000    0.07134    0.05358 =
         0.05803    0.00179    0.00376   -0.00848
C9    1    0.770398    0.445240    0.460110    11.00000    0.06701    0.06882 =
         0.06163    0.00133    0.00286   -0.01624
C10   1    0.787107    0.370653    0.380314    11.00000    0.05704    0.07961 =
         0.06285    0.01330    0.00391   -0.00887
C11   1    0.772682    0.284614    0.275631    11.00000    0.06233    0.06888 =
         0.06267    0.00814    0.01072    0.00385
C12   1    0.737550    0.253721    0.227549    11.00000    0.06177    0.05595 =
         0.06006    0.00689    0.01084   -0.00200
C13   1    0.706840    0.298922    0.270531    11.00000    0.05933    0.04696 =
         0.05218    0.00587    0.00703   -0.00233
C14   1    0.671933    0.264479    0.216712    11.00000    0.05914    0.04268 =
         0.05241    0.00259    0.00659   -0.00282
C15   1    0.647643    0.332252    0.282348    11.00000    0.06024    0.04061 =
         0.05226    0.00107    0.01013   -0.00003
C16   1    0.609319    0.338567    0.247155    11.00000    0.06013    0.04259 =
         0.05303    0.00416    0.00981    0.00017
C17   1    0.585209    0.259640    0.156906    11.00000    0.05658    0.04550 =
         0.05299    0.00252    0.01211   -0.00015
C18   1    0.592479    0.148642    0.154018    11.00000    0.05137    0.04766 =
         0.05049    0.00134    0.00860   -0.00164
C19   1    0.620490    0.084990    0.250809    11.00000    0.05388    0.04755 =
         0.05336   -0.00159    0.00855   -0.00596
C20   1    0.613372   -0.020482    0.216338    11.00000    0.05297    0.04542 =
         0.05172   -0.00004    0.01445   -0.00138
C21   1    0.633647   -0.105884    0.293509    11.00000    0.05843    0.05045 =
         0.05899    0.00248    0.01360   -0.00090
C22   1    0.628268   -0.211883    0.264639    11.00000    0.06606    0.04975 =
         0.06147    0.00456    0.01146    0.00157
C23   1    0.600778   -0.262804    0.149932    11.00000    0.07645    0.04481 =
         0.06014   -0.00242    0.01910    0.00001
C24   1    0.571618   -0.221992    0.043229    11.00000    0.06706    0.05024 =
         0.06604   -0.01314    0.01749   -0.01000
C25   1    0.561460   -0.115237    0.017347    11.00000    0.05429    0.05477 =
         0.05818   -0.00539    0.01355   -0.00445
C26   1    0.578912   -0.027001    0.089075    11.00000    0.05459    0.04685 =
         0.05524   -0.00401    0.01613   -0.00480
C27   1    0.566924    0.079590    0.057256    11.00000    0.05087    0.05037 =
         0.05390   -0.00161    0.01059   -0.00383
C28   1    0.534096    0.117131   -0.037992    11.00000    0.05480    0.05876 =
         0.06301   -0.00046    0.00648   -0.00302
C29   1    0.525836    0.220245   -0.024144    11.00000    0.05160    0.06239 =
         0.06699    0.00811    0.00637    0.00057
C30   1    0.549630    0.291128    0.080004    11.00000    0.05734    0.05291 =
         0.06103    0.00650    0.01213    0.00067
H1    2    0.511739    0.405920    0.063629    11.00000    0.06195
H2    2    0.549208    0.527671    0.262716    11.00000    0.06986
H3    2    0.602908    0.576869    0.433089    11.00000    0.07368
H4    2    0.666123    0.553172    0.517819    11.00000    0.06194
H5    2    0.726046    0.518356    0.527170    11.00000    0.06761
H6    2    0.786449    0.497087    0.528489    11.00000    0.06714
H7    2    0.813031    0.375217    0.401587    11.00000    0.07691
H8    2    0.789164    0.237789    0.232170    11.00000    0.08011
H9    2    0.733240    0.188100    0.147790    11.00000    0.04890
H10   2    0.666060    0.200444    0.142721    11.00000    0.05661
H11   2    0.642076    0.114409    0.338879    11.00000    0.05441
H12   2    0.655772   -0.084094    0.384774    11.00000    0.07278
H13   2    0.646391   -0.261720    0.335872    11.00000    0.06744
H14   2    0.602287   -0.338293    0.142933    11.00000    0.05339
H15   2    0.555201   -0.268263   -0.029181    11.00000    0.05634
H16   2    0.538472   -0.098411   -0.064195    11.00000    0.06688
H17   2    0.516697    0.067635   -0.107927    11.00000    0.07307
H18   2    0.501772    0.249202   -0.077743    11.00000    0.06289
HKLF 4

REM  20140218
REM R1 =  0.0580 for    2340 Fo > 4sig(Fo)  and  0.0766 for all    3443 data
REM    343 parameters refined using      0 restraints

END

WGHT      0.0948      0.0000

REM No hydrogen bonds found for HTAB generation

REM Highest difference peak  0.255,  deepest hole -0.155,  1-sigma level  0.059
Q1    1   0.5900  0.2211  0.1539  11.00000  0.05    0.25
Q2    1   0.7112  0.4699  0.3799  11.00000  0.05    0.23
Q3    1   0.5717 -0.1582  0.1025  11.00000  0.05    0.22
;
_shelx_res_checksum    2083

_shelx_hkl_file
;
   0   0   1    0.67    1.85
   0   0   1    0.08    1.75
   0   0   1    0.01    1.70
   0   0   1   -0.46    0.84
   0   0   1    0.06    1.12
   0   0  -1    1.04    0.92
   0   0  -1   -0.06    1.77
   0   0  -1   -0.83    1.84
   0   0  -1    0.15    1.85
   0   0  -1    0.44    1.03
   0   0   2 1988.13  123.98
   0   0   2 1986.32  123.56
   0   0   2 1913.69  123.89
   0   0   2 2030.31  111.81
   0   0   2 2089.74  119.69
   0   0  -2 1908.85  104.32
   0   0  -2 1944.81  121.58
   0   0  -2 2044.61  130.06
   0   0  -2 2086.18  129.48
   0   0  -2 2118.71  118.59
   0   0   3    0.14    0.83
   0   0   3    1.30    1.04
   0   0   3    0.82    2.91
   0   0   3   -1.02    2.98
   0   0   3   -0.05    1.37
   0   0   3    0.49    1.41
   0   0  -3   -0.52    2.87
   0   0  -3    0.65    3.35
   0   0  -3    0.80    2.29
   0   0  -3    0.65    1.08
   0   0   4  678.02   28.88
   0   0   4  747.34   32.47
   0   0   4  879.83   49.27
   0   0   4  907.33   51.33
   0   0   4  740.71   38.53
   0   0   4  582.84   32.50
   0   0  -4  864.79   47.98
   0   0  -4 1006.24   57.07
   0   0  -4  649.98   36.17
   0   0  -4  576.26   30.37
   0   0   5   -0.74    4.68
   0   0  -5   -0.03    4.14
   0   0  -5    1.23    4.60
   0   0  -6  393.87   29.68
   0   0  -6  421.44   31.75
   0   0  -7   -1.64    3.29
   0   0  -7   -0.40    3.75
   0   0   8   18.63    7.40
   0   0  -8   35.45    7.37
   0   0   9   -1.31    2.53
   0   0  -9   -1.08    2.73
   0   2   0  254.94   17.10
   0   2   0  267.43   19.58
   0   2   0  265.51   15.07
   0   2   0  271.46   16.94
   0  -2   0  236.41    7.53
   0  -2   0  251.40   18.37
   0  -2   0  284.48   20.34
   0  -2   0  247.87   13.51
   0  -2   0  247.30   16.23
   0   2   111984.37 1066.30
   0   2   111343.17 1116.08
   0   2  -111483.89 1063.31
   0   2   110383.73  942.56
   0   2   112188.20 1125.11
   0   2   111953.13 1098.16
   0   2  -111003.68  997.52
   0   2  -111701.17 1056.34
   0   2  -110820.62 1006.06
   0  -2   111689.96 1118.02
   0  -2   111254.72 1066.93
   0  -2   112008.73 1114.34
   0  -2  -110764.63 1011.20
   0  -2   111343.17 1057.26
   0  -2  -111420.79 1026.30
   0  -2   111484.59 1025.12
   0  -2   111312.78 1058.27
   0  -2  -112446.75 1158.36
   0  -2  -111332.86 1032.96
   0  -2  -111873.26 1072.15
   0   2   2 3449.41  253.03
   0   2  -2 3655.34  264.66
   0   2   2 3458.49  224.15
   0   2  -2 3571.30  234.65
   0   2   2 3155.23  216.36
   0   2  -2 3336.37  223.87
   0   2   2 3194.45  190.50
   0   2   2 3541.75  225.62
   0   2   2 3234.36  193.01
   0   2  -2 3299.33  221.41
   0  -2   2 3058.98  181.19
   0  -2   2 3483.56  234.92
   0  -2  -2 3352.53  223.94
   0  -2  -2 3323.99  257.04
   0  -2  -2 3249.35  248.52
   0  -2   2 3216.86  245.12
   0  -2   2 3549.02  267.38
   0  -2  -2 3752.71  242.84
   0  -2   2 3345.27  224.05
   0   2   3   43.18    5.65
   0   2   3   45.83    6.71
   0   2  -3   44.48    8.40
   0   2   3   41.60    6.74
   0   2   3   40.27    5.07
   0   2  -3   40.13   10.11
   0   2  -3   43.55    5.87
   0   2  -3   46.22   13.18
   0  -2   3   42.77    7.21
   0  -2  -3   47.82    8.37
   0  -2   3   39.63    7.67
   0  -2  -3   43.40    7.64
   0  -2   3   43.59    8.27
   0  -2  -3   46.67    6.34
   0  -2  -3   41.44    5.33
   0  -2   3   42.22   13.50
   0   2   4  122.24    7.25
   0   2   4  141.93   11.38
   0   2  -4  135.97    8.70
   0   2  -4  127.33    7.87
   0   2   4  129.48   19.35
   0   2  -4  143.51   13.91
   0   2  -4  131.10   11.80
   0  -2   4  124.20   14.45
   0  -2  -4  140.08   13.08
   0  -2  -4  127.44    7.45
   0  -2   4  138.93   10.46
   0  -2  -4  135.79   12.64
   0  -2   4  136.63   13.20
   0  -2   4  132.47   13.25
   0   2   5  277.58   19.30
   0   2  -5  235.31   15.01
   0   2  -5  238.19   13.57
   0   2  -5  274.40   18.49
   0   2  -5  280.58   20.44
   0  -2  -5  264.34   26.98
   0  -2   5  209.64   15.04
   0  -2  -5  284.89   20.46
   0   2  -6   30.52   13.18
   0  -2   6    3.87    6.96
   0  -2  -6   34.82    7.10
   0  -2  -6   33.78    7.32
   0   2  -7   21.44    6.83
   0  -2  -7   13.03    6.44
   0  -2   7   11.59    6.68
   0  -2  -7   18.02    6.00
   0   2  -8   15.25    5.47
   0  -2  -8    6.43    4.70
   0  -2   8   10.26    5.41
   0  -2  -8   12.64    4.59
   0   2   9   -0.07    5.06
   0   2  -9    4.67    3.43
   0  -2   9    2.29    3.11
   0  -2  -9    3.91    2.78
   0   4   0 1556.71   93.58
   0   4   0 1551.06   94.98
   0   4   0 1666.34   94.75
   0   4   0 1685.22  103.06
   0  -4   0 1573.45   96.99
   0  -4   0 1621.87   89.45
   0  -4   0 1499.82   89.27
   0   4  -1   93.98   11.07
   0   4   1   95.49   12.67
   0   4   1   94.53    8.60
   0   4   1   81.02    2.82
   0   4  -1   89.08   22.22
   0   4   1   88.08    4.52
   0   4  -1   86.90   10.87
   0   4  -1   97.93   12.33
   0   4  -1   97.48   14.06
   0   4  -1   83.42    3.88
   0  -4   1   94.80    9.36
   0  -4  -1   87.96   22.89
   0  -4  -1   88.84    4.66
   0  -4  -1   95.32    8.82
   0  -4   1   91.31    4.56
   0  -4   1   86.81    8.25
   0  -4  -1   88.61    9.73
   0  -4   1   91.28   12.31
   0  -4  -1   88.27    6.76
   0   4   2  134.93   25.33
   0   4  -2  112.22    4.45
   0   4   2  118.78    7.22
   0   4   2  124.15   14.84
   0   4   2  125.70    8.08
   0   4   2  120.01    5.55
   0   4  -2  119.84   12.67
   0   4  -2  120.83   13.62
   0   4   2  114.48    4.72
   0   4  -2  127.34   16.02
   0   4  -2  113.90    7.39
   0  -4   2  117.58   11.44
   0  -4  -2  110.35   13.62
   0  -4   2  126.95    8.75
   0  -4   2  130.95   12.92
   0  -4   2  118.43   14.60
   0  -4   2  110.17    7.21
   0  -4  -2  109.00    7.74
   0  -4  -2  128.82   11.43
   0  -4  -2  113.14    9.49
   0   4   3  761.77   46.02
   0   4  -3  815.51   47.37
   0   4   3  717.41   39.40
   0   4  -3  777.37   50.71
   0   4   3  646.66   42.01
   0   4  -3  692.29   37.88
   0   4  -3  704.58   42.86
   0  -4   3  751.87   47.48
   0  -4  -3  719.61   43.91
   0  -4  -3  720.11   44.52
   0  -4   3  680.97   47.23
   0  -4   3  741.65   43.32
   0  -4  -3  605.13   33.62
   0  -4   3  807.29   47.54
   0  -4  -3  676.65   34.97
   0   4   4  237.34   13.83
   0   4  -4  269.48   16.79
   0   4   4  254.63   22.86
   0   4  -4  240.44   15.49
   0   4   4  185.47   18.99
   0   4  -4  233.35   16.73
   0   4  -4  263.45   18.67
   0  -4   4  253.89   18.68
   0  -4  -4  271.09   20.03
   0  -4  -4  203.45   15.06
   0  -4   4  247.48   15.73
   0  -4   4  277.75   29.77
   0  -4  -4  250.75   15.63
   0  -4   4  266.76   19.84
   0   4   5  325.85   16.04
   0   4  -5  354.39   22.07
   0   4  -5  362.79   19.92
   0  -4  -5  310.67   20.36
   0  -4  -5  376.34   26.69
   0  -4  -5  331.76   19.33
   0  -4   5  369.60   35.18
   0  -4   5  336.83   20.42
   0   4  -6   27.99    5.54
   0   4  -6   39.97    6.89
   0  -4   6   36.51    8.12
   0  -4  -6   33.20    8.17
   0  -4  -6   33.42    4.98
   0   4  -7   28.32    6.02
   0  -4   7   22.32    7.23
   0  -4  -7   26.63    7.99
   0  -4  -7   25.90   12.09
   0   4  -8   28.13    5.49
   0  -4   8   19.30    6.25
   0  -4  -8   22.35    6.12
   0  -4  -8   14.80    5.21
   0   4   9    0.49    1.87
   0   4  -9    0.47    1.96
   0  -4   9    0.58    2.18
   0   6   0 2128.15  132.13
   0   6   0 2072.43  133.92
   0   6   0 2188.93  136.03
   0   6   0 2183.93  139.92
   0  -6   0 2111.16  136.24
   0  -6   0 2485.15  162.13
   0  -6   0 2089.92  130.57
   0   6   1 1104.98   86.72
   0   6  -1 1086.79   66.91
   0   6   1 1138.06   64.26
   0   6  -1 1111.94   86.75
   0   6   1 1071.37   62.69
   0   6   1 1026.15   56.64
   0   6  -1 1150.49   71.39
   0   6  -1 1025.57   55.47
   0   6  -1 1139.80   66.56
   0  -6   1 1117.90   68.09
   0  -6  -1 1073.96   68.01
   0  -6   1 1021.99   57.81
   0  -6  -1 1170.78   63.96
   0  -6   1 1145.25   61.41
   0  -6  -1  955.54   51.08
   0   6   2    0.36    1.28
   0   6  -2    0.17    0.41
   0   6   2    1.34    1.69
   0   6  -2   -4.93    3.16
   0   6  -2   -3.21    2.96
   0   6   2    0.78    0.71
   0   6   2   -0.30    0.32
   0   6  -2    0.16    0.56
   0   6  -2   -3.41    2.55
   0  -6   2    0.60    1.49
   0  -6   2   -2.18    2.94
   0  -6   2    0.70    2.19
   0  -6  -2    0.59    2.13
   0  -6   2    0.51    2.60
   0  -6   2    0.89    0.85
   0  -6  -2    0.50    0.56
   0   6   3  295.66   32.71
   0   6  -3  283.37   19.93
   0   6   3  285.60   24.60
   0   6  -3  295.51   21.96
   0   6  -3  287.09   23.18
   0  -6   3  292.87   19.34
   0  -6  -3  276.38   21.47
   0  -6  -3  293.50   20.01
   0  -6   3  304.44   21.75
   0  -6   3  213.99   12.64
   0  -6   3  294.58   23.10
   0   6  -4   -0.25    0.88
   0   6  -4   -2.35    2.14
   0  -6   4    1.19    2.79
   0  -6  -4    2.08    2.47
   0  -6  -4    0.45    4.29
   0  -6   4   -0.18    2.47
   0  -6   4   -0.19    0.93
   0   6  -5  387.48   23.83
   0   6  -5  330.54   18.76
   0  -6   5  415.39   38.90
   0  -6  -5  398.29   30.18
   0  -6  -5  385.24   24.02
   0  -6   5  461.64   30.91
   0   6  -6   10.60    3.14
   0   6  -6    7.22    2.63
   0  -6   6   11.88    5.45
   0  -6   6    8.50    3.66
   0  -6  -6    6.31    5.23
   0   6  -7    4.14    2.12
   0  -6  -7    3.27    3.90
   0  -6   7    2.13    7.50
   0   6  -8    1.63    1.53
   0  -6  -8    0.86    4.74
   0  -6   8    2.34    3.12
   0   8   0  397.49   22.15
   0   8   0  373.25   22.21
   0   8   0  440.29   37.65
   0   8   0  363.52   23.16
   0  -8   0  373.60   23.85
   0  -8   0  392.55   22.01
   0  -8   0  344.05   20.14
   0   8   1   94.99   10.20
   0   8  -1   92.64   10.65
   0   8   1   96.18   16.25
   0   8  -1   86.27    5.53
   0   8   1   82.94    5.77
   0   8   1   81.62   11.96
   0   8  -1   95.94   10.70
   0  -8   1  101.14   10.09
   0  -8   1   96.62    8.45
   0  -8  -1   94.97   11.68
   0  -8  -1  111.11   15.57
   0  -8   1   84.82    7.42
   0  -8   1   93.59   10.05
   0  -8  -1   74.41    5.23
   0   8  -2   45.59    8.53
   0  -8   2   43.51    9.27
   0  -8   2   42.00    6.34
   0  -8  -2   42.79    7.39
   0  -8  -2   41.58    9.88
   0   8  -3   86.28   12.06
   0  -8   3   96.62   14.27
   0  -8   3   90.01    9.44
   0  -8  -3   91.40   11.48
   0  -8  -3   94.23   14.14
   0   8  -4  118.82   13.69
   0  -8   4  130.32   17.07
   0  -8   4  134.13   23.89
   0  -8  -4  112.74   14.52
   0  -8  -4  124.44   25.79
   0   8  -5   29.43    6.75
   0  -8   5   36.74    8.94
   0  -8   5   35.02    8.33
   0  -8  -5   23.92   13.46
   0  -8  -5   31.49    7.33
   0   8   6    6.26    3.56
   0   8  -6   17.73    4.14
   0  -8   6   21.16   10.47
   0  -8  -6   13.82    5.76
   0  -8   6   18.42    5.13
   0   8  -7    0.11    0.85
   0  -8   7   -0.83    1.64
   0  -8  -7   -1.46    1.74
   0  -8   7    0.70    1.03
   0  10   0   38.63    6.59
   0 -10   0   46.83    6.93
   0 -10   0   44.02    7.38
   0 -10   0   38.77    4.90
   0  10   1  113.25   13.15
   0  10  -1  147.93   14.67
   0 -10   1  122.88    9.04
   0 -10   1  144.47   13.17
   0 -10  -1  160.21   16.77
   0 -10  -1  154.28   13.38
   0 -10   1  150.77   12.28
   0  10  -2   64.75   12.31
   0 -10   2   70.29   12.24
   0 -10   2   75.13   14.84
   0 -10  -2   72.18   10.53
   0 -10  -2   73.42   14.63
   0  10  -3   13.46    7.57
   0 -10   3   16.87    7.97
   0 -10   3   16.53    5.53
   0 -10  -3   15.13    6.48
   0 -10  -3   17.60    8.98
   0  10  -4    7.18    5.42
   0 -10   4    4.17    6.18
   0 -10   4    5.86    4.24
   0 -10  -4    5.59    8.75
   0 -10  -4    4.90    6.24
   0  10  -5  150.74   14.81
   0 -10   5  162.53   17.70
   0 -10   5  164.75   14.20
   0 -10  -5  128.87   16.16
   0 -10  -5  154.18   15.31
   0  10   6   31.50    5.43
   0  10  -6   35.42    5.80
   0 -10   6   37.60    6.13
   0 -10  -6   15.98    6.59
   0 -10   6   36.11    6.74
   0 -10   7    1.18    2.07
   0 -10  -7    0.72    3.24
   0  12   0    3.90    2.77
   0 -12   0    4.41    3.56
   0 -12   0    3.80    2.99
   0 -12   0    2.70    1.62
   0  12  -1    6.86    4.23
   0 -12   1    3.93    3.32
   0 -12   1   10.09    6.80
   0 -12  -1    7.64    4.56
   0 -12  -1    8.43    5.05
   0  12  -2   60.24   16.24
   0 -12   2   60.34    8.93
   0 -12   2   66.75    8.37
   0 -12  -2   57.44   10.13
   0 -12  -2   70.87   11.88
   0  12  -3   20.06    6.77
   0 -12   3   17.12    6.79
   0 -12   3   20.19    9.11
   0 -12  -3   14.14    6.22
   0 -12  -3   20.54    8.33
   0  12  -4   16.34    6.10
   0 -12   4   17.00    6.65
   0 -12   4   15.81    4.93
   0 -12  -4    8.89    5.44
   0 -12  -4   13.66    7.03
   0  12   5   31.72    6.63
   0  12  -5   33.66    6.45
   0 -12   5   34.03    5.59
   0 -12  -5   13.86    5.68
   0 -12   5   32.58    7.17
   0  14   0   -0.45    1.93
   0 -14   0    1.73    2.33
   0  14  -1   -0.15    2.99
   0 -14   1    0.88    1.05
   0 -14   1   -1.07    2.34
   0 -14  -1   -0.19    2.36
   0 -14  -1    0.32    1.90
   0  14  -2    7.43    3.58
   0 -14   2    7.52    4.88
   0 -14   2    7.74    3.70
   0 -14  -2    4.20    3.78
   0 -14  -2    9.16    4.35
   0  14   3    3.34    5.09
   0  14  -3   13.03    4.36
   0 -14   3   17.25    4.24
   0 -14  -3    9.15    3.99
   0 -14   3   15.84    3.95
  -1   1   9   -1.74    2.41
   1   1  -9   -0.61    2.68
   1  -1  -9    0.02    2.44
  -1  -1   9    0.51    4.53
  -1   1   8    7.68    5.12
   1   1  -8    6.17    4.63
   1  -1  -8    3.20    7.52
  -1  -1   8    5.59    5.03
   1   1  -7   27.01    7.39
   1  -1  -7   25.56    6.87
   1  -1  -7   23.84   12.11
  -1  -1   7   -0.85    6.70
   1   1  -6   52.97   10.26
   1   1  -6   40.71    8.53
   1  -1  -6  145.45   18.65
   1  -1  -6   49.56    9.81
  -1   1   5   92.95    9.67
   1   1  -5   94.61   10.46
  -1   1   5   94.24   10.59
   1   1  -5  103.32   19.75
   1   1  -5   73.08    4.91
   1  -1  -5   94.65   10.55
  -1  -1   5   96.37   10.51
   1  -1  -5   97.47   11.53
  -1  -1   5   91.78   18.23
   1   1  -4  634.91   30.28
   1   1  -4  679.00   40.42
  -1   1   4  516.51   26.00
   1   1  -4  772.27   47.16
   1   1  -4  601.36   30.12
  -1   1   4  700.68   40.44
  -1   1   4  594.03   33.20
  -1   1   4  701.02   41.80
  -1  -1   4  688.27   41.38
   1  -1  -4  696.61   41.84
  -1  -1   4  715.47   43.24
  -1  -1   4  642.50   34.45
   1  -1  -4  723.61   59.43
  -1  -1   4  639.64   32.98
  -1   1   3   71.87    6.40
  -1   1   3   72.79    7.21
   1   1  -3   81.26   10.33
   1   1  -3   78.61   11.14
   1   1  -3   73.87    6.24
   1   1  -3   75.14    9.95
  -1   1   3   75.50    5.74
  -1   1   3   75.72    9.72
   1  -1  -3   75.09   10.75
  -1  -1   3   71.40    4.70
   1  -1  -3   75.04   10.22
  -1  -1   3   80.40   10.66
   1  -1  -3   74.47    5.55
  -1  -1   3  110.91   19.09
  -1  -1   3   75.81    6.95
   1  -1  -3   72.81    6.05
   1  -1  -3   71.82    6.09
  -1  -1   3   74.99    7.57
  -1   1   2 8090.5122436.25
  -1   1   2 8734.59  724.52
   1   1  -2 8516.74  718.27
   1   1  -2 8806.68  732.36
   1   1  -2 8618.69  772.87
   1   1  -2 7600.8121082.91
  -1   1   2 8692.11  712.56
  -1   1   2 8368.87  709.00
   1  -1  -2 7852.31  666.12
  -1  -1   2 7593.86  603.26
   1  -1  -2 8492.10  723.18
  -1  -1   2 8179.21  694.57
   1  -1  -2 8593.87  705.41
  -1  -1   2 8231.95  699.51
  -1  -1   2 7851.2921867.14
   1  -1  -2 8127.57  708.99
   1  -1  -2 8166.62  670.76
  -1  -1   2 7975.13 1641.92
   1   1  -1 3242.04  194.71
  -1   1   1 3725.06  249.05
  -1   1   1 3428.78  207.90
   1   1  -1 3615.76  230.73
   1   1  -1 3738.03  238.06
   1   1  -1 3737.04  239.34
   1   1  -1 3711.32  256.04
  -1   1   1 3459.87  211.54
  -1   1   1 3667.19  239.58
  -1   1   1 3865.22  242.37
   1  -1  -1 3830.12 7367.06
   1  -1  -1 3447.86  221.81
  -1  -1   1 3391.57  218.04
  -1  -1   1 3518.94  210.96
  -1  -1   1 3755.69  239.51
  -1  -1   1 3981.61 7781.81
   1  -1  -1 3860.13  250.58
   1  -1  -1 3568.20  213.87
  -1  -1   1 3912.92  253.01
   1   1   0   91.58    4.67
  -1   1   0  117.85    5.94
   1   1   0  102.42    4.51
   1   1   0  112.08    5.22
   1   1   0   99.17    2.41
   1   1   0  111.62    9.50
  -1   1   0  101.16    4.70
  -1   1   0  118.74    6.15
  -1   1   0  110.68    5.82
   1  -1   0  128.34    6.13
   1  -1   0   88.26    4.27
   1  -1   0  105.59    4.44
  -1  -1   0  101.22    5.50
   1  -1   0  110.15    6.21
   1  -1   0  113.34    9.83
  -1  -1   0   90.73    4.01
  -1  -1   0  112.32    5.37
  -1  -1   0  122.07    6.80
   1   1   1  298.49   17.33
   1   1   1  312.19   16.23
  -1   1  -1  376.14   30.00
   1   1   1  299.63   15.82
  -1   1  -1  343.68   20.29
  -1   1  -1  356.35   28.83
   1   1   1  347.14   20.54
   1   1   1  324.53   10.92
  -1   1  -1  344.38   20.13
   1   1   1  330.94   11.26
   1  -1   1  351.36   20.39
  -1  -1  -1  331.39   18.25
  -1  -1  -1  317.54   20.41
  -1  -1  -1  305.51   18.10
   1  -1   1  342.88   19.97
   1  -1   1  347.12   19.02
  -1  -1  -1  366.06   22.61
   1  -1   1  328.40   18.57
   1   1   2 1405.08   81.89
   1   1   2 1610.36  112.11
   1   1   2 1532.97   73.56
   1   1   2 1513.85  107.87
  -1   1  -2 1449.79   84.60
  -1   1  -2 1461.53  100.50
   1   1   2 1673.69   95.88
  -1   1  -2 1618.12  115.14
  -1   1  -2 1508.33   92.95
   1  -1   2 1419.67   86.76
  -1  -1  -2 1532.45   90.19
  -1  -1  -2 1484.70   85.57
   1  -1   2 1514.83   90.36
   1  -1   2 1474.10   86.09
   1  -1   2 1477.38   90.73
  -1  -1  -2 1617.61   93.24
  -1  -1  -2 1435.96   67.44
  -1  -1  -2 1589.87   96.65
   1   1   3  161.29   13.07
   1   1   3  190.02   23.48
  -1   1  -3  185.90   16.69
   1   1   3  153.04    6.26
   1   1   3  163.82   14.00
  -1   1  -3  165.22   10.22
   1   1   3  176.28    8.06
  -1   1  -3  182.41   23.45
  -1   1  -3  164.05    9.35
   1  -1   3  163.54   14.68
   1  -1   3  169.59   10.90
   1  -1   3  166.62   17.38
  -1  -1  -3  175.09   14.44
  -1  -1  -3  182.11   25.72
  -1  -1  -3  167.68   13.69
  -1  -1  -3  163.53   11.62
  -1  -1  -3  158.11    6.90
   1  -1   3  178.55   14.92
   1   1   4   25.27    2.04
   1   1   4   27.76    5.66
  -1   1  -4   27.32    8.07
   1   1   4   22.63    6.80
  -1   1  -4   22.78    3.92
  -1   1  -4   31.16    6.33
   1   1   4   19.97    2.53
  -1   1  -4   26.56    3.40
   1  -1   4   21.87    3.25
  -1  -1  -4   29.92    6.31
   1  -1   4   27.62    4.17
  -1  -1  -4   27.77    7.46
   1  -1   4   28.01    6.29
  -1  -1  -4   25.35    2.03
   1  -1   4   25.78   12.77
   1   1   5    1.15    1.84
  -1   1  -5   -1.60    2.49
   1   1   5   -1.14    4.28
  -1   1  -5   -1.27    1.15
  -1   1  -5    1.04    2.13
  -1  -1  -5   -0.15    2.08
   1  -1   5    1.95    2.05
  -1  -1  -5    0.18    2.33
   1  -1   5    0.05    1.03
  -1   1  -6   -0.03    3.71
  -1   1  -6    3.67    8.08
  -1  -1  -6    9.64    4.34
  -1  -1  -6   -2.26    7.87
  -1   1  -7   91.04   12.05
  -1  -1  -7   62.29    9.93
   1  -1   7   64.22   11.52
  -1  -1  -7   84.12   11.36
   1   1   8   10.36    4.63
  -1   1  -8    3.36    4.45
   1  -1   8   -0.50    7.44
  -1  -1  -8    4.13    4.09
   1   1   9    2.96    3.56
  -1   1  -9   17.42    4.41
  -1  -1  -9   16.31    4.02
   1  -1   9    3.60    3.75
   1   3  -9   50.18    6.61
   1  -3  -9   43.06    5.10
  -1  -3   9   19.48    6.92
   1   3  -8   -1.23    2.37
   1  -3  -8    2.06    2.13
   1  -3  -8   -0.37    1.84
  -1  -3   8   -1.27    2.48
   1   3  -7    3.45    4.39
   1  -3  -7    5.42    4.54
   1  -3  -7    2.88    3.66
  -1  -3   7    4.34    7.76
   1   3  -6   -1.22    6.19
   1  -3  -6    1.34    3.11
   1  -3  -6    2.67    3.86
  -1  -3   6    1.60    3.79
   1   3  -5    0.88    2.86
   1   3  -5    2.18    2.23
   1   3  -5    0.45    2.55
   1   3  -5    2.96    3.00
  -1   3   5   -5.18    4.35
   1  -3  -5    1.18    1.15
   1  -3  -5   -2.07    4.74
  -1  -3   5    3.10    3.13
   1  -3  -5    0.42    3.19
  -1  -3   5   -0.18    1.86
   1   3  -4   80.08    8.31
  -1   3   4   76.74    8.30
   1   3  -4   71.86   17.04
  -1   3   4   73.53    6.04
   1   3  -4   82.88    7.28
  -1   3   4   82.32    8.47
   1   3  -4   74.97   11.47
   1  -3  -4   75.07    8.85
  -1  -3   4   73.14   10.00
   1  -3  -4   80.73    6.99
  -1  -3   4   82.85   10.58
   1  -3  -4   82.46   17.63
  -1  -3   4   76.24    8.93
  -1  -3   4   73.57   14.32
  -1   3   3  100.07    9.32
   1   3  -3  102.64   12.12
  -1   3   3   94.05    8.27
   1   3  -3   99.15   10.27
   1   3  -3  100.39   10.22
   1   3  -3   91.31   16.62
  -1   3   3  101.18    9.65
  -1   3   3   84.12    5.60
   1  -3  -3  103.19   12.00
   1  -3  -3   91.65    6.87
   1  -3  -3   98.53   10.98
  -1  -3   3   98.01   19.87
   1  -3  -3   90.28    9.08
  -1  -3   3   94.46   16.02
  -1  -3   3   98.62   11.81
  -1  -3   3  103.00   12.08
   1   3  -2  218.13   10.04
  -1   3   2  204.75    9.25
  -1   3   2  229.87   21.97
   1   3  -2  226.93   30.09
   1   3  -2  210.12   14.07
   1   3  -2  258.56   32.12
  -1   3   2  237.87   34.04
   1   3  -2  241.29   22.09
  -1   3   2  216.29    8.73
  -1   3   2  213.58    9.34
  -1   3   2  222.63   11.10
  -1  -3   2  225.82   17.12
   1  -3  -2  228.56   20.68
  -1  -3   2  233.08   17.78
   1  -3  -2  204.97   12.46
  -1  -3   2  220.70   14.59
   1  -3  -2  232.05   11.53
   1  -3  -2  223.22   17.73
  -1  -3   2  234.50   20.37
  -1  -3   2  231.35   12.40
   1   3  -1 3701.41  243.49
   1   3  -1 3977.07  326.73
  -1   3   1 3614.49  251.02
  -1   3   1 4057.07  269.85
   1   3  -1 3881.96  262.15
   1   3  -1 4052.78  285.93
   1   3  -1 3862.34  303.00
  -1   3   1 4109.55  273.28
  -1   3   1 4027.72  324.76
  -1   3   1 3913.12  256.27
   1  -3  -1 3762.18  271.20
   1  -3  -1 3883.98  261.11
  -1  -3   1 3844.10  261.23
  -1  -3   1 3883.64  260.44
  -1  -3   1 4052.03  275.31
   1  -3  -1 3719.70  236.90
  -1  -3   1 3854.80  248.25
   1  -3  -1 3875.76  277.16
  -1  -3   1 3989.51  282.52
   1  -3  -1 4094.71  268.64
   1   3   0  327.48   28.08
  -1   3   0  350.43   25.59
   1   3   0  352.32   24.98
  -1   3   0  368.95   50.05
  -1   3   0  355.61   29.94
  -1   3   0  380.91   29.98
   1   3   0  364.18   33.19
   1   3   0  353.98   42.06
   1  -3   0  329.81   27.51
   1  -3   0  387.23   16.89
  -1  -3   0  321.56   29.94
   1  -3   0  349.83   31.97
  -1  -3   0  362.59   35.24
   1  -3   0  361.82   36.77
  -1  -3   0  363.17   34.40
   1  -3   0  333.72   12.02
  -1  -3   0  301.05   24.45
   1   3   1   53.59   21.21
  -1   3  -1   51.44    5.17
   1   3   1   56.85    5.62
   1   3   1   57.93    7.43
  -1   3  -1   58.51   11.64
   1   3   1   58.93    4.01
   1   3   1   53.79    6.14
  -1   3  -1   58.13   21.93
  -1   3  -1   54.45    5.06
   1  -3   1   58.19   13.41
   1  -3   1   58.06    9.01
   1  -3   1   59.52    9.46
  -1  -3  -1   53.98   12.40
   1  -3   1   58.95    6.94
  -1  -3  -1   56.22    6.95
   1  -3   1   57.54   11.79
   1  -3   1   56.64    5.85
  -1  -3  -1   58.91    9.25
  -1  -3  -1   63.24   14.68
  -1  -3  -1   57.79    5.21
   1   3   2  675.05   58.43
  -1   3  -2  616.71   33.40
  -1   3  -2  623.69   23.96
   1   3   2  685.06   44.64
   1   3   2  604.43   22.69
   1   3   2  638.46   30.81
   1   3   2  671.01   31.29
  -1   3  -2  735.43   42.25
   1   3   2  656.82   27.27
  -1   3  -2  668.43   40.09
   1  -3   2  632.72   25.95
   1  -3   2  656.94   41.01
   1  -3   2  731.13   54.57
  -1  -3  -2  654.92   41.08
   1  -3   2  707.08   40.39
  -1  -3  -2  604.91   39.13
   1  -3   2  678.74   36.30
   1  -3   2  735.57   43.96
  -1  -3  -2  720.87   34.82
  -1  -3  -2  700.04   39.88
   1   3   3   42.40    5.27
  -1   3  -3   44.84   12.77
   1   3   3   43.10    6.15
  -1   3  -3   42.59    6.55
   1   3   3   41.98    5.27
   1   3   3   32.38    2.98
  -1   3  -3   40.83    6.83
   1  -3   3   44.73    8.17
   1  -3   3   45.36    8.99
  -1  -3  -3   42.38    7.23
   1  -3   3   43.27    7.83
  -1  -3  -3   41.88    6.02
  -1  -3  -3   42.21   13.88
   1  -3   3   41.18   14.34
  -1  -3  -3   38.14    5.90
   1  -3   3   40.34    6.82
   1   3   4  368.31   23.85
  -1   3  -4  384.66   24.67
   1   3   4  388.23   22.93
  -1   3  -4  356.70   19.68
   1   3   4  375.75   22.23
  -1   3  -4  379.52   21.07
   1  -3   4  396.23   24.97
   1  -3   4  379.24   33.97
  -1  -3  -4  370.09   25.72
  -1  -3  -4  388.63   25.32
  -1  -3  -4  379.33   22.78
   1  -3   4  379.76   25.01
   1  -3   4  366.89   22.06
   1  -3   4  393.04   25.51
  -1   3  -5   25.01    3.47
  -1   3  -5   24.31    4.26
  -1   3  -5   16.84    2.46
  -1   3  -5   29.52   10.63
  -1  -3  -5   26.40    4.88
   1  -3   5   23.10    6.27
   1  -3   5   19.53    3.32
  -1  -3  -5   24.68    6.01
  -1   3  -6  172.90   15.77
   1  -3   6  164.05   17.07
  -1  -3  -6  150.74   12.73
  -1  -3  -6  154.45   16.21
  -1   3  -7    6.20    4.61
   1  -3   7    7.92    4.93
  -1  -3  -7    8.40    7.16
  -1  -3  -7    7.17    4.78
  -1   3  -8   -0.03    3.77
   1  -3   8    2.21    3.78
  -1  -3  -8    0.03    1.61
  -1  -3  -8   -0.41    1.75
  -1   3  -9   -2.04    4.02
  -1  -3  -9    0.07    2.80
   1  -3   9   -0.33    3.78
   1   5  -8   -0.89    1.56
   1  -5  -8    2.20    2.15
  -1  -5   8   -0.56    4.11
   1   5  -7   16.79    3.83
   1  -5  -7   10.40    2.33
   1  -5  -7   14.29    5.79
  -1  -5   7   17.39    5.82
   1   5  -6  162.13   17.62
   1   5  -6  145.90    9.52
   1  -5  -6  171.81   17.08
   1  -5  -6  127.23    8.48
  -1  -5   6  175.74   25.67
  -1  -5   6  135.48   10.58
   1   5  -5    1.51    2.26
   1   5  -5    1.83    2.13
   1  -5  -5    3.78    3.87
   1  -5  -5    0.48    3.66
   1  -5  -5    1.41    1.47
  -1  -5   5    0.74    3.63
  -1  -5   5    0.99    2.97
   1   5  -4  112.86   11.08
  -1   5   4   91.02    6.03
  -1   5   4  117.43    8.90
   1   5  -4  103.58    7.13
   1   5  -4  110.61   15.42
  -1   5   4  111.50   15.48
   1   5  -4  112.53   10.14
   1  -5  -4  116.72   10.69
  -1  -5   4  116.54   11.73
   1  -5  -4   94.68    8.84
  -1  -5   4  129.77   13.02
   1  -5  -4  121.48   12.57
  -1  -5   4  101.93   10.71
  -1  -5   4  120.05   12.58
   1   5  -3   28.27    7.40
  -1   5   3   14.19    1.98
  -1   5   3   14.52    6.37
   1   5  -3   21.49    4.91
   1   5  -3   29.58   10.65
  -1   5   3   19.01    4.32
   1   5  -3   15.25    6.08
   1  -5  -3   32.90   11.94
  -1  -5   3   18.05    9.95
   1  -5  -3   15.60    2.15
  -1  -5   3   25.32   11.56
   1  -5  -3   21.08    5.74
  -1  -5   3   15.64    2.79
  -1  -5   3   17.10    6.93
   1   5  -2   13.98    2.82
   1   5  -2   14.28    7.54
   1   5  -2   16.48    6.73
  -1   5   2   12.11    1.39
   1   5  -2   13.42    1.88
   1   5  -2   16.88    6.53
  -1   5   2   11.69    2.44
  -1   5   2   13.61    3.87
  -1   5   2    9.78    3.04
  -1   5   2   19.66   12.70
   1  -5  -2   12.54    1.77
   1  -5  -2   15.91    6.97
   1  -5  -2   16.84    5.34
   1  -5  -2   12.46    2.66
  -1  -5   2   13.52    2.01
  -1  -5   2   14.09    2.56
  -1  -5   2   15.90    5.20
  -1  -5   2   15.96    6.23
  -1  -5   2   15.13    7.14
   1   5  -1   24.40    4.02
   1   5  -1   23.69   13.55
   1   5  -1   24.20    6.91
  -1   5   1   24.02    5.39
   1   5  -1   25.11    8.00
   1   5  -1   27.81    8.87
  -1   5   1   26.67    7.84
  -1   5   1   25.54    4.62
  -1   5   1   28.26    6.20
   1  -5  -1   23.89    7.33
   1  -5  -1   21.07    8.16
  -1  -5   1   27.94   10.72
  -1  -5   1   22.96    1.85
   1  -5  -1   26.24    5.58
  -1  -5   1   23.13    5.38
  -1  -5   1   25.56    7.58
   1   5   0  680.09   39.56
  -1   5   0  694.65   42.54
   1   5   0  715.67   52.22
   1   5   0  656.77   38.57
   1   5   0  716.43   45.27
  -1   5   0  683.78   39.91
  -1   5   0  719.63   41.17
  -1   5   0  751.30   53.84
   1  -5   0  648.51   38.67
   1  -5   0  744.43   38.69
  -1  -5   0  692.30   43.93
   1  -5   0  678.72   41.67
  -1  -5   0  738.09   37.90
  -1  -5   0  633.20   36.77
   1   5   1  168.19   16.54
  -1   5  -1  139.93    4.80
   1   5   1  181.17   13.23
  -1   5  -1  164.90   17.33
  -1   5  -1  163.16   14.63
   1   5   1  161.14    9.67
  -1   5  -1  182.49   17.12
  -1   5  -1  146.30   13.38
  -1   5  -1  168.30   15.62
   1  -5   1  153.22    5.59
   1  -5   1  159.15   15.67
   1  -5   1  152.75   10.68
  -1  -5  -1  154.31   28.69
   1  -5   1  156.74   18.41
  -1  -5  -1  156.70   13.47
  -1  -5  -1  166.22   11.80
  -1  -5  -1  148.40    8.76
   1   5   2    4.17    3.88
   1   5   2   -0.58    4.26
   1   5   2    1.47    1.56
   1   5   2    0.50    1.07
  -1   5  -2    0.99    1.04
  -1   5  -2    5.57    8.43
   1   5   2    0.49    0.85
  -1   5  -2    2.10    3.90
  -1   5  -2    0.84    0.68
  -1   5  -2    0.30    3.50
   1  -5   2    1.35    1.24
   1  -5   2    1.68    1.86
   1  -5   2    1.40    3.03
   1  -5   2    1.17    7.11
   1  -5   2    1.86    3.53
  -1  -5  -2   -0.62    4.02
  -1  -5  -2    1.45    3.50
  -1  -5  -2    2.53    2.82
  -1  -5  -2    0.74    0.67
  -1  -5  -2    0.76    0.66
   1   5   3  214.89   16.82
  -1   5  -3  212.22   19.69
   1   5   3  209.09   13.44
  -1   5  -3  213.94   16.28
   1   5   3  165.40    7.66
  -1   5  -3  205.31   16.63
  -1   5  -3  187.37    9.94
   1  -5   3  204.04   27.24
  -1  -5  -3  217.41   24.29
   1  -5   3  241.23   28.14
   1  -5   3  192.56   14.17
   1  -5   3  213.52   15.38
  -1  -5  -3  194.86   16.15
   1   5   4   13.20    3.54
  -1   5  -4   14.26    4.39
   1   5   4    8.16    6.51
  -1   5  -4   11.74    4.05
   1   5   4   10.06    1.82
  -1   5  -4   11.79    2.91
  -1   5  -4   13.02    9.64
   1  -5   4   13.92    5.02
  -1  -5  -4   13.36    4.93
  -1  -5  -4    9.95    1.92
   1  -5   4   11.94    2.98
   1  -5   4   11.02    5.04
  -1  -5  -4   12.77    4.40
   1  -5   4   16.68    5.71
  -1   5  -5   14.74    6.00
  -1   5  -5   12.70    3.71
   1  -5   5   13.73    5.43
  -1  -5  -5   10.34    5.15
  -1  -5  -5   11.10    3.15
  -1  -5  -5    9.06    2.07
   1  -5   5   10.81    7.27
  -1   5  -6   52.83    5.58
  -1   5  -6   56.39    6.41
   1  -5   6   49.25    5.01
  -1  -5  -6   42.26    4.26
  -1  -5  -6   54.13    9.25
   1  -5   6   56.67   15.60
  -1   5  -7   -1.42    2.83
  -1  -5  -7    0.12    2.11
   1  -5   7    0.64    2.32
  -1   5  -8   22.80    4.18
  -1  -5  -8   10.77    7.35
   1  -5   8   17.73    5.72
   1  -7  -8    0.51    2.72
  -1  -7   8    3.63    2.66
   1  -7  -7   10.17    5.23
  -1  -7   7   14.61    5.55
  -1  -7   7   11.35    2.88
  -1   7   6    3.27    2.62
   1   7  -6    6.15    2.91
   1  -7  -6    5.77    4.84
  -1  -7   6    4.67    4.84
  -1  -7   6    6.61    4.00
   1   7  -5  355.11   32.69
   1  -7  -5  376.76   43.22
   1  -7  -5  368.20   25.79
  -1  -7   5  427.61   30.50
  -1  -7   5  395.65   30.48
   1   7  -4  174.11   23.31
   1  -7  -4  168.37   16.72
   1  -7  -4  173.74   26.53
  -1  -7   4  195.43   16.57
  -1  -7   4  186.67   18.80
   1   7  -3   83.21   18.40
   1  -7  -3   90.24   11.02
   1  -7  -3   91.22   12.67
  -1  -7   3   97.19   10.56
  -1  -7   3   94.89   13.04
  -1   7   2    1.48    1.55
   1   7  -2    3.45    5.02
   1   7  -2    3.12    4.00
  -1   7   2   12.29    8.15
   1   7  -2    9.85    4.24
  -1   7   2    3.06    3.17
  -1  -7   2    0.84    2.38
   1  -7  -2    2.47    3.47
  -1  -7   2    2.26    2.78
  -1  -7   2    4.28    3.87
   1  -7  -2    2.09    4.70
  -1  -7   2    2.97    4.47
   1   7  -1   16.04    4.93
   1   7  -1   17.93    5.75
   1   7  -1    2.97    5.72
  -1   7   1   13.83    3.95
   1   7  -1   15.88    5.95
   1   7  -1   31.78    7.61
  -1   7   1   15.22    5.69
  -1   7   1   16.72    3.40
  -1   7   1   18.49    5.18
   1  -7  -1   15.34    2.89
   1  -7  -1   16.18    6.50
  -1  -7   1   17.03    4.16
  -1  -7   1   15.75    5.19
   1  -7  -1   16.12    4.69
  -1  -7   1   15.12    4.02
  -1  -7   1   15.12    5.70
   1   7   0   -0.34    3.12
   1   7   0    1.96    1.74
   1   7   0   -1.33    2.10
  -1   7   0    0.03    0.21
   1   7   0    0.96    2.23
   1   7   0    0.01    0.34
  -1   7   0    0.22    1.64
  -1   7   0    0.68    1.88
  -1   7   0    0.89    2.22
  -1   7   0    0.07    1.94
   1  -7   0    0.91    3.83
  -1  -7   0   -0.71    1.64
   1  -7   0   -0.40    3.14
   1  -7   0    0.15    1.73
  -1  -7   0   -0.10    2.25
  -1  -7   0   -0.31    1.66
   1   7   1    2.66    3.76
  -1   7  -1    2.24    3.79
   1   7   1    1.00    3.20
  -1   7  -1    3.14    3.92
   1   7   1    1.09    5.09
   1   7   1    2.78    1.78
  -1   7  -1    4.00    2.79
  -1   7  -1    1.86    1.68
  -1   7  -1    2.29    3.81
   1  -7   1    2.86    3.74
  -1  -7  -1    2.63    4.36
   1  -7   1    2.91    2.27
  -1  -7  -1    3.37    2.78
   1  -7   1    1.57    2.71
  -1  -7  -1    1.19    2.83
   1   7   2  198.67   17.67
   1   7   2  200.52   14.73
  -1   7  -2  192.21   16.74
  -1   7  -2  195.56   19.15
  -1   7  -2  207.16   18.79
  -1  -7  -2  187.47   18.45
  -1  -7  -2  185.52   14.44
   1  -7   2  180.53   12.99
   1  -7   2  204.23   16.89
   1  -7   2  198.70   28.80
  -1   7  -3   72.67   10.33
   1  -7   3   75.41   20.13
   1  -7   3   81.21    9.55
  -1  -7  -3   72.43    9.43
  -1  -7  -3   73.59   11.60
  -1   7  -4   59.46    8.91
   1  -7   4   58.77   10.77
   1  -7   4   61.73    9.60
  -1  -7  -4   49.57   14.75
  -1  -7  -4   55.84   10.05
  -1   7  -5   43.75    7.21
   1  -7   5   44.99    9.06
   1  -7   5   51.42    9.26
  -1  -7  -5   37.98    8.50
  -1  -7  -5   43.47    7.26
  -1   7  -6   63.65    6.93
   1  -7   6   65.10    7.63
   1  -7   6   76.42   10.32
  -1  -7  -6   58.78    9.83
  -1  -7  -6   49.22    5.24
  -1   7  -7   94.26   10.52
  -1  -7  -7   94.10   12.01
   1  -7   7  188.88   15.25
   1  -7   8   -1.27    1.76
  -1  -7  -8    0.50    1.37
   1   9  -7    7.17    3.58
   1  -9  -7    5.24    4.15
  -1  -9   7   12.48    6.76
  -1  -9   7   10.56    2.96
  -1   9   6   31.24    5.57
   1   9  -6   31.64    5.43
   1  -9  -6   22.35    7.62
  -1  -9   6   37.88    6.79
  -1  -9   6   36.85    7.46
   1   9  -5   54.14    8.44
   1  -9  -5   45.32   16.98
   1  -9  -5   55.59    9.27
  -1  -9   5   54.80    8.68
  -1  -9   5   58.96   19.04
   1   9  -4  674.73   47.67
   1  -9  -4  646.27   49.25
   1  -9  -4  672.99   50.38
  -1  -9   4  678.41   44.53
  -1  -9   4  726.04   56.17
   1   9  -3    4.34    5.47
   1  -9  -3    3.95    5.08
   1  -9  -3    2.53    6.79
  -1  -9   3    9.95    7.19
  -1  -9   3    6.03    6.48
   1   9  -2   25.99    7.66
   1  -9  -2   24.62    6.80
   1  -9  -2   29.25    9.06
  -1  -9   2   25.78    5.42
  -1  -9   2   29.33    8.11
   1   9  -1   27.10   11.55
  -1   9   1   20.65    3.86
  -1   9   1   24.79    3.36
   1  -9  -1   28.65   13.19
  -1  -9   1   22.99    4.20
   1  -9  -1   18.92    4.42
   1  -9  -1   28.96    5.78
  -1  -9   1   28.99    5.03
  -1  -9   1   27.92   10.62
   1   9   0  115.52   11.29
  -1   9   0  100.61   15.25
   1  -9   0  119.63   11.02
   1  -9   0  116.56   14.09
  -1  -9   0  120.11   11.59
  -1  -9   0  127.34   10.44
   1  -9   0  125.05   10.27
  -1  -9   0  105.08    8.34
   1   9   1   60.14    6.61
  -1   9  -1   66.91    8.97
  -1   9  -1   58.86    4.21
   1  -9   1   73.53    7.69
   1  -9   1   61.85    8.93
   1  -9   1   72.26    9.10
  -1  -9  -1   77.41    8.38
  -1  -9  -1   76.23   11.30
  -1   9  -2    2.15   11.01
   1  -9   2    6.51   11.99
   1  -9   2   14.55    4.57
  -1  -9  -2   11.91    5.18
  -1  -9  -2   10.48    7.88
  -1   9  -3  266.16   23.69
   1  -9   3  284.41   26.78
   1  -9   3  270.63   29.45
  -1  -9  -3  256.00   22.50
  -1  -9  -3  270.07   26.60
  -1   9  -4  196.65   20.32
   1  -9   4  211.51   35.81
   1  -9   4  208.79   17.41
  -1  -9  -4  182.70   28.21
  -1  -9  -4  203.98   32.96
  -1   9  -5    1.44    3.59
   1  -9   5    2.61    4.42
   1  -9   5    2.75    3.49
  -1  -9  -5    0.88    3.76
  -1  -9  -5    5.23    6.89
   1   9   6   32.42    5.09
  -1   9  -6   35.11    5.90
   1  -9   6   39.42    6.73
  -1  -9  -6   21.39    6.67
   1  -9   6   35.08   11.80
  -1   9  -7    3.42    1.86
   1  -9   7    4.69    2.91
  -1  -9  -7    2.05    2.75
   1  -9   7    3.69    3.27
  -1  11   6    1.01    2.13
   1  11  -6    1.50    3.89
   1 -11  -6   -0.96    2.44
  -1 -11   6    1.84    4.16
  -1 -11   6    1.99    2.73
   1  11  -5   31.97    7.24
   1 -11  -5   20.63    7.31
   1 -11  -5   36.45    7.91
  -1 -11   5   34.34   10.74
  -1 -11   5   34.20   14.28
   1  11  -4    2.69    4.21
   1 -11  -4    2.49    4.04
   1 -11  -4    0.52    8.81
  -1 -11   4    0.17    5.76
  -1 -11   4    2.34    4.92
   1  11  -3   11.39   10.66
   1 -11  -3    8.49   10.06
   1 -11  -3    4.78    7.40
  -1 -11   3   10.08    4.62
  -1 -11   3   12.07    6.63
   1  11  -2   17.90    7.02
   1 -11  -2   15.53   14.25
  -1 -11   2   15.74    5.13
  -1 -11   2   15.96    6.59
   1  11  -1  115.86   20.57
  -1  11   1   67.94   10.21
   1 -11  -1  134.81   20.84
  -1 -11   1  122.21   10.62
   1 -11  -1  126.04   14.58
  -1 -11   1  109.73   15.75
   1  11   0    4.77    3.72
  -1  11   0    5.10    5.88
   1 -11   0    7.22    6.74
   1 -11   0    6.59    4.25
  -1 -11   0    5.52    4.25
  -1 -11   0    7.95    4.23
   1 -11   0   11.20    7.94
  -1 -11   0    6.17    2.27
  -1  11  -1  227.82   18.74
   1 -11   1  213.14   16.68
   1 -11   1  244.11   17.89
  -1 -11  -1  243.44   28.77
  -1 -11  -1  241.76   22.48
  -1  11  -2  146.72   16.02
   1 -11   2  159.81   25.85
   1 -11   2  155.39   13.42
  -1 -11  -2  155.51   24.50
  -1 -11  -2  169.50   20.18
  -1  11  -3   42.65    9.41
   1 -11   3   45.43   10.50
   1 -11   3   43.25    7.38
  -1 -11  -3   34.74    8.52
  -1 -11  -3   44.14   11.34
  -1  11  -4   20.60    7.22
   1 -11   4   24.81   14.72
   1 -11   4   30.80   10.60
  -1 -11  -4   15.07    6.75
  -1 -11  -4   23.88    8.63
  -1  11  -5   53.59   13.99
   1 -11   5   50.73    9.17
   1 -11   5   53.77   12.10
  -1 -11  -5   28.76    7.50
  -1 -11  -5   51.92    8.44
   1  11   6    1.98    1.55
  -1  11  -6    1.35    2.53
   1 -11   6    1.37    2.51
  -1 -11  -6    1.82    4.10
   1 -11   6    1.69    4.93
  -1  13   4   -0.22    3.93
   1  13  -4    3.40    3.46
   1 -13  -4    0.70    5.66
  -1 -13   4    2.89    2.85
  -1 -13   4    4.17    6.36
   1  13  -3   12.66    8.66
   1 -13  -3    5.88    4.77
   1 -13  -3   12.56    5.91
  -1 -13   3    7.99    4.08
  -1 -13   3   10.17    8.29
   1  13  -2    0.76    2.98
   1 -13  -2    0.20    3.11
   1 -13  -2   -3.56    6.12
  -1 -13   2    4.12    4.40
  -1 -13   2    1.50    4.03
   1  13  -1    2.07    4.21
   1 -13  -1   -0.94    4.78
   1 -13  -1    1.51    4.73
  -1 -13   1    2.31    2.45
  -1 -13   1   -0.16    1.49
  -1  13   0    9.89    2.99
   1  13   0   10.87    3.37
   1 -13   0   14.72    5.05
  -1 -13   0   13.35    3.54
  -1 -13   0   14.01    4.80
   1 -13   0   11.21    3.01
  -1  13  -1    3.78    2.79
   1 -13   1    2.74    3.25
  -1 -13  -1    2.41    3.62
   1 -13   1    0.93    2.14
  -1  13  -2   -0.64    2.42
   1 -13   2    0.92    2.09
   1 -13   2   -1.32    3.82
  -1 -13  -2   -1.92    4.06
  -1 -13  -2   -0.29    3.21
  -1  13  -3    1.46    3.22
   1 -13   3   -2.76    5.75
   1 -13   3    3.11    2.85
  -1 -13  -3    1.20    5.16
  -1 -13  -3    0.65    4.10
  -1  13  -4    1.49    6.01
   1 -13   4    2.74    3.45
   1 -13   4    3.23    2.87
  -1 -13  -4    1.60    2.66
  -1 -13  -4    1.57    4.00
   1 -15  -1    6.64    3.49
  -1 -15   1    8.58    6.31
   1 -15   0    1.22    2.56
  -1 -15   0    1.27    2.34
  -1 -15  -1    0.30    1.79
   2   0  -9   -2.04    4.66
  -2   0   9   -0.32    2.64
   2   0  -8    3.89    7.22
  -2   0   8    1.31    4.13
   2   0  -7   -1.63    3.78
   2   0  -7   -2.57    7.20
   2   0  -6    1.04    4.62
   2   0  -6    9.75    5.60
   2   0  -5   -1.75    3.16
   2   0  -5    0.81    3.70
  -2   0   5   -2.24    3.31
   2   0  -4   19.80    6.28
   2   0  -4   42.57    8.10
   2   0  -4   18.38    1.78
   2   0  -4   16.90    2.08
  -2   0   4   19.64    2.76
  -2   0   4   21.25    2.01
  -2   0   4   23.90    6.35
  -2   0   4   15.58    7.86
  -2   0   4   22.81    2.63
  -2   0   4   19.23    2.93
   2   0  -3    1.30    3.08
   2   0  -3   -1.57    6.26
   2   0  -3    0.17    1.05
   2   0  -3   -2.31    2.53
  -2   0   3   -1.02    1.13
  -2   0   3   -1.11    1.48
  -2   0   3   -0.81    3.13
  -2   0   3   -2.99    3.19
  -2   0   3   -0.15    1.30
  -2   0   3   -0.61    1.73
   2   0  -2 5979.11  502.14
   2   0  -2 6204.50  531.56
   2   0  -2 5791.75  441.44
   2   0  -2 6439.83  483.81
  -2   0   2 5846.35  431.69
  -2   0   2 5919.79  462.30
  -2   0   2 6103.90  478.90
  -2   0   2 6010.35  458.49
  -2   0   2 6325.30  479.25
   2   0  -1    0.92    2.12
   2   0  -1    2.44    2.16
   2   0  -1    0.17    1.49
   2   0  -1    0.44    1.59
  -2   0   1    0.23    1.47
  -2   0   1    0.49    1.52
  -2   0   1    2.95    3.91
  -2   0   1    1.13    3.99
  -2   0   1    0.83    0.98
  -2   0   1    0.28    3.13
   2   0   1    0.41    0.76
   2   0   1   -2.31    1.36
   2   0   1    0.56    1.85
   2   0   1    0.51    2.56
   2   0   1    0.47    0.99
  -2   0  -1   -0.18    0.89
  -2   0  -1    0.14    1.65
  -2   0  -1    1.64    1.98
  -2   0  -1    0.41    1.44
  -2   0  -1   -0.43    1.71
   2   0   2  802.98   41.46
   2   0   2  807.54   46.69
   2   0   2  777.05   48.80
   2   0   2  898.84   44.59
   2   0   2  822.79   39.91
  -2   0  -2  853.00   44.44
  -2   0  -2  859.53   49.91
  -2   0  -2  874.80   54.56
  -2   0  -2  883.32   45.29
  -2   0  -2  849.19   46.73
   2   0   3    0.43    0.62
   2   0   3    1.45    2.37
   2   0   3   -0.93    4.83
   2   0   3    0.19    1.40
   2   0   3    1.14    1.03
  -2   0  -3    0.11    0.60
  -2   0  -3    2.02    4.28
  -2   0  -3   -0.68    3.02
  -2   0  -3    0.54    1.33
  -2   0  -3   -0.82    0.78
   2   0   4   33.89    6.17
   2   0   4   34.09    7.29
   2   0   4   29.68    3.63
   2   0   4   22.37    3.30
  -2   0  -4   34.26    6.59
  -2   0  -4   32.61   13.45
  -2   0  -4   27.41    4.94
   2   0   5   -0.59    3.15
  -2   0  -5   -0.68    2.32
  -2   0  -5    0.80    2.82
  -2   0  -5   -0.32    1.27
  -2   0  -6   59.44   15.96
  -2   0  -6   65.53   10.35
  -2   0  -7   -1.74    3.38
  -2   0  -7   -1.65    4.12
   2   0   8   32.95    9.40
  -2   0  -8   92.39    9.97
   2   0   9   -1.58    3.55
  -2   0  -9   -0.22    2.43
   2   2  -9    1.46    2.89
  -2   2   9    1.59    2.83
   2  -2  -9    0.86    2.46
  -2  -2   9    1.37    2.88
   2   2  -8    3.46    3.98
   2  -2  -8    5.75    5.94
   2  -2  -8   -0.00    3.84
  -2  -2   8    4.40    4.17
   2   2  -7   -0.77    3.69
   2  -2  -7    0.98    5.77
   2  -2  -7   -1.39    3.72
  -2  -2   7   -1.89    3.79
   2   2  -6   30.16    7.15
   2   2  -6   34.64    9.26
   2  -2  -6   31.45    8.21
   2  -2  -6   30.66    7.59
   2   2  -5   96.98    8.91
   2   2  -5  114.53   10.86
  -2   2   5  114.14   10.56
   2   2  -5  128.51   21.24
   2   2  -5   94.41    5.35
   2   2  -5   92.68    5.72
  -2   2   5  118.61   11.77
   2  -2  -5  121.82   12.62
   2  -2  -5  123.09   12.42
  -2  -2   5  119.15   12.02
  -2  -2   5   90.39    6.94
   2   2  -4  121.63    7.68
  -2   2   4  131.37   11.68
   2   2  -4  123.42   19.02
  -2   2   4  113.60    7.88
   2   2  -4  120.96   13.46
   2   2  -4  116.97    8.27
   2   2  -4  120.16    8.93
  -2   2   4  129.65   11.28
   2  -2  -4  125.53   12.28
   2  -2  -4  117.76    7.42
  -2  -2   4  126.25   13.03
   2  -2  -4  127.18   13.20
  -2  -2   4  119.28   12.67
  -2  -2   4  118.09   10.15
  -2   2   3  661.03   36.59
  -2   2   3  573.38   25.17
   2   2  -3  778.76   58.59
   2   2  -3  688.63   36.06
   2   2  -3  738.65   43.57
   2   2  -3  688.84   37.99
  -2   2   3  577.09   25.80
  -2   2   3  654.93   34.51
  -2   2   3  719.83   41.28
   2  -2  -3  729.95   42.81
   2  -2  -3  678.20   41.38
  -2  -2   3  663.37   39.81
  -2  -2   3  637.63   24.07
  -2  -2   3  697.46   40.83
  -2  -2   3  576.59   33.87
   2  -2  -3  622.37   45.33
   2  -2  -3  598.47   27.63
  -2  -2   3  736.93   43.01
   2   2  -218258.78 1888.35
  -2   2   218184.97 1992.91
  -2   2   216228.10 1712.66
   2   2  -217134.99 1808.43
  -2   2   216372.5857225.77
   2   2  -217700.25 1928.67
   2   2  -218256.46 1979.29
  -2   2   217373.94 1823.66
   2   2  -218246.34 1943.79
   2   2  -216941.15 1805.21
  -2   2   216596.86 1720.77
  -2   2   216228.21 1663.21
  -2  -2   217583.01 1806.57
  -2  -2   217053.56 1808.25
   2  -2  -217651.57 1913.81
  -2  -2   216880.15 1835.47
   2  -2  -217746.97 1942.28
   2  -2  -217200.32 1769.15
  -2  -2   218462.81 2020.60
   2  -2  -215223.16 4232.94
   2   2  -1  176.89   12.15
  -2   2   1  183.75   24.51
  -2   2   1  166.33    9.97
  -2   2   1  163.27   14.07
   2   2  -1  179.53   14.10
   2   2  -1  179.40   23.28
   2   2  -1  160.09   22.42
  -2   2   1  189.80   23.49
   2   2  -1  163.29   18.61
  -2   2   1  174.08   20.13
   2  -2  -1  173.46   15.95
   2  -2  -1  167.38   23.08
  -2  -2   1  155.84   16.54
   2  -2  -1  174.64   14.05
  -2  -2   1  161.01   16.89
  -2  -2   1  177.50   13.28
  -2  -2   1  181.02   13.93
   2  -2  -1  183.36   12.60
  -2  -2   1  196.81   37.63
   2  -2  -1  169.58   12.61
   2   2   0    9.49    4.56
  -2   2   0   10.37    4.45
   2   2   0   12.28    7.49
  -2   2   0   10.76    3.23
  -2   2   0   10.18    9.23
  -2   2   0    8.13    9.88
   2   2   0   11.70    5.51
   2   2   0    9.82    7.88
  -2   2   0   11.25    5.62
  -2  -2   0    8.77    9.68
   2  -2   0   11.90    5.16
   2  -2   0    9.05    5.25
   2  -2   0   11.08    5.42
   2  -2   0   10.01    3.89
   2  -2   0   11.14    3.54
  -2  -2   0    8.00   11.14
  -2  -2   0    8.18    7.89
  -2  -2   0    9.87    3.41
   2   2   1  903.67   60.47
  -2   2  -1  842.46   45.42
   2   2   1  920.09   40.05
   2   2   1  886.52   47.11
  -2   2  -1  960.07   60.37
   2   2   1  902.95   47.60
   2   2   1 1048.36   67.97
  -2   2  -1  972.89   64.53
  -2   2  -1  880.43   63.01
   2  -2   1  959.59   62.08
   2  -2   1  845.11   53.04
   2  -2   1  884.42   53.17
  -2  -2  -1  849.73   60.81
   2  -2   1  921.63   43.33
  -2  -2  -1  916.62   47.78
   2  -2   1  918.77   62.67
   2  -2   1  820.56   52.02
  -2  -2  -1 1042.77   59.41
  -2  -2  -1 1032.28   76.22
  -2  -2  -1  964.87   46.09
   2   2   2 1171.00   64.88
   2   2   2 1300.59   68.72
  -2   2  -2 1200.28   69.50
   2   2   2 1143.67   63.04
   2   2   2 1351.08   76.19
  -2   2  -2 1258.07   89.12
  -2   2  -2 1357.07   76.71
  -2   2  -2 1326.77   72.90
   2  -2   2 1269.09   75.33
  -2  -2  -2 1328.61   74.75
   2  -2   2 1250.68   90.02
  -2  -2  -2 1209.15   69.75
   2  -2   2 1251.44   72.21
  -2  -2  -2 1199.49   71.46
  -2  -2  -2 1390.32   79.97
   2  -2   2 1307.43   75.07
   2   2   3  420.18   22.00
   2   2   3  454.14   25.20
  -2   2  -3  451.37   28.78
   2   2   3  439.88   25.87
   2   2   3  447.28   20.20
  -2   2  -3  416.25   22.94
  -2   2  -3  450.50   34.28
  -2   2  -3  456.28   26.92
   2  -2   3  405.30   24.66
  -2  -2  -3  442.04   39.87
   2  -2   3  424.26   27.88
  -2  -2  -3  448.21   27.37
   2  -2   3  447.61   27.58
  -2  -2  -3  443.14   24.02
  -2  -2  -3  418.62   19.94
   2  -2   3  440.84   27.55
   2   2   4  151.93    7.62
   2   2   4  177.75   12.45
   2   2   4  172.35   13.51
  -2   2  -4  176.02   13.27
  -2   2  -4  180.13   15.13
  -2   2  -4  160.96   11.91
  -2   2  -4  175.21   15.75
   2  -2   4  160.19   14.57
   2  -2   4  162.28   14.54
   2  -2   4  168.92   18.66
  -2  -2  -4  165.62   20.53
  -2  -2  -4  159.14    8.04
  -2  -2  -4  172.84   21.85
  -2   2  -5    4.02    1.86
  -2   2  -5    5.84    3.48
  -2   2  -5    6.55    4.51
  -2  -2  -5    4.53    6.79
  -2  -2  -5    3.94    3.82
   2  -2   5    4.08    2.63
  -2   2  -6  220.84   18.98
   2  -2   6  189.54   18.30
  -2  -2  -6  202.00   16.69
  -2  -2  -6  195.62   26.50
  -2   2  -7   29.29   11.80
   2  -2   7   19.65    6.94
  -2  -2  -7   31.24   11.29
  -2  -2  -7   19.88    6.43
  -2   2  -8   58.48   14.18
  -2  -2  -8   49.84    7.13
   2  -2   8   27.14    7.80
   2   2   9    1.66    2.00
  -2   2  -9    1.17    5.17
   2  -2   9    1.21    2.24
  -2  -2  -9    0.62    4.07
   2   4  -9   18.79    5.89
  -2   4   9    3.34    3.87
  -2  -4   9    8.16    4.13
   2   4  -8    5.08    3.37
   2  -4  -8    5.25    7.57
   2  -4  -8    4.02    2.54
  -2  -4   8    3.99    4.26
   2   4  -7   38.05   12.25
   2  -4  -7   36.00    5.76
   2  -4  -7   30.37    8.55
  -2  -4   7   33.52    8.47
   2   4  -6   44.96    7.20
   2  -4  -6   47.55    6.15
   2  -4  -6   47.38    9.62
  -2  -4   6   44.58    9.06
  -2  -4   6   35.46    4.35
   2   4  -5   72.59    6.31
   2   4  -5   67.36    8.66
   2  -4  -5   66.66    5.70
   2  -4  -5   80.02   10.93
   2  -4  -5   70.49   12.56
  -2  -4   5   77.22   17.63
  -2  -4   5   69.22    8.13
   2   4  -4 1832.19  116.14
  -2   4   4 1736.62  106.59
  -2   4   4 1802.21  112.84
   2   4  -4 1755.55  110.04
   2   4  -4 1906.13  129.48
  -2   4   4 1767.70  121.27
   2   4  -4 1751.12  109.82
   2  -4  -4 1830.06  113.45
  -2  -4   4 1968.68  122.80
   2  -4  -4 1675.90  104.47
  -2  -4   4 1892.29  120.56
   2  -4  -4 1852.77  121.44
  -2  -4   4 1720.91  121.30
  -2  -4   4 1786.23  116.34
  -2   4   3  958.54   52.81
   2   4  -3  926.46   71.08
  -2   4   3  931.82   49.83
   2   4  -3  971.49   64.50
   2   4  -3 1016.60   57.94
   2   4  -3 1011.79   78.26
  -2   4   3 1028.34   62.18
   2  -4  -3  934.71   56.95
  -2  -4   3  730.01   31.31
  -2  -4   3  987.90   71.57
   2  -4  -3 1011.46   60.57
  -2  -4   3 1061.82   61.33
   2  -4  -3  886.75   47.96
  -2  -4   3  957.78   51.74
  -2  -4   3 1060.05   65.29
   2   4  -2  350.34   14.31
   2   4  -2  380.07   28.82
  -2   4   2  351.47   27.08
   2   4  -2  343.35   36.80
   2   4  -2  364.60   23.56
   2   4  -2  372.75   25.20
  -2   4   2  342.54   18.80
  -2   4   2  358.37   15.18
  -2   4   2  345.24   15.37
  -2   4   2  379.35   28.42
  -2   4   2  353.70   16.34
   2  -4  -2  330.09   15.76
  -2  -4   2  347.50   20.58
   2  -4  -2  355.94   27.14
   2  -4  -2  380.61   23.76
  -2  -4   2  429.42   37.59
  -2  -4   2  372.42   22.65
  -2  -4   2  363.62   17.28
  -2  -4   2  389.95   28.69
   2  -4  -2  356.01   16.88
   2   4  -1  336.12   25.66
  -2   4   1  358.38   27.13
   2   4  -1  348.40   22.91
   2   4  -1  370.47   46.96
  -2   4   1  358.49   20.56
   2   4  -1  328.50   14.40
  -2   4   1  342.25   20.10
   2   4  -1  364.78   41.68
  -2   4   1  358.36   29.86
   2   4  -1  342.11   24.09
   2  -4  -1  323.72   17.98
   2  -4  -1  331.30   26.62
  -2  -4   1  344.89   30.43
   2  -4  -1  362.74   21.12
   2  -4  -1  376.04   16.83
  -2  -4   1  386.81   13.97
   2  -4  -1  331.16   11.82
  -2  -4   1  367.92   26.86
  -2  -4   1  394.04   22.00
   2   4   0  170.83   15.72
  -2   4   0  187.24   14.72
   2   4   0  184.64   13.77
  -2   4   0  171.20   16.52
  -2   4   0  175.61   16.21
  -2   4   0  185.66   17.40
   2   4   0  176.60   16.41
   2   4   0  160.49   13.87
   2  -4   0  160.12   15.51
   2  -4   0  204.96    8.89
  -2  -4   0  163.83   17.06
   2  -4   0  165.56   16.35
  -2  -4   0  179.78   12.16
   2  -4   0  177.18   12.68
  -2  -4   0  175.81   19.67
   2  -4   0  206.70    8.73
  -2  -4   0  154.18   13.49
   2   4   1  146.79   15.14
  -2   4  -1  142.85   13.69
   2   4   1  141.19    8.26
   2   4   1  149.97   10.42
   2   4   1  140.43    4.97
  -2   4  -1  147.96   14.77
   2   4   1  131.81    8.81
  -2   4  -1  156.28   17.73
  -2   4  -1  163.51   16.32
  -2   4  -1  140.95    8.43
  -2   4  -1  140.50    6.16
   2  -4   1  137.69    9.39
  -2  -4  -1  138.61   16.61
  -2  -4  -1  143.52    5.16
   2  -4   1  157.58   12.16
   2  -4   1  148.39    7.51
  -2  -4  -1  134.89   12.50
  -2  -4  -1  151.68   10.49
   2  -4   1  136.17   14.50
  -2  -4  -1  139.14   12.22
   2   4   2  109.83   12.91
  -2   4  -2  101.31    6.83
  -2   4  -2  101.59    4.37
   2   4   2  111.02    8.42
   2   4   2   94.96    3.99
   2   4   2  107.11    5.53
   2   4   2   95.27   11.45
  -2   4  -2  116.09   12.52
   2   4   2   99.87    3.41
  -2   4  -2  113.33   13.05
   2  -4   2  101.76    5.74
   2  -4   2  111.65   22.45
   2  -4   2  112.04   17.97
  -2  -4  -2  105.97   13.02
   2  -4   2  119.37   12.06
  -2  -4  -2  100.97    5.51
   2  -4   2  104.43    7.46
   2  -4   2  114.19   14.42
  -2  -4  -2  108.99    8.80
  -2  -4  -2  112.67   16.65
   2   4   3 1575.12  107.94
  -2   4  -3 1433.96   82.93
   2   4   3 1490.16   85.63
  -2   4  -3 1516.87  106.16
   2   4   3 1413.47   79.34
  -2   4  -3 1721.48  117.30
   2  -4   3 1619.35  101.70
   2  -4   3 1491.48   86.09
  -2  -4  -3 1522.42   92.79
  -2  -4  -3 1510.95   91.61
  -2  -4  -3 1312.50   74.89
   2  -4   3 1565.35   92.57
   2  -4   3 1490.90  110.08
   2  -4   3 1633.17   98.13
   2   4   4   14.96    2.78
  -2   4  -4   18.02    5.57
   2   4   4   14.45    3.74
   2   4   4   15.02    2.92
  -2   4  -4   13.83    4.05
  -2   4  -4   16.80    8.04
  -2   4  -4   14.92    3.71
  -2  -4  -4   16.05    3.98
  -2  -4  -4   13.78    3.01
   2  -4   4   16.62    7.42
   2  -4   4   13.12    4.60
   2  -4   4   16.20    5.27
  -2  -4  -4   17.74    5.12
   2   4   5    0.16    1.08
  -2   4  -5   -0.07    2.25
  -2   4  -5   -0.25    1.85
  -2  -4  -5    0.78    1.17
  -2  -4  -5   -2.09    4.48
  -2  -4  -5    0.41    2.66
   2  -4   5    1.82    2.66
   2  -4   5    0.62    2.95
  -2   4  -6    7.62    2.55
  -2   4  -6   11.35    7.42
   2  -4   6   11.33    5.30
  -2  -4  -6    9.37    8.29
  -2  -4  -6   10.43    3.16
  -2   4  -7   33.23    6.03
  -2  -4  -7   23.59    6.31
   2  -4   7   24.92   11.97
  -2  -4  -7   24.00    4.13
  -2   4  -8   23.09    4.91
  -2  -4  -8   10.46    3.96
   2  -4   8   12.58    5.25
  -2  -4  -8   14.86    3.11
   2   6  -8    0.38    2.43
   2  -6  -8    2.88    2.89
  -2  -6   8    1.13    3.07
   2   6  -7   -0.46    2.33
   2  -6  -7   -0.08    2.97
  -2  -6   7   -0.64    2.87
   2   6  -6   59.25    5.75
   2   6  -6   48.50    5.10
  -2   6   6   49.61    5.39
   2  -6  -6   58.20   10.80
  -2  -6   6   68.46   10.20
  -2  -6   6   57.67    7.79
   2   6  -5   49.43    8.00
   2   6  -5   59.06   11.91
   2  -6  -5   63.54   13.20
   2  -6  -5   59.64   17.71
  -2  -6   5   69.98   10.22
  -2  -6   5   60.03   10.10
   2   6  -4   48.24    3.78
   2   6  -4   58.04    7.66
   2  -6  -4   57.96   14.25
   2  -6  -4   61.91    9.17
  -2  -6   4   68.04    8.64
  -2  -6   4   52.18    5.70
  -2  -6   4   64.83   16.92
  -2   6   3  224.59   18.82
   2   6  -3  246.14   33.16
   2   6  -3  225.68   17.41
  -2   6   3  220.26   21.61
   2   6  -3  233.65   19.09
   2  -6  -3  234.41   17.90
  -2  -6   3  231.06   16.25
   2  -6  -3  215.21   18.47
  -2  -6   3  234.31   18.29
  -2  -6   3  181.30   10.48
  -2  -6   3  251.35   21.11
   2   6  -2  352.80   18.05
   2   6  -2  446.16   29.50
  -2   6   2  445.61   29.99
   2   6  -2  465.99   29.72
   2   6  -2  494.94   34.89
  -2   6   2  365.09   17.83
  -2   6   2  380.79   22.09
   2  -6  -2  415.42   29.27
   2  -6  -2  420.88   25.61
  -2  -6   2  469.73   26.07
   2  -6  -2  324.42   15.77
  -2  -6   2  468.30   28.37
  -2  -6   2  352.71   13.15
  -2  -6   2  391.33   19.26
  -2  -6   2  464.79   31.92
   2   6  -1  112.70   12.90
   2   6  -1  112.77   12.94
   2   6  -1  107.60   12.01
  -2   6   1  101.58    8.79
   2   6  -1  109.35   14.82
   2   6  -1  197.64   29.50
  -2   6   1  114.39   13.98
  -2   6   1   93.98    8.97
  -2   6   1  112.38   11.51
  -2  -6   1  101.71   10.12
   2  -6  -1   99.09   13.82
  -2  -6   1  105.48    9.43
   2  -6  -1   91.13    7.44
   2  -6  -1  111.49   10.51
  -2  -6   1  156.62   23.04
   2   6   0   40.73   12.65
  -2   6   0   18.26    6.33
   2   6   0   22.78    6.63
   2   6   0   21.47    5.74
   2   6   0   19.17    8.32
  -2   6   0   19.34    6.03
  -2   6   0   58.47   13.52
  -2   6   0   24.20    7.22
   2  -6   0   38.14   11.90
   2  -6   0   28.26   10.47
  -2  -6   0   23.56    8.16
   2  -6   0   71.72   13.88
  -2  -6   0   21.65    9.62
  -2  -6   0   54.15   10.69
   2   6   1  147.62   14.76
   2   6   1  137.11    8.17
   2   6   1  168.13   19.97
  -2   6  -1  149.65   15.70
  -2   6  -1  162.05   16.36
   2   6   1  123.35   13.65
  -2   6  -1  138.05   12.38
  -2   6  -1  118.50   24.55
  -2   6  -1  150.63   14.43
  -2  -6  -1  111.84   28.55
   2  -6   1  133.94    9.57
  -2  -6  -1  147.42   10.87
   2  -6   1  140.74   14.33
   2  -6   1  146.15   11.32
   2  -6   1  133.21    5.05
  -2  -6  -1  127.96    7.49
   2   6   2  132.13   13.07
  -2   6  -2  128.06   12.86
  -2   6  -2  117.60   14.61
   2   6   2  111.20    9.00
  -2   6  -2  141.07   14.50
  -2   6  -2   96.17    5.47
   2   6   2  110.73    7.12
   2  -6   2  129.16   13.79
  -2  -6  -2  124.69   14.18
  -2  -6  -2  125.31   10.34
   2  -6   2  102.56    6.13
   2  -6   2  104.54    6.81
   2  -6   2  141.21   11.68
  -2  -6  -2   93.52    8.64
   2  -6   2  135.52   13.04
   2   6   3    7.49    4.51
  -2   6  -3    6.16    2.29
   2   6   3    5.67    2.92
  -2   6  -3    6.84    5.61
  -2   6  -3   10.40    4.53
  -2   6  -3    1.71    8.41
  -2  -6  -3    8.43    4.95
   2  -6   3   10.66    7.35
   2  -6   3    7.83    4.73
   2  -6   3    6.32    1.51
   2  -6   3    6.87    5.12
  -2  -6  -3    2.66    1.76
  -2  -6  -3    7.75    3.75
  -2   6  -4   35.92    3.35
  -2   6  -4   45.06    7.20
   2  -6   4   47.82   14.07
  -2  -6  -4   47.41    7.44
  -2  -6  -4   40.22    7.35
   2  -6   4   49.39    7.67
   2  -6   4   39.54    3.67
  -2   6  -5  108.50   10.19
  -2   6  -5   94.61    7.10
   2  -6   5  114.39   11.41
  -2  -6  -5  104.11   12.35
  -2  -6  -5  102.86    9.17
   2  -6   5  119.14   12.79
  -2   6  -6   -0.44    1.61
  -2   6  -6   -0.06    1.29
   2  -6   6   -1.36    2.56
   2  -6   6    0.44    1.52
  -2  -6  -6    0.18    2.25
  -2   6  -7   40.33    4.61
  -2  -6  -7   24.25    6.52
   2  -6   7   50.79    8.24
  -2   6  -8   12.92    2.43
  -2  -6  -8    4.47    2.95
   2  -6   8   12.88    4.42
   2  -8  -8   -0.58    2.02
  -2  -8   8    3.49    3.50
   2   8  -7   10.11    2.27
   2  -8  -7   10.92    5.38
  -2  -8   7   15.96    4.59
  -2  -8   7   16.77    5.93
  -2   8   6   20.60    4.65
   2   8  -6   20.11    4.45
   2  -8  -6   20.14   12.40
  -2  -8   6   25.45    7.08
  -2  -8   6   26.16   11.30
   2   8  -5    3.68    7.50
   2  -8  -5    5.88    5.73
   2  -8  -5    8.32    8.38
  -2  -8   5    5.79    5.37
  -2  -8   5    8.49    6.00
   2   8  -4  132.79   22.70
   2  -8  -4  122.33   15.51
   2  -8  -4  130.40   15.65
  -2  -8   4  136.41   14.38
  -2  -8   4  134.28   29.04
   2   8  -3   75.18   18.13
   2  -8  -3   71.84   10.97
   2  -8  -3   75.80   12.51
  -2  -8   3   68.95    8.22
  -2  -8   3   75.46   12.82
   2   8  -2  258.98   20.52
   2  -8  -2  271.35   19.83
   2  -8  -2  267.69   34.53
  -2  -8   2  250.99   16.03
  -2  -8   2  274.77   22.00
   2   8  -1    9.61    2.42
   2   8  -1   13.68    5.24
  -2   8   1    8.63    2.81
   2   8  -1   11.54    4.40
   2   8  -1    6.42    2.57
  -2   8   1   11.63    4.64
  -2   8   1    9.56    2.74
  -2   8   1   11.77    8.33
   2  -8  -1    9.19    2.46
   2  -8  -1   15.53    5.52
  -2  -8   1    9.75    3.62
  -2  -8   1   13.25    4.38
   2  -8  -1   11.16    7.16
  -2  -8   1   10.53    3.49
  -2  -8   1   12.43    4.63
   2   8   0   28.64    5.21
  -2   8   0   23.71    5.43
   2   8   0   25.01    6.11
   2   8   0   25.70    7.46
   2   8   0   19.62    6.14
  -2   8   0   26.55    7.74
  -2   8   0   28.56    9.44
  -2   8   0   27.53   11.78
   2  -8   0   20.49    4.99
   2  -8   0   20.46    4.92
  -2  -8   0   23.73    6.49
   2  -8   0   23.82    5.79
  -2  -8   0   22.31    4.65
  -2  -8   0   27.27    7.47
   2   8   1  190.48   15.30
  -2   8  -1  166.66   14.06
   2   8   1  182.04   13.66
  -2   8  -1  189.78   16.06
   2   8   1  143.66    7.87
   2   8   1  166.24   12.54
  -2   8  -1  157.39   11.27
  -2   8  -1  183.37   19.24
   2  -8   1  198.67   14.95
  -2  -8  -1  180.03   17.24
  -2  -8  -1  185.57   13.08
   2  -8   1  159.49   14.08
   2  -8   1  173.78   23.29
   2  -8   1  181.77   12.25
  -2   8  -2   20.47   11.25
   2   8   2   13.24    3.22
   2  -8   2   27.39    7.36
  -2  -8  -2   26.08    8.12
  -2  -8  -2   24.31    5.29
   2  -8   2   27.29    8.69
  -2   8  -3  310.72   24.37
   2  -8   3  320.98   27.49
   2  -8   3  300.53   20.36
  -2  -8  -3  292.65   22.11
  -2  -8  -3  306.36   39.63
  -2   8  -4  219.37   19.45
   2  -8   4  246.81   23.54
   2  -8   4  230.07   27.08
  -2  -8  -4  200.52   27.67
  -2  -8  -4  230.31   21.48
  -2   8  -5    9.02    4.94
   2  -8   5   11.50    5.75
   2  -8   5   15.57   10.26
  -2  -8  -5    8.54    4.95
  -2  -8  -5   10.70    4.92
  -2   8  -6   10.59    3.93
   2  -8   6   11.60    4.32
   2  -8   6   10.84    7.96
  -2  -8  -6    6.80    4.48
  -2  -8  -6    8.91    2.92
  -2   8  -7   57.33    8.02
   2  -8   7   84.51    8.36
  -2  -8  -7   30.49    7.03
   2  -8   7   55.71    6.73
  -2 -10   7   63.78    7.09
  -2 -10   7   64.28   10.47
  -2  10   6    0.55    1.91
   2  10  -6   -0.37    1.80
   2 -10  -6    0.00    2.48
  -2 -10   6    0.28    2.04
  -2 -10   6    0.46    4.47
   2  10  -5   17.79    6.03
   2 -10  -5   13.66   11.79
   2 -10  -5   17.28    6.81
  -2 -10   5   16.92    5.51
  -2 -10   5   16.94    7.65
   2  10  -4   56.59   10.66
   2 -10  -4   49.79   11.17
   2 -10  -4   64.55   12.50
  -2 -10   4   64.18    8.58
  -2 -10   4   67.68   22.08
   2  10  -3  195.99   20.13
   2 -10  -3  188.42   19.58
   2 -10  -3  192.14   21.69
  -2 -10   3  195.47   15.56
  -2 -10   3  200.58   21.64
   2  10  -2    8.53    5.86
   2 -10  -2    7.31    5.12
   2 -10  -2    6.44    7.09
  -2 -10   2    8.72    7.11
  -2 -10   2    6.30   10.01
  -2  10   1  109.48    8.17
   2  10  -1  143.08   14.50
   2 -10  -1  156.23   13.74
  -2 -10   1  127.66    9.63
  -2 -10   1  146.85   11.43
   2 -10  -1  154.52   15.83
  -2 -10   1  138.39   12.19
   2  10   0    5.36    4.09
  -2  10   0    4.28    3.36
   2 -10   0    7.94    3.86
   2 -10   0    7.30    2.97
  -2 -10   0    4.97    4.63
  -2 -10   0    4.93    3.71
   2 -10   0    7.04    3.96
  -2 -10   0    4.49    4.01
  -2  10  -1  117.90   20.04
   2  10   1   96.86    9.43
   2 -10   1  125.65   20.39
  -2 -10  -1  131.02   16.25
  -2 -10  -1  128.88   11.88
   2 -10   1  126.50   11.35
  -2  10  -2  614.98   43.33
   2 -10   2  639.54   45.96
   2 -10   2  648.42   51.70
  -2 -10  -2  591.67   40.10
  -2 -10  -2  645.41   68.25
  -2  10  -3   21.99    7.74
   2 -10   3   21.18    9.01
   2 -10   3   24.17    6.19
  -2 -10  -3   12.88   11.39
  -2 -10  -3   20.61    9.82
  -2  10  -4    0.25    5.21
   2 -10   4   -0.16    3.42
   2 -10   4    1.22    2.38
  -2 -10  -4   -0.54    2.59
  -2 -10  -4   -0.55    3.39
  -2  10  -5   22.43   11.60
   2 -10   5   28.57   13.34
   2 -10   5   27.14    5.93
  -2 -10  -5   15.32    6.04
  -2 -10  -5   23.14    6.58
   2  10   6    1.40    1.78
  -2  10  -6   -1.43    3.76
   2 -10   6    0.84    2.17
  -2 -10  -6   -1.03    2.04
   2 -10   6    0.65    2.35
  -2  12   5    7.44    4.48
   2  12  -5    7.06    7.19
   2 -12  -5    1.97    4.08
  -2 -12   5    7.51    3.47
  -2 -12   5    6.40    4.72
   2  12  -4   32.23   13.82
   2 -12  -4   25.92    7.84
   2 -12  -4   36.66    9.41
  -2 -12   4   37.13    6.30
  -2 -12   4   36.77    8.35
   2  12  -3   10.05    5.81
   2 -12  -3    7.23    5.53
   2 -12  -3   12.74   12.64
  -2 -12   3   12.21    7.28
  -2 -12   3    9.51    9.67
   2  12  -2   25.57    7.71
   2 -12  -2   28.09    7.80
   2 -12  -2   32.96    9.07
  -2 -12   2   31.12    5.92
  -2 -12   2   29.82    6.34
   2  12  -1    1.02    3.15
   2 -12  -1    0.69    3.36
   2 -12  -1    0.74    3.43
  -2 -12   1    2.76    4.59
  -2 -12   1    1.30    2.12
   2  12   0    3.95    5.81
  -2  12   0    6.27    2.78
   2 -12   0    4.33    2.95
   2 -12   0    3.75    2.08
  -2 -12   0    6.01    3.87
  -2 -12   0    5.01    3.64
   2 -12   0    5.86    4.12
  -2  12  -1   15.05    8.55
   2  12   1    8.44    4.91
   2 -12   1   18.60    7.65
  -2 -12  -1   22.04    7.05
  -2 -12  -1   18.10    5.57
   2 -12   1   19.42    5.28
  -2  12  -2    7.19    4.68
   2 -12   2    6.34    4.74
   2 -12   2    7.29    4.24
  -2 -12  -2    5.20    4.45
  -2 -12  -2    7.12   10.85
  -2  12  -3    3.49    7.20
   2 -12   3    2.55    4.41
   2 -12   3    5.83    6.02
  -2 -12  -3    1.64    3.54
  -2 -12  -3    2.00    5.28
  -2  12  -4    6.19    4.78
   2 -12   4    4.66    5.36
   2 -12   4   10.50    4.01
  -2 -12  -4    2.63    3.89
  -2 -12  -4    6.95    9.61
   2  12   5    0.01    2.48
  -2  12  -5   -2.06    2.56
   2 -12   5    1.59    2.10
  -2 -12  -5    1.78    3.18
   2 -12   5    0.60    2.65
  -2  14   3    2.50    3.46
   2  14  -3    2.75    3.03
   2 -14  -3    1.27    3.04
  -2 -14   3    3.41    2.67
  -2 -14   3    1.78    2.53
  -2  14   2   -0.74    2.31
   2  14  -2   -1.18    4.02
   2 -14  -2    0.45    2.51
  -2 -14   2    2.32    2.10
  -2 -14   2    0.28    1.52
  -2  14   1    0.43    1.86
   2  14  -1    1.35    2.09
   2 -14  -1    1.46    2.89
  -2 -14   1    1.08    2.48
   2  14   0   -0.38    1.41
   2 -14   0    2.56    2.76
  -2 -14   0    1.75    1.40
  -2 -14   0    1.75    4.15
  -2  14  -1    0.72    1.88
   2 -14   1    1.00    1.50
   2 -14   1    2.42    3.06
  -2 -14  -1    2.55    2.65
  -2 -14  -1    2.59    2.54
  -2  14  -2    7.40    3.40
   2 -14   2    7.32    3.06
   2 -14   2    9.36    3.94
  -2 -14  -2    4.16    3.50
  -2 -14  -2   10.51    4.54
  -2  14  -3    0.71    4.05
   2 -14   3   -2.68    3.96
   2 -14   3    0.89    2.28
  -2 -14  -3   -1.23    1.89
  -2 -14  -3   -1.37    2.99
   3   1  -9    6.91    7.38
  -3   1   9    6.62    7.86
   3  -1  -9    8.21    3.85
  -3  -1   9    4.95    4.29
   3   1  -8   12.50    6.07
   3  -1  -8   12.68    5.58
   3  -1  -8    9.03    5.50
  -3  -1   8    8.65    6.12
   3   1  -7   -3.83    7.14
   3   1  -7    0.16    3.29
   3  -1  -7    1.47    3.71
   3  -1  -7   -3.61    3.72
   3   1  -6   -2.91    6.61
   3   1  -6   -2.59    4.68
   3  -1  -6   -6.12    7.91
   3  -1  -6   -1.76    8.86
   3   1  -5   13.11    6.13
   3   1  -5    9.65    4.75
  -3   1   5    9.69    4.45
  -3   1   5   12.39    5.17
   3  -1  -5   11.23    4.90
   3  -1  -5   13.52    5.79
  -3  -1   5   18.06    5.81
  -3  -1   5   10.44    4.83
  -3  -1   5    6.17    2.08
   3   1  -4   22.42    3.18
   3   1  -4   23.02   11.79
   3   1  -4   27.14    7.96
  -3   1   4   22.37    2.36
   3   1  -4   23.11    4.25
  -3   1   4   22.07    2.76
   3   1  -4   21.72    3.36
  -3   1   4   23.60    6.25
  -3   1   4   25.76    7.03
   3  -1  -4   47.84    8.90
  -3  -1   4   26.54    6.82
   3  -1  -4   23.42    6.62
  -3  -1   4   37.83   13.76
  -3  -1   4   21.22    4.27
  -3   1   3  821.56   42.52
  -3   1   3  808.96   59.81
   3   1  -3  838.65   48.71
   3   1  -3  845.61   51.05
  -3   1   3  765.73   32.06
   3   1  -3  825.61   40.09
   3   1  -3  799.76   42.06
  -3   1   3  809.17   39.17
  -3   1   3  837.93   49.56
   3  -1  -3  852.78   50.86
   3  -1  -3  760.75   39.46
  -3  -1   3  730.04   31.23
  -3  -1   3  795.14   47.97
   3  -1  -3  765.61   46.00
  -3  -1   3  857.38   50.12
  -3  -1   3  742.57   38.08
   3  -1  -3  783.30   35.65
   3  -1  -3  811.63   41.30
  -3  -1   3  783.13   45.15
   3   1  -2 2116.54  124.06
  -3   1   2 1929.75  123.35
   3   1  -2 2188.87  135.83
   3   1  -2 2162.19  137.75
  -3   1   2 2199.20  139.24
   3   1  -2 2013.97  130.01
  -3   1   2 2049.19  108.13
   3   1  -2 2203.23  136.04
  -3   1   2 2065.84  126.08
  -3   1   2 2147.49  122.23
   3  -1  -2 2112.94  119.16
   3  -1  -2 1906.99  123.33
  -3  -1   2 2005.58  110.06
   3  -1  -2 1946.69  122.85
   3  -1  -2 2095.12  133.14
  -3  -1   2 2103.33  132.63
   3  -1  -2 1902.70   97.48
  -3  -1   2 2208.69  139.15
  -3  -1   2 2336.41  146.35
   3   1  -1 3186.46  196.43
  -3   1   1 3174.19  197.74
   3   1  -1 3531.76  225.95
   3   1  -1 3367.68  212.64
   3   1  -1 3148.64  203.69
   3   1  -1 3581.03  246.26
   3   1  -1 3710.66  236.47
  -3   1   1 3379.01  214.03
  -3   1   1 3291.07  215.09
  -3   1   1 3305.78  203.48
   3  -1  -1 3539.17  224.90
   3  -1  -1 3498.22  240.30
  -3  -1   1 3155.16  201.09
  -3  -1   1 3315.10  201.61
  -3  -1   1 3744.52  235.37
   3  -1  -1 3382.25  219.00
  -3  -1   1 3798.57  242.99
   3   1   0  865.15   38.53
  -3   1   0  816.40   36.67
   3   1   0  782.50   34.53
   3   1   0  878.75   37.66
  -3   1   0  734.98   31.85
   3   1   0  745.60   29.51
  -3   1   0  857.61   37.85
   3   1   0  924.83   42.24
  -3   1   0  731.24   31.90
  -3   1   0  951.56   52.67
   3  -1   0  720.30   30.91
   3  -1   0  808.58   37.53
  -3  -1   0  895.88   40.82
  -3  -1   0  673.90   27.34
   3  -1   0  739.38   31.94
  -3  -1   0  801.58   35.58
   3  -1   0  841.05   36.43
  -3  -1   0  914.99   42.44
  -3  -1   0  903.60   39.21
   3  -1   0  955.06   53.11
   3   1   1   83.38    8.04
   3   1   1   90.49    7.40
  -3   1  -1  100.48   10.59
   3   1   1   91.13    8.75
   3   1   1   93.77    7.74
  -3   1  -1  100.34    9.34
  -3   1  -1  100.70    3.49
  -3   1  -1   83.45   17.30
  -3   1  -1   98.91   11.75
   3  -1   1   98.86   10.99
   3  -1   1   94.21    9.21
   3  -1   1   88.75   10.65
  -3  -1  -1   89.46    8.79
  -3  -1  -1   83.25   10.47
  -3  -1  -1   85.80    9.29
  -3  -1  -1   98.63    9.79
   3  -1   1   97.02   12.27
   3   1   2 1298.39   76.89
   3   1   2 1430.28   88.96
  -3   1  -2 1319.84   84.60
   3   1   2 1346.58   91.92
  -3   1  -2 1351.44   75.29
  -3   1  -2 1467.41   81.91
   3   1   2 1452.30   72.58
  -3   1  -2 1309.42   77.60
   3   1   2 1256.87   56.31
   3  -1   2 1389.47   76.39
  -3  -1  -2 1383.70   94.54
   3  -1   2 1337.62   75.81
  -3  -1  -2 1432.67   84.37
  -3  -1  -2 1426.45   90.97
   3  -1   2 1334.57   79.64
  -3  -1  -2 1483.15   88.25
  -3  -1  -2 1183.35   52.49
   3  -1   2 1242.21   71.47
   3   1   3    6.00    1.76
  -3   1  -3    6.45    2.94
   3   1   3    5.41    7.55
   3   1   3    5.50    2.06
  -3   1  -3    6.51    3.93
   3   1   3    4.15    1.01
  -3   1  -3    6.73    4.69
  -3   1  -3    6.54    3.61
   3  -1   3    4.14    3.40
   3  -1   3    5.82    3.98
   3  -1   3    5.35    4.43
  -3  -1  -3    8.59    7.06
  -3  -1  -3    5.49    3.81
  -3  -1  -3    4.82    8.55
  -3  -1  -3    4.54    0.79
   3  -1   3    5.68    4.65
   3   1   4    8.98    1.16
   3   1   4    9.00    3.72
  -3   1  -4   12.67    5.33
   3   1   4   11.23    4.86
   3   1   4    6.34    1.88
  -3   1  -4    7.54    1.35
  -3   1  -4   10.10    2.63
  -3   1  -4   10.53    4.31
   3  -1   4    8.67    1.82
  -3  -1  -4   12.65    7.79
   3  -1   4   10.85    5.29
  -3  -1  -4   10.16    4.83
   3  -1   4   14.44    4.18
  -3  -1  -4    9.86    1.98
  -3  -1  -4    6.49    1.93
   3  -1   4    9.98    5.84
   3   1   5  153.89   11.19
  -3   1  -5  150.12   18.14
  -3   1  -5  174.21   24.31
  -3  -1  -5  154.56   13.05
  -3  -1  -5  168.82   14.58
   3  -1   5  136.36   13.78
  -3   1  -6    1.46    3.20
  -3   1  -6    3.45    4.19
  -3  -1  -6    2.65    3.45
  -3  -1  -6    1.05    3.81
  -3   1  -7    0.56    3.73
  -3  -1  -7    2.10    2.95
   3  -1   7    2.51    3.46
  -3  -1  -7    0.23    6.15
   3   1   8    4.40    3.57
  -3   1  -8    7.10    7.68
   3  -1   8    3.36    3.70
  -3  -1  -8    8.16    7.00
   3   1   9    0.36    2.07
  -3   1  -9   11.15    5.41
   3  -1   9    0.41    2.27
  -3  -1  -9   10.22    4.80
  -3   3   9   -0.36    2.88
   3   3  -9   -5.41    2.76
   3  -3  -9   -0.80    2.15
  -3  -3   9    1.14    2.91
   3   3  -8  128.27   12.51
   3  -3  -8  114.69   15.93
   3  -3  -8   86.98   19.42
  -3  -3   8   97.45   14.13
   3   3  -7    2.92    4.53
   3  -3  -7    7.70    9.02
   3  -3  -7    6.97    6.64
  -3  -3   7    2.57    8.82
   3   3  -6   15.00    5.81
   3  -3  -6   10.96   11.57
   3  -3  -6   12.68    5.09
  -3  -3   6   10.40    6.19
   3   3  -5  115.27    7.64
   3   3  -5  115.77    6.74
   3   3  -5  128.77   18.73
  -3   3   5  134.15   10.92
   3   3  -5  106.06    6.95
   3  -3  -5  131.96   11.64
  -3  -3   5  129.29   12.78
   3  -3  -5  135.88   22.21
  -3  -3   5  115.19    9.36
   3   3  -4  425.31   22.56
  -3   3   4  412.49   24.47
   3   3  -4  432.47   26.39
  -3   3   4  396.92   19.67
   3   3  -4  416.21   27.00
   3   3  -4  392.72   22.61
   3   3  -4  373.61   28.82
  -3   3   4  418.95   24.75
   3  -3  -4  411.34   25.57
   3  -3  -4  421.44   23.71
  -3  -3   4  425.62   28.10
   3  -3  -4  447.93   42.37
  -3  -3   4  411.05   33.88
  -3  -3   4  421.63   26.86
   3   3  -3   81.22    9.35
  -3   3   3   74.53    7.94
  -3   3   3   82.86   10.31
   3   3  -3   83.12    8.96
   3   3  -3  112.30   19.10
  -3   3   3   70.98    4.07
  -3   3   3   72.38    3.97
  -3   3   3   83.10    8.65
  -3  -3   3   69.24    3.00
   3  -3  -3   79.09    8.43
   3  -3  -3   84.06   10.54
   3  -3  -3   88.03   11.47
  -3  -3   3   78.34    8.58
  -3  -3   3   81.20   10.51
  -3  -3   3   86.43   11.56
  -3  -3   3   86.36   18.65
   3   3  -2 3018.47  189.88
   3   3  -2 3118.29  208.18
  -3   3   2 3252.05  222.00
   3   3  -2 2986.27  201.60
   3   3  -2 3209.16  213.01
   3   3  -2 3318.88  224.77
  -3   3   2 3165.03  216.55
  -3   3   2 3186.55  197.85
  -3   3   2 3091.78  211.48
  -3   3   2 2824.01  172.59
  -3   3   2 3288.38  209.21
   3  -3  -2 3339.40  251.84
   3  -3  -2 2947.22  195.94
  -3  -3   2 3282.62  215.97
  -3  -3   2 3277.26  213.27
  -3  -3   2 3045.48  201.54
  -3  -3   2 3534.77  237.25
  -3  -3   2 3425.73  219.11
   3   3  -1 1239.62   66.27
   3   3  -1 1330.78   86.66
  -3   3   1 1278.70   69.61
  -3   3   1 1310.54   73.49
   3   3  -1 1170.44   66.66
   3   3  -1 1304.09   84.91
  -3   3   1 1254.24   78.08
   3   3  -1 1245.16   98.69
  -3   3   1 1239.81  109.40
  -3   3   1 1167.45   58.48
   3  -3  -1 1283.79   74.80
   3  -3  -1 1256.55   81.66
   3  -3  -1 1275.73   70.31
  -3  -3   1 1297.53   72.35
  -3  -3   1 1263.82   70.74
  -3  -3   1 1177.62   65.55
  -3  -3   1 1227.10   68.62
  -3  -3   1 1326.86   83.20
   3  -3  -1 1352.42   86.63
   3   3   0   12.93   12.72
  -3   3   0   16.22    6.49
   3   3   0   17.14    5.80
  -3   3   0   14.27    7.35
   3   3   0   14.55    8.27
   3   3   0   13.88    5.97
  -3   3   0   16.85    8.40
  -3   3   0   15.33    6.71
   3  -3   0   13.46    7.42
  -3  -3   0   12.48    8.28
   3  -3   0   14.11    2.51
   3  -3   0   14.43    7.49
  -3  -3   0   17.32    9.09
  -3  -3   0   15.35    6.08
  -3  -3   0   14.20    8.85
   3   3   1 1675.56  124.20
  -3   3  -1 1663.23   95.88
   3   3   1 1726.97   87.80
   3   3   1 1763.68   96.20
  -3   3  -1 1819.92  110.21
   3   3   1 1649.17   84.10
   3   3   1 1816.91  100.77
  -3   3  -1 1916.81  118.16
  -3   3  -1 1688.44   91.11
   3  -3   1 1894.39  143.03
   3  -3   1 1795.76  102.93
   3  -3   1 1827.49  105.88
  -3  -3  -1 1649.03  105.50
   3  -3   1 1695.74   91.16
  -3  -3  -1 1692.96   85.43
   3  -3   1 1707.29  107.31
   3  -3   1 1836.26  102.05
  -3  -3  -1 1723.88  104.88
  -3  -3  -1 1850.84  102.38
  -3  -3  -1 1669.41   85.74
   3   3   2  117.78   19.72
  -3   3  -2  120.92   12.40
   3   3   2  117.89   12.87
  -3   3  -2  116.63   12.21
   3   3   2  108.77    7.38
   3   3   2  116.70    7.71
  -3   3  -2  105.84    8.72
   3  -3   2  106.49   10.58
   3  -3   2  117.90   12.91
  -3  -3  -2  108.08   12.51
   3  -3   2  113.89   20.59
  -3  -3  -2  101.90    7.11
  -3  -3  -2  119.90   10.77
   3  -3   2   96.35    7.12
  -3  -3  -2  110.45    8.47
   3  -3   2  111.46    9.84
   3   3   3    4.12    2.39
  -3   3  -3    6.30    6.66
   3   3   3    3.72    2.78
   3   3   3    3.86    2.59
  -3   3  -3    3.42    6.07
  -3   3  -3    3.25    3.81
   3   3   3    3.31    1.67
   3  -3   3    4.45    8.49
  -3  -3  -3    5.83    6.31
  -3  -3  -3    5.60    3.92
  -3  -3  -3    2.92    2.81
   3  -3   3    7.17    4.16
   3  -3   3    5.30    6.87
  -3  -3  -3    2.70    2.02
   3  -3   3    6.55    3.84
   3   3   4  282.16   14.23
  -3   3  -4  322.35   18.86
   3   3   4  304.33   18.01
   3   3   4  309.70   18.04
  -3   3  -4  303.16   27.83
  -3   3  -4  291.65   15.59
   3  -3   4  308.45   20.99
   3  -3   4  299.05   17.51
  -3  -3  -4  315.94   20.61
  -3  -3  -4  292.40   17.70
   3  -3   4  341.84   22.85
   3  -3   4  314.28   21.07
  -3  -3  -4  289.07   15.34
  -3   3  -5    6.75    2.65
  -3   3  -5    4.10    1.45
  -3   3  -5    9.36    4.17
  -3  -3  -5    8.13    3.88
  -3  -3  -5    5.45    5.48
   3  -3   5    8.57    4.21
   3  -3   5    6.26    1.95
  -3   3  -6   -0.41    1.91
  -3   3  -6   -2.35    4.88
   3  -3   6    0.41    4.91
  -3  -3  -6    0.34    2.32
  -3  -3  -6    1.22    2.08
  -3   3  -7   12.31    5.04
   3  -3   7    6.96    4.90
  -3  -3  -7   10.24    3.87
  -3  -3  -7    7.77    4.43
  -3   3  -8   43.07    6.75
  -3  -3  -8   14.87    4.74
   3  -3   8   17.40    6.06
  -3  -3  -8   35.68    5.10
  -3   3  -9   24.88    4.42
   3  -3   9    4.95    3.85
   3   5  -8    8.27    2.89
   3  -5  -8    2.95    3.07
   3  -5  -8    6.80    4.66
  -3  -5   8    8.06    4.53
   3   5  -7   -0.35    1.89
   3  -5  -7    0.25    1.35
   3  -5  -7    1.10    3.22
  -3  -5   7    2.37    2.91
   3   5  -6   55.45    7.03
   3   5  -6   53.58    4.88
   3  -5  -6   65.59   11.39
   3  -5  -6   52.35    5.24
  -3  -5   6   64.91   10.60
  -3  -5   6   55.77    7.06
   3   5  -5    1.29    3.70
   3   5  -5   -0.00    3.44
   3  -5  -5    2.81    2.17
   3  -5  -5    0.66    3.78
   3  -5  -5    0.12    2.64
  -3  -5   5    2.10    3.48
  -3  -5   5   -0.63    5.60
   3   5  -4  172.57   20.48
  -3   5   4  135.77    8.21
  -3   5   4  171.16   13.06
   3   5  -4  148.41    9.70
   3   5  -4  166.04   12.08
  -3   5   4  164.79   12.62
   3   5  -4  166.36   13.36
   3  -5  -4  170.41   13.73
  -3  -5   4  176.18   14.65
   3  -5  -4  140.63    8.60
  -3  -5   4  185.09   15.87
   3  -5  -4  185.00   25.04
  -3  -5   4  162.37    9.38
  -3  -5   4  177.05   16.20
   3   5  -3  639.49   40.47
  -3   5   3  541.60   24.92
  -3   5   3  653.29   41.89
   3   5  -3  538.50   27.17
   3   5  -3  609.97   35.76
  -3   5   3  614.55   33.28
   3   5  -3  605.91   49.74
   3  -5  -3  618.32   39.42
  -3  -5   3  655.07   48.77
   3  -5  -3  484.50   24.65
  -3  -5   3  677.00   39.92
   3  -5  -3  661.18   39.29
  -3  -5   3  563.62   27.59
  -3  -5   3  658.51   57.79
   3   5  -2   12.81    1.96
   3   5  -2   18.95    7.62
   3   5  -2   15.75    6.06
  -3   5   2   10.76    1.55
   3   5  -2   12.16    1.74
   3   5  -2   12.05    6.11
  -3   5   2    9.44    1.99
  -3   5   2   14.90    7.12
  -3   5   2   11.67    4.80
  -3   5   2   10.38    2.20
   3  -5  -2   15.52    5.38
   3  -5  -2   14.51    7.15
  -3  -5   2   17.31    5.75
   3  -5  -2   10.55    1.71
  -3  -5   2   13.34    3.08
  -3  -5   2   11.82    2.86
  -3  -5   2   14.09    4.94
  -3  -5   2   16.56   13.17
   3  -5  -2   12.85    2.20
   3   5  -1    3.86    2.55
   3   5  -1    6.11    9.88
   3   5  -1    5.48    4.14
   3   5  -1    4.33    4.45
  -3   5   1    4.12    3.34
  -3   5   1    4.37    2.78
  -3   5   1    3.73    5.07
   3   5  -1    6.30    5.83
  -3   5   1    2.96    4.03
   3  -5  -1    4.30    2.78
   3  -5  -1    4.02    1.31
   3  -5  -1    1.17    5.09
   3  -5  -1    4.45    3.57
  -3  -5   1    4.36    5.53
  -3  -5   1    3.77    0.56
   3  -5  -1    3.16    0.96
  -3  -5   1    1.99    3.55
  -3  -5   1    5.15    4.63
   3   5   0  230.10   26.90
  -3   5   0  233.22   17.47
   3   5   0  255.44   25.52
  -3   5   0  245.30   30.60
  -3   5   0  260.33   27.62
   3   5   0  227.63   15.62
   3  -5   0  234.72    8.95
   3  -5   0  218.98   17.02
  -3  -5   0  226.94   19.85
   3  -5   0  257.15    9.71
  -3  -5   0  240.25   14.13
   3  -5   0  223.63   17.61
  -3  -5   0  241.23   22.33
   3  -5   0  244.18   15.56
  -3  -5   0  215.28   22.96
   3   5   1   78.75   10.92
   3   5   1   72.18    5.32
   3   5   1   84.58    8.56
  -3   5  -1   72.95   10.00
  -3   5  -1   83.06   12.42
   3   5   1   71.50    4.74
  -3   5  -1   70.76    5.33
  -3   5  -1   70.81    4.45
  -3   5  -1   77.75   10.52
  -3   5  -1   77.37   12.80
   3  -5   1   69.98    3.71
  -3  -5  -1   80.71   12.93
   3  -5   1   71.61   18.94
   3  -5   1   70.30    6.47
  -3  -5  -1   70.98   16.65
   3  -5   1   76.31   13.61
  -3  -5  -1   77.10    7.23
  -3  -5  -1   71.95    5.15
   3   5   2  377.25   25.96
   3   5   2  364.40   19.67
   3   5   2  283.91   16.75
   3   5   2  316.86   11.50
  -3   5  -2  326.11   17.97
  -3   5  -2  384.50   30.04
   3   5   2  308.99   11.88
  -3   5  -2  398.04   28.17
  -3   5  -2  302.20   12.21
  -3   5  -2  381.24   37.80
   3  -5   2  335.54   15.68
   3  -5   2  320.76   13.36
   3  -5   2  395.55   33.51
   3  -5   2  379.90   26.87
   3  -5   2  412.50   25.72
  -3  -5  -2  356.63   27.16
  -3  -5  -2  310.33   19.46
  -3  -5  -2  364.67   20.93
  -3  -5  -2  281.16   11.68
   3   5   3  160.73   13.14
  -3   5  -3  163.78   17.13
   3   5   3  156.02   10.57
  -3   5  -3  166.45   22.67
   3   5   3  122.44    7.61
  -3   5  -3  163.26   13.94
  -3   5  -3  134.97    7.66
   3  -5   3  164.82   14.57
  -3  -5  -3  155.55   12.41
   3  -5   3  198.40   21.75
   3  -5   3  148.88    8.69
   3  -5   3  165.54   12.92
  -3  -5  -3  148.66   22.17
   3   5   4   -1.39    2.28
  -3   5  -4    0.58    2.46
   3   5   4    0.17    2.26
   3   5   4    0.13    0.67
  -3   5  -4    0.85    1.11
  -3   5  -4   -0.84    3.36
  -3   5  -4   -2.52    1.61
  -3  -5  -4    0.26    1.68
  -3  -5  -4   -0.11    0.66
   3  -5   4    0.88    2.19
   3  -5   4    1.60    3.37
   3  -5   4   -5.35    3.46
  -3  -5  -4    1.04    1.82
  -3   5  -5   18.70    3.82
  -3   5  -5   19.86    7.92
  -3  -5  -5   18.56    3.24
  -3  -5  -5   14.89    5.35
  -3  -5  -5   14.61    2.29
   3  -5   5   19.96   10.45
   3  -5   5   17.96    4.37
  -3   5  -6   11.62    3.77
  -3   5  -6    8.63    3.26
   3  -5   6   11.57    5.24
  -3  -5  -6    6.90    7.92
  -3   5  -7   -0.83    1.54
  -3  -5  -7   -0.88    2.90
   3  -5   7    2.00    2.05
  -3   5  -8   -0.56    1.42
  -3  -5  -8    0.44    1.16
   3  -5   8   -0.29    1.74
   3  -7  -8    2.29    3.54
  -3  -7   8    7.43    5.57
   3  -7  -7    0.27    3.31
  -3  -7   7    0.18    3.12
  -3  -7   7    1.15    1.82
  -3   7   6   17.64    4.59
   3   7  -6   17.90    7.04
   3  -7  -6   18.42   12.90
  -3  -7   6   26.79    7.17
  -3  -7   6   19.85    6.36
   3   7  -5   20.19    5.54
   3  -7  -5   22.65    8.14
   3  -7  -5   22.32    6.10
  -3  -7   5   27.91   13.28
  -3  -7   5   23.98    8.03
   3   7  -4    4.76    3.57
   3  -7  -4    0.61    4.30
   3  -7  -4    1.04    4.16
  -3  -7   4    2.18    3.91
  -3  -7   4    4.26    5.03
   3   7  -3   50.43    8.67
   3  -7  -3   48.27    8.81
   3  -7  -3   52.78   10.13
  -3  -7   3   52.06    7.57
  -3  -7   3   47.32   18.00
   3   7  -2  161.46    9.73
  -3   7   2  159.22   11.69
   3   7  -2  210.08   30.04
   3   7  -2  208.77   17.57
  -3   7   2  205.18   17.45
   3   7  -2  214.43   17.40
  -3   7   2  212.17   15.10
  -3  -7   2  176.90   13.03
   3  -7  -2  200.60   15.60
  -3  -7   2  192.96   12.53
  -3  -7   2  215.04   16.34
   3  -7  -2  199.35   28.05
  -3  -7   2  206.35   17.87
   3   7  -1   -0.95    1.07
  -3   7   1    0.33    1.13
  -3   7   1    0.02    0.16
   3   7  -1    1.27    2.39
   3   7  -1   -0.94    1.84
  -3   7   1    0.17    2.39
  -3   7   1    1.79    2.05
  -3   7   1   -0.46    1.91
   3  -7  -1   -1.03    1.14
  -3  -7   1    1.25    1.65
  -3  -7   1   -0.93    1.70
  -3  -7   1    0.55    1.41
   3  -7  -1   -0.55    1.70
   3  -7  -1    0.47    2.29
  -3  -7   1   -0.70    1.95
   3   7   0    7.29    3.74
  -3   7   0    6.75    3.65
   3   7   0    6.77    3.98
   3   7   0    5.66    5.40
   3   7   0    4.76    8.63
  -3   7   0    4.96    3.13
  -3   7   0    5.45    4.21
  -3   7   0    5.37    4.52
   3  -7   0    7.17    3.73
   3  -7   0    5.11    3.48
  -3  -7   0    6.76    5.06
   3  -7   0    6.33    4.04
  -3  -7   0    6.10    3.13
  -3  -7   0    6.72    3.07
   3   7   1   -0.94    5.82
   3   7   1    0.77    1.20
   3   7   1   -0.44    2.43
  -3   7  -1    1.91    2.13
  -3   7  -1    2.17    3.58
   3   7   1   -0.07    2.80
  -3   7  -1    1.05    1.27
  -3   7  -1    0.77    2.91
  -3   7  -1   -0.65    3.28
  -3  -7  -1    0.37    3.91
   3  -7   1    0.26    3.05
  -3  -7  -1    0.12    3.87
   3  -7   1    3.08    3.31
   3  -7   1    0.21    2.33
   3  -7   1    1.54    2.93
  -3  -7  -1    1.28    1.16
   3   7   2  239.21   29.53
   3   7   2  237.18   16.01
   3   7   2  201.03   13.46
  -3   7  -2  227.64   17.99
  -3   7  -2  260.29   21.91
  -3   7  -2  221.07   20.14
   3  -7   2  224.87   14.80
  -3  -7  -2  226.79   21.13
   3  -7   2  243.36   18.67
  -3  -7  -2  225.91   15.45
   3  -7   2  234.45   19.86
  -3   7  -3  174.06   24.37
   3  -7   3  181.32   17.22
   3  -7   3  181.21   14.82
  -3  -7  -3  164.91   13.54
  -3  -7  -3  169.02   17.05
  -3   7  -4   57.68    9.46
   3  -7   4   65.60   10.62
   3  -7   4   69.16    9.61
  -3  -7  -4   53.45    8.69
  -3  -7  -4   57.27    9.80
  -3   7  -5   49.09    7.65
   3  -7   5   52.20   14.39
   3  -7   5   58.41    9.22
  -3  -7  -5   38.26    7.91
  -3  -7  -5   49.77    7.00
  -3   7  -6   28.49    5.14
   3  -7   6   28.82    6.97
  -3  -7  -6   15.87    5.49
   3  -7   6   24.72    4.79
  -3   7  -7   -0.08    1.17
  -3  -7  -7    0.83    2.91
   3  -7   7    1.07    4.05
   3  -7   8    0.03    1.40
  -3   9   7   46.13    6.15
   3   9  -7   59.16    4.70
   3  -9  -7   52.82    9.74
  -3  -9   7   96.09   13.56
  -3  -9   7   83.00    7.42
  -3   9   6   39.30    6.43
   3   9  -6   35.89    9.40
   3  -9  -6   25.48   14.85
  -3  -9   6   40.61    7.26
  -3  -9   6   40.08    8.32
   3   9  -5   11.49    8.53
   3  -9  -5    9.39    6.38
   3  -9  -5    7.39    5.78
  -3  -9   5   10.15    4.92
  -3  -9   5   11.10    6.81
   3   9  -4   98.14   22.61
   3  -9  -4   78.13   13.97
   3  -9  -4   92.74   15.87
  -3  -9   4   80.26   10.67
  -3  -9   4  101.00   17.37
   3   9  -3   -5.71    7.31
   3  -9  -3    0.23    3.98
   3  -9  -3    1.64    8.32
  -3  -9   3   -0.24    5.14
  -3  -9   3   -3.17    4.70
   3   9  -2   35.51    8.39
   3  -9  -2   31.73    7.72
   3  -9  -2   35.67    9.63
  -3  -9   2   33.62    5.68
  -3  -9   2   37.03    8.38
   3   9  -1   84.54   11.10
  -3   9   1   58.92    5.37
   3  -9  -1   85.41   11.06
   3  -9  -1   64.19    5.28
  -3  -9   1   79.94   11.95
  -3  -9   1   93.36    7.78
   3  -9  -1   88.27    9.55
  -3  -9   1   85.13    8.97
   3   9   0    8.70    8.28
  -3   9   0   10.43    3.67
   3  -9   0    9.15    4.17
   3  -9   0    7.17    3.67
  -3  -9   0   11.12    9.29
  -3  -9   0   11.93    3.75
   3  -9   0   11.65    4.10
  -3  -9   0    8.58    2.81
   3   9   1    1.05    2.40
  -3   9  -1   -0.65    5.17
  -3   9  -1    0.99    1.03
   3  -9   1    1.76    2.54
   3  -9   1    1.10    1.55
   3  -9   1   -1.44    3.19
  -3  -9  -1    1.52    2.49
  -3  -9  -1    0.39    4.05
  -3   9  -2  509.71   35.83
   3  -9   2  520.41   38.16
   3  -9   2  517.97   31.69
  -3  -9  -2  504.24   32.97
  -3  -9  -2  519.84   41.16
  -3   9  -3    2.15    4.75
   3  -9   3    2.52    5.43
   3  -9   3   11.23    7.06
  -3  -9  -3    2.10    6.74
  -3  -9  -3   -3.69   10.73
  -3   9  -4  117.14   22.53
   3  -9   4  123.98   15.68
   3  -9   4  116.44   12.15
  -3  -9  -4   88.43   12.21
  -3  -9  -4  120.08   15.39
  -3   9  -5    5.92    4.27
   3  -9   5    4.96    4.87
   3  -9   5    5.17    3.93
  -3  -9  -5    1.46    3.66
  -3  -9  -5    4.65    4.31
   3   9   6   -0.60    1.61
  -3   9  -6   -4.05    3.85
   3  -9   6    0.89    2.32
  -3  -9  -6   -0.17    2.02
   3  -9   6    0.02    2.19
  -3   9  -7    3.00    1.75
   3  -9   7    3.30    2.47
  -3  -9  -7   -0.08    1.81
   3  -9   7    2.18    1.33
  -3  11   6    0.78    3.42
   3  11  -6   -1.33    1.79
   3 -11  -6    1.36    2.32
  -3 -11   6    0.10    3.49
  -3 -11   6   -0.51    2.42
  -3  11   5    0.54    4.04
   3  11  -5    3.98    3.65
   3 -11  -5    2.40    4.04
  -3 -11   5    1.20    3.14
  -3 -11   5    3.70    4.58
   3  11  -4    5.62    4.80
   3 -11  -4    2.54    8.63
   3 -11  -4    3.49    5.47
  -3 -11   4    5.77    6.27
  -3 -11   4    1.97    5.49
   3  11  -3   -1.31    3.69
   3 -11  -3   -1.64    6.06
   3 -11  -3   -0.18    4.28
  -3 -11   3    0.99    2.51
  -3 -11   3    3.03    3.70
   3  11  -2   36.97   14.78
   3 -11  -2   26.90   13.23
   3 -11  -2   32.66    9.49
  -3 -11   2   29.73    5.75
  -3 -11   2   31.34    7.50
   3  11  -1  103.28   13.53
   3 -11  -1  105.79   18.40
   3 -11  -1  107.33   13.06
  -3 -11   1   90.52    7.98
  -3 -11   1  111.04    9.95
  -3 -11   1   95.32    9.43
   3  11   0   16.27    5.32
  -3  11   0   17.07    4.22
   3 -11   0   20.54    4.56
   3 -11   0   16.53    3.87
  -3 -11   0   21.00   10.68
  -3 -11   0   22.65    5.32
   3 -11   0   21.81   10.92
  -3  11  -1   92.86   11.40
   3  11   1   60.76   11.56
   3 -11   1   95.89   10.97
  -3 -11  -1  107.77   15.03
  -3 -11  -1  104.83   11.46
   3 -11   1  110.85   10.82
  -3  11  -2   11.77    5.50
   3 -11   2   10.14    6.00
   3 -11   2    9.50    4.71
  -3 -11  -2    9.77    5.01
  -3 -11  -2    7.51    7.83
  -3  11  -3  173.31   17.40
   3 -11   3  178.89   18.46
   3 -11   3  181.34   14.76
  -3 -11  -3  143.49   14.66
  -3 -11  -3  187.53   34.02
  -3  11  -4   44.05    8.93
   3 -11   4   48.32    9.71
   3 -11   4   45.11   12.68
  -3 -11  -4   27.73    7.16
  -3 -11  -4   47.02   10.16
  -3  11  -5    6.53    4.07
   3 -11   5    6.05    4.42
   3 -11   5    4.04    6.16
  -3 -11  -5    2.99    3.10
  -3 -11  -5    1.04    3.91
  -3  11  -6   27.51    5.09
   3 -11   6   24.58    5.13
   3 -11   6   27.13    4.82
  -3  13   5    0.14    3.79
   3  13  -5   -0.94    1.90
   3 -13  -5    1.36    3.21
  -3 -13   5    0.15    1.93
  -3  13   4    1.70    4.08
   3  13  -4    2.82    3.60
   3 -13  -4    3.41    3.57
  -3 -13   4    3.47    2.82
  -3 -13   4    1.51    3.61
   3  13  -3    4.14    4.15
   3 -13  -3    2.49    4.09
   3 -13  -3    4.42    4.75
  -3 -13   3    3.85    3.07
  -3 -13   3    2.49    3.63
   3  13  -2   16.05    5.51
   3 -13  -2   12.35    5.94
   3 -13  -2   13.69    5.98
  -3 -13   2   17.00    8.10
  -3 -13   2   13.97    4.12
   3  13  -1    3.07    3.09
   3 -13  -1    2.33    6.09
   3 -13  -1    2.44    2.84
  -3 -13   1    3.36    2.70
  -3 -13   1    0.80    1.57
  -3  13   0   35.25    4.61
   3  13   0   45.19    6.00
   3 -13   0   62.22    8.49
  -3 -13   0   58.53    7.35
  -3 -13   0   55.88    6.39
  -3  13  -1   34.24    5.56
   3 -13   1   33.97    5.14
   3 -13   1   42.54    7.18
  -3 -13  -1   35.75    6.72
  -3 -13  -1   41.56    7.83
  -3  13  -2   51.97    7.47
   3 -13   2   52.25    7.63
   3 -13   2   68.61   14.44
  -3 -13  -2   37.81   11.92
  -3 -13  -2   61.51   10.65
  -3  13  -3    3.75    3.68
   3 -13   3    4.06    3.90
   3 -13   3    3.86    3.42
  -3 -13  -3    2.55    2.98
  -3 -13  -3    5.60    9.07
  -3  13  -4   10.92    4.57
   3 -13   4   11.91    4.76
   3 -13   4   12.07    3.96
  -3 -13  -4    4.44    3.07
  -3 -13  -4   13.43    5.26
   3 -15  -1    0.70    2.10
  -3 -15   1   -0.05    1.74
   3 -15   0    6.07    3.35
  -3 -15   0    1.89    2.51
   3 -15   1   -0.08    4.90
  -3 -15  -1    2.18    2.02
   4   0  -9   -0.32    2.54
  -4   0   9   -0.81    2.77
   4   0  -8    8.66    4.76
  -4   0   8   -2.90    4.54
   4   0  -7   -1.58    3.46
   4   0  -7   -0.52    4.07
   4   0  -6    4.50    5.23
   4   0  -6   12.44    6.43
   4   0  -5   -0.98    2.90
   4   0  -5    0.61    5.93
  -4   0   5    2.83    4.92
  -4   0   5    1.36    2.95
   4   0  -4  120.80   19.82
   4   0  -4  133.01   14.12
   4   0  -4  101.94    4.91
   4   0  -4   97.59    8.38
  -4   0   4  100.67    6.97
  -4   0   4  136.83   12.69
  -4   0   4  142.89   13.39
  -4   0   4   95.07    7.45
   4   0  -3   -4.33    3.33
   4   0  -3    0.28    3.69
   4   0  -3   -1.13    1.61
   4   0  -3   -0.37    1.25
   4   0  -3   -0.20    1.72
  -4   0   3   -1.30    1.56
  -4   0   3   -4.28    6.43
  -4   0   3   -2.15    3.51
  -4   0   3   -1.07    2.18
   4   0  -230604.54 3849.42
   4   0  -231309.00 3946.03
   4   0  -223141.40 2871.50
   4   0  -227536.09 3452.30
   4   0  -232668.97 4079.95
  -4   0   228165.43 3516.64
  -4   0   231108.58 3916.76
  -4   0   233089.39 4166.08
  -4   0   233332.64 4185.08
   4   0  -1   -1.02    2.71
   4   0  -1   -0.75    1.65
   4   0  -1    0.56    0.68
   4   0  -1    0.37    1.37
  -4   0   1    0.55    1.49
  -4   0   1   -1.39    1.56
  -4   0   1   -0.29    1.33
  -4   0   1    0.67    3.03
  -4   0   1   -0.32    0.76
  -4   0   1   -0.11    1.47
   4   0   0 4600.92  295.81
   4   0   0 3352.64  207.11
   4   0   0 4396.73  284.51
   4   0   0 4571.89  294.56
  -4   0   0 4668.12  301.49
  -4   0   0 4305.33  278.79
  -4   0   0 4710.13  304.42
  -4   0   0 4909.09  315.40
  -4   0   0 4623.78  297.21
   4   0   1    1.28    1.39
   4   0   1   -0.06    2.05
   4   0   1    1.99    3.37
   4   0   1    0.31    2.70
   4   0   1    1.03    1.64
  -4   0  -1    0.53    1.61
  -4   0  -1    0.17    4.19
  -4   0  -1   -0.23    2.78
  -4   0  -1    0.12    2.66
  -4   0  -1   -0.06    1.73
   4   0   2   94.24    4.47
   4   0   2   86.58    7.54
   4   0   2   92.86   12.03
   4   0   2  100.75   15.54
   4   0   2   93.25    9.08
  -4   0  -2   98.43    8.81
  -4   0  -2   95.52   17.20
  -4   0  -2   94.00   11.98
  -4   0  -2   84.50    8.79
  -4   0  -2   92.46    5.45
   4   0   3   -0.16    0.43
   4   0   3   -1.14    1.77
   4   0   3    0.04    2.51
   4   0   3   -1.37    2.81
   4   0   3   -0.64    1.34
  -4   0  -3    0.29    0.48
  -4   0  -3   -0.43    2.00
  -4   0  -3   -0.29    2.55
  -4   0  -3   -0.03    1.39
  -4   0  -3   -0.21    1.01
   4   0   4   64.18    7.38
   4   0   4   62.78    9.45
   4   0   4   61.46    5.76
  -4   0  -4   66.26   13.29
  -4   0  -4   68.41    9.50
  -4   0  -4   52.15    4.70
   4   0   5    4.60    1.84
   4   0   5   -0.31    1.25
  -4   0  -5    0.96    2.34
  -4   0  -5   -1.01    5.18
  -4   0  -5   -0.03    0.97
  -4   0  -6   35.52    6.64
  -4   0  -6   48.78    8.92
   4   0   7   -0.34    2.13
  -4   0  -7    0.60    2.45
   4   0   8   -0.04    4.88
  -4   0  -8   -3.69    5.99
   4   0   9    0.52    1.34
  -4   0  -9   -0.36    2.09
  -4   2   9    2.01    2.39
   4   2  -9   -0.67    3.95
   4  -2  -9   -1.05    1.95
  -4  -2   9    1.19    4.20
   4   2  -8   21.44    6.94
   4  -2  -8   11.27    6.05
   4  -2  -8   17.08    5.97
  -4  -2   8   11.37   11.37
   4   2  -7    2.18    6.49
   4  -2  -7    3.71    3.32
   4  -2  -7   -0.21    3.70
  -4  -2   7   -2.57    3.56
   4   2  -6  188.36   16.78
   4   2  -6  193.94   18.79
   4  -2  -6  197.44   19.44
   4  -2  -6  204.07   18.69
  -4   2   5    5.55    3.91
   4   2  -5    5.47    4.09
   4   2  -5    3.68    2.98
   4   2  -5   20.53    5.52
   4  -2  -5   26.68    8.79
   4  -2  -5    5.02    4.81
  -4  -2   5    5.94    4.67
  -4  -2   5   11.59    4.94
  -4  -2   5    3.23    2.59
  -4   2   4   11.63    6.65
   4   2  -4    1.96    3.63
   4   2  -4    0.91    7.31
   4   2  -4   10.14    4.41
  -4   2   4    4.68    3.32
   4   2  -4    1.30    1.76
   4   2  -4    0.34    2.28
   4  -2  -4   20.81    7.52
   4  -2  -4    0.70    4.03
  -4  -2   4    0.23    7.40
   4  -2  -4    2.26    2.24
  -4  -2   4    7.03    4.00
  -4  -2   4    2.20    3.06
  -4   2   3 1994.29  119.98
   4   2  -3 1911.91  134.85
   4   2  -3 2102.97  128.52
   4   2  -3 1932.03  130.09
   4   2  -3 1987.60  129.35
   4   2  -3 2007.63  122.44
  -4   2   3 2006.96  142.38
  -4   2   3 1957.28  116.75
  -4   2   3 1977.84  117.57
   4  -2  -3 2063.69  147.70
   4  -2  -3 1996.04  125.96
  -4  -2   3 1880.89  118.38
  -4  -2   3 1866.30  103.37
  -4  -2   3 2003.19  147.74
   4  -2  -3 1965.86  120.34
  -4  -2   3 2130.91  132.80
   4   2  -2  133.72    8.07
  -4   2   2  129.93   12.12
  -4   2   2  122.46   11.78
   4   2  -2  123.52   12.22
   4   2  -2  126.52   14.53
   4   2  -2  125.21   13.59
  -4   2   2  271.61   29.23
  -4   2   2  135.48    8.83
   4  -2  -2  129.34   14.06
  -4  -2   2  135.62    7.95
  -4  -2   2  127.76   13.79
   4  -2  -2  122.05   12.37
  -4  -2   2  135.63   12.71
   4  -2  -2  184.77   28.78
  -4  -2   2  130.15   17.39
   4   2  -1  203.07   15.09
  -4   2   1  213.41   16.74
   4   2  -1  214.92   16.32
  -4   2   1  208.23   17.47
   4   2  -1  199.13   20.54
   4   2  -1  219.90   26.39
  -4   2   1  214.63   19.15
  -4   2   1  202.74   25.10
  -4   2   1  194.46   15.51
   4  -2  -1  210.79   16.33
   4  -2  -1  210.01   17.81
   4  -2  -1  210.12   26.27
  -4  -2   1  210.07   18.05
   4  -2  -1  184.35   26.06
  -4  -2   1  211.45   15.19
  -4  -2   1  198.57   17.54
  -4  -2   1  215.52   27.53
  -4  -2   1  220.02   24.39
  -4  -2   1  219.08   18.23
   4   2   0  773.47   64.23
   4   2   0  776.01   36.85
   4   2   0  711.26   36.49
  -4   2   0  743.59   57.08
   4   2   0  721.13   30.13
  -4   2   0  780.87   44.94
   4   2   0  828.65   71.75
  -4   2   0  770.77   46.98
  -4   2   0  794.04   48.75
   4   2   0  721.80   39.88
  -4   2   0  860.88   53.10
   4  -2   0  801.39   50.10
   4  -2   0  857.88   52.03
  -4  -2   0  779.29   48.06
   4  -2   0  788.21   46.97
   4  -2   0  763.17   36.54
  -4  -2   0  813.28   52.80
  -4  -2   0  735.38   42.73
   4  -2   0  711.59   38.43
   4   2   1  177.38   18.05
   4   2   1  200.81   15.55
   4   2   1  186.02   10.16
   4   2   1  190.39   13.80
  -4   2  -1  194.84   18.87
  -4   2  -1  203.99   15.01
  -4   2  -1  196.46   21.57
   4   2   1  187.73    7.56
  -4   2  -1  177.63   13.98
  -4  -2  -1  181.95   20.96
   4  -2   1  187.88   19.78
   4  -2   1  184.09   15.90
  -4  -2  -1  194.06   12.51
   4  -2   1  170.78   33.21
   4  -2   1  203.31   18.21
  -4  -2  -1  174.66   17.06
  -4  -2  -1  192.12   13.69
  -4  -2  -1  175.90    8.25
   4   2   2   64.28    5.82
  -4   2  -2   66.44   13.97
   4   2   2   71.08    5.18
   4   2   2   62.74    5.89
  -4   2  -2   66.12    8.21
  -4   2  -2   71.52    8.91
   4   2   2   68.29    8.44
   4  -2   2   70.00    9.51
  -4  -2  -2   64.39    8.65
  -4  -2  -2   65.27    7.68
  -4  -2  -2   63.01    7.34
   4  -2   2   66.97    8.38
   4  -2   2   64.37    8.43
  -4  -2  -2   63.73    6.69
   4  -2   2   67.55    9.42
   4   2   3  654.19   32.92
   4   2   3  676.51   34.95
   4   2   3  674.98   37.73
   4   2   3  690.74   37.66
  -4   2  -3  678.20   44.01
  -4   2  -3  715.33   39.49
  -4   2  -3  768.25   44.41
  -4   2  -3  736.37   39.86
   4  -2   3  656.87   36.00
   4  -2   3  711.48   43.34
  -4  -2  -3  650.50   37.95
  -4  -2  -3  699.11   40.06
  -4  -2  -3  628.31   42.44
  -4  -2  -3  564.73   32.75
   4  -2   3  729.04   55.90
   4   2   4  106.66    5.33
   4   2   4  116.71    8.87
   4   2   4  115.50   16.73
  -4   2  -4  122.41   10.04
  -4   2  -4  120.21    8.81
  -4   2  -4  117.76   18.43
  -4   2  -4  102.08    5.84
   4  -2   4  117.90   10.25
   4  -2   4  110.87   12.05
  -4  -2  -4  116.49   10.35
   4  -2   4  106.36   10.31
  -4  -2  -4  105.29    5.74
  -4  -2  -4  113.92   10.30
  -4   2  -5   21.48    6.01
  -4   2  -5   17.26    3.13
  -4  -2  -5   16.82    4.85
  -4  -2  -5   15.85    4.91
   4  -2   5   17.16    4.26
  -4   2  -6   39.68    8.62
   4  -2   6   29.50    7.57
  -4  -2  -6   36.30    7.15
  -4  -2  -6   30.65    6.67
  -4   2  -7    1.28    3.90
   4  -2   7    3.38    5.86
  -4  -2  -7    2.26    3.27
  -4  -2  -7    2.28    2.77
   4   2   8    7.45    4.19
  -4   2  -8   20.53    5.75
  -4  -2  -8   18.55    4.74
   4  -2   8    6.78    7.84
  -4   2  -9   95.64    9.91
  -4  -2  -9   81.45    7.75
  -4   4   9   -0.95    2.15
   4   4  -9    0.21    1.64
   4  -4  -9   -0.20    0.99
  -4  -4   9    0.77    3.98
   4   4  -8    7.58    3.76
   4  -4  -8    7.55    2.96
   4  -4  -8    5.82    5.16
  -4  -4   8    7.46    4.91
   4   4  -7   72.55    9.77
   4  -4  -7   65.49   11.94
   4  -4  -7   64.32    7.74
  -4  -4   7   63.82   10.98
   4   4  -6   -2.71    5.78
   4  -4  -6    2.65    2.79
   4  -4  -6    1.88    4.39
  -4  -4   6    3.89    6.99
  -4  -4   6    1.61    2.29
   4   4  -5  285.01   16.43
   4   4  -5  282.81   19.34
   4   4  -5  288.81   20.03
   4  -4  -5  327.36   25.15
   4  -4  -5  291.20   19.23
   4  -4  -5  288.98   16.53
  -4  -4   5  322.71   23.52
  -4  -4   5  286.26   20.40
  -4   4   4 1087.22   63.13
   4   4  -4 1098.91   65.85
   4   4  -4 1147.15   65.76
   4   4  -4 1142.69   69.50
  -4   4   4 1135.63   78.04
   4   4  -4 1100.52   68.56
   4  -4  -4 1088.21   65.15
  -4  -4   4 1204.35   72.71
   4  -4  -4 1168.39   75.05
  -4  -4   4 1198.52   73.43
   4  -4  -4 1137.88   70.37
  -4  -4   4 1121.86   71.56
  -4  -4   4 1205.68   76.73
   4   4  -3  176.33   15.70
  -4   4   3  106.44    8.38
  -4   4   3  163.55   26.14
   4   4  -3  157.34   10.95
   4   4  -3  162.98   13.13
  -4   4   3  119.38   10.57
   4   4  -3  112.47   12.86
   4  -4  -3  161.13   16.19
  -4  -4   3  115.71   20.38
   4  -4  -3  104.50    8.60
  -4  -4   3  119.36   13.28
   4  -4  -3  127.27   23.34
  -4  -4   3  110.92    8.56
  -4  -4   3  182.70   17.80
   4   4  -2  268.67   15.75
  -4   4   2  262.52   15.70
   4   4  -2  255.13   19.99
  -4   4   2  254.14   12.51
   4   4  -2  275.75   18.80
   4   4  -2  279.28   21.70
   4   4  -2  306.55   39.07
  -4   4   2  275.18   13.05
  -4   4   2  250.65   10.56
  -4   4   2  273.02   23.44
  -4   4   2  255.70   13.72
  -4   4   2  245.77   10.12
  -4  -4   2  258.85   18.43
   4  -4  -2  242.73   12.60
   4  -4  -2  285.62   19.49
  -4  -4   2  252.59   17.10
   4  -4  -2  277.57   23.03
  -4  -4   2  301.46   30.92
  -4  -4   2  304.63   37.83
  -4  -4   2  282.69   17.74
   4   4  -1   24.76    4.61
  -4   4   1   25.83    8.29
   4   4  -1   28.74    9.03
  -4   4   1   24.48    5.35
   4   4  -1   24.19    1.84
  -4   4   1   21.92    6.87
   4   4  -1   27.74    8.88
  -4   4   1   26.26   10.82
   4   4  -1   22.98    6.70
   4  -4  -1   22.69    2.07
  -4  -4   1   25.46    6.01
   4  -4  -1   25.80    5.54
  -4  -4   1   28.10    5.39
   4  -4  -1   24.35    5.10
  -4  -4   1   25.05    5.51
  -4  -4   1   25.66    2.97
   4  -4  -1   27.07    8.17
  -4  -4   1   31.12   14.03
   4  -4  -1   24.98    4.82
   4   4   0   42.28    7.86
  -4   4   0   49.43    7.80
   4   4   0   47.92    6.62
  -4   4   0   44.52    7.42
   4   4   0   46.79    9.46
  -4   4   0   46.71   17.64
  -4   4   0   43.01   14.32
   4   4   0   47.35   12.28
   4  -4   0   47.68    3.27
  -4  -4   0   44.67    9.75
   4  -4   0   41.50   15.12
   4  -4   0   43.11    8.27
  -4  -4   0   46.96    5.69
   4  -4   0   47.40    6.47
  -4  -4   0   45.04   10.22
   4  -4   0   47.27    3.02
  -4  -4   0   45.07   12.19
   4   4   1   35.69    8.09
  -4   4  -1   36.81    7.61
   4   4   1   37.62    3.27
   4   4   1   37.71    5.03
  -4   4  -1   34.49    3.82
  -4   4  -1   36.82    7.84
   4   4   1   36.76    5.55
  -4   4  -1   43.04    9.60
  -4   4  -1   37.19    5.65
   4  -4   1   41.19    4.18
  -4  -4  -1   37.84    9.48
   4  -4   1   34.85    4.33
   4  -4   1   41.52    6.53
   4  -4   1   37.19    8.29
  -4  -4  -1   35.64    2.38
   4  -4   1   41.65    9.41
  -4  -4  -1   41.59    7.86
  -4  -4  -1   39.44    9.39
  -4  -4  -1   34.77    5.56
   4   4   2  590.19   36.08
  -4   4  -2  643.81   37.97
   4   4   2  557.54   27.95
   4   4   2  529.63   26.52
   4   4   2  548.77   24.78
  -4   4  -2  512.97   18.18
  -4   4  -2  486.47   17.10
  -4   4  -2  631.00   39.16
  -4   4  -2  524.71   25.95
   4  -4   2  621.37   33.54
   4  -4   2  645.28   36.30
  -4  -4  -2  594.74   38.98
   4  -4   2  630.51   41.94
  -4  -4  -2  556.30   23.65
   4  -4   2  594.89   38.09
   4  -4   2  578.18   29.85
  -4  -4  -2  545.73   30.47
  -4  -4  -2  553.09   31.23
   4   4   3  114.27    9.91
  -4   4  -3  132.72   12.44
   4   4   3  122.84    9.03
   4   4   3  115.03    6.84
  -4   4  -3  122.81    9.22
  -4   4  -3  122.80   11.15
   4  -4   3  123.17    9.92
   4  -4   3  123.67   12.39
  -4  -4  -3  122.22   10.79
  -4  -4  -3  100.36    9.66
   4  -4   3  137.04   15.32
   4  -4   3  124.06   11.56
  -4  -4  -3  114.01   11.33
   4   4   4  140.09    7.70
  -4   4  -4  154.07   11.87
   4   4   4  135.72    9.75
   4   4   4  135.69   11.07
  -4   4  -4  148.72   10.73
  -4   4  -4  141.06    9.45
   4  -4   4  145.62   16.52
   4  -4   4  157.76   14.48
  -4  -4  -4  139.98   11.75
   4  -4   4  146.42   11.06
  -4  -4  -4  129.06    7.93
   4  -4   4  147.65   12.27
  -4  -4  -4  140.07   14.43
  -4   4  -5   63.28    6.78
  -4   4  -5   55.59   11.26
   4  -4   5   50.84    5.34
  -4  -4  -5   49.34    5.04
  -4  -4  -5   50.50    7.81
   4  -4   5   56.84    8.40
  -4   4  -6    6.33    2.51
  -4   4  -6    7.17    3.94
   4  -4   6    6.10    4.60
  -4  -4  -6    4.93    3.74
  -4  -4  -6    4.92    2.44
  -4   4  -7   20.70    8.07
   4  -4   7   10.24    4.87
  -4  -4  -7   13.42    4.93
  -4  -4  -7    7.08    4.04
  -4   4  -8    2.03    2.55
   4  -4   8   -1.13    4.22
  -4  -4  -8    0.54    2.55
  -4  -4  -8    0.83    1.64
   4   6  -8   12.85    2.46
   4  -6  -8   17.05    5.70
  -4  -6   8   19.04    5.52
   4   6  -7   38.02    4.25
   4  -6  -7   48.23    9.49
  -4  -6   7   61.62    8.98
  -4  -6   7   38.10    5.11
   4   6  -6  251.09   18.92
   4   6  -6  205.84   17.03
  -4   6   6  249.02   15.95
   4  -6  -6  303.79   38.09
  -4  -6   6  323.85   24.89
  -4  -6   6  288.18   21.35
   4   6  -5   92.93    6.71
   4   6  -5  119.48    9.65
   4  -6  -5  121.85   10.68
   4  -6  -5  131.57   24.57
  -4  -6   5  132.05   13.50
  -4  -6   5  120.04   22.18
   4   6  -4   92.64    9.42
   4  -6  -4  102.06   12.44
   4  -6  -4   94.78   11.32
  -4  -6   4  103.98   10.97
  -4  -6   4  101.41   13.49
  -4   6   3   40.91   15.57
   4   6  -3   46.45    9.38
   4   6  -3   35.33    7.07
  -4   6   3   32.19    9.89
   4   6  -3   28.95    7.50
   4  -6  -3   33.14    7.53
  -4  -6   3   30.01    6.24
   4  -6  -3   36.73    8.45
  -4  -6   3   30.68   12.71
  -4  -6   3   40.84    9.31
   4   6  -2  230.23   10.78
   4   6  -2  285.67   21.69
  -4   6   2  219.87    9.69
   4   6  -2  291.72   21.72
   4   6  -2  320.01   25.95
  -4   6   2  282.79   23.16
  -4   6   2  244.75   13.04
  -4   6   2  244.88   16.01
   4  -6  -2  272.08   22.14
  -4  -6   2  286.61   17.45
   4  -6  -2  221.55   11.41
  -4  -6   2  292.30   19.45
   4  -6  -2  296.56   29.12
  -4  -6   2  251.53   18.32
  -4  -6   2  308.74   24.22
   4   6  -1  131.83    9.35
   4   6  -1  144.91   16.66
  -4   6   1  127.09    8.91
   4   6  -1  144.05   13.56
   4   6  -1  150.64   17.18
  -4   6   1  142.50   15.09
  -4   6   1  144.34   11.46
  -4   6   1  169.20   22.55
   4  -6  -1  129.48    9.79
   4  -6  -1  133.31   15.33
  -4  -6   1  144.05   10.60
  -4  -6   1  142.15   11.29
   4  -6  -1  152.29   12.16
  -4  -6   1  140.67   12.41
  -4  -6   1  143.42   14.09
   4   6   0  360.06   23.81
  -4   6   0  327.22   30.63
   4   6   0  359.15   22.23
   4   6   0  312.21   26.84
   4   6   0  363.08   29.00
  -4   6   0  337.74   21.10
  -4   6   0  369.08   26.48
  -4   6   0  362.37   24.07
   4  -6   0  325.47   22.74
   4  -6   0  382.76   31.32
  -4  -6   0  355.94   41.57
   4  -6   0  327.49   22.26
  -4  -6   0  375.40   20.69
  -4  -6   0  306.35   18.89
   4   6   1    6.32    8.88
   4   6   1    4.53    1.77
   4   6   1    5.34    6.23
  -4   6  -1    8.86    4.84
  -4   6  -1    4.53    1.92
   4   6   1    0.36    2.11
  -4   6  -1    5.96    4.73
  -4   6  -1    5.38    4.39
  -4   6  -1    6.98   10.07
   4  -6   1    5.52    0.89
   4  -6   1    5.53    2.50
  -4  -6  -1    5.56    6.18
   4  -6   1    6.32    4.83
  -4  -6  -1    5.06    5.24
  -4  -6  -1    6.59    4.58
   4  -6   1    4.88    3.46
  -4  -6  -1    5.22    3.00
   4   6   2   23.65    6.67
   4   6   2   22.04    7.80
  -4   6  -2   23.41    8.11
  -4   6  -2   24.07    7.57
  -4   6  -2   18.28    1.64
   4   6   2   16.20    2.39
  -4   6  -2   21.66    6.26
  -4  -6  -2   24.49    7.68
   4  -6   2   21.40    6.87
   4  -6   2   15.78    3.00
  -4  -6  -2   21.27    4.45
  -4  -6  -2   17.43    7.50
   4  -6   2   23.16    5.43
   4  -6   2   24.54    6.35
   4   6   3   -0.31    4.64
  -4   6  -3    1.80    3.01
   4   6   3    0.13    1.59
   4   6   3   -0.05    0.82
  -4   6  -3    0.67    0.88
  -4   6  -3    1.27    3.72
  -4   6  -3   -0.68    2.67
   4  -6   3    1.71    2.45
   4  -6   3    1.08    2.95
   4  -6   3    0.76    0.96
  -4  -6  -3   -1.42    3.65
  -4  -6  -3   -0.61    1.16
  -4  -6  -3    1.06    5.29
   4  -6   3    2.39    2.83
  -4   6  -4   -1.68    5.08
  -4   6  -4   -0.48    2.13
   4  -6   4    0.95    3.03
  -4  -6  -4    1.59    2.43
  -4  -6  -4   -1.50    4.90
   4  -6   4    2.98    2.85
  -4   6  -5    7.32    5.91
  -4   6  -5    2.87    1.99
   4  -6   5    2.77    5.71
  -4  -6  -5    3.74    3.22
  -4  -6  -5    2.19    2.50
   4  -6   5    0.80    3.92
  -4   6  -6   11.49    6.87
  -4   6  -6   14.17    3.18
   4  -6   6   18.26    9.72
   4  -6   6   13.43    2.75
  -4  -6  -6   10.56    7.67
  -4   6  -7    1.87    2.53
  -4   6  -7   -0.54    1.25
   4  -6   7    0.71    2.49
  -4  -6  -7    1.02    1.76
  -4   6  -8   10.46    3.20
  -4  -6  -8    1.44    1.71
   4  -6   8    5.85    2.71
   4  -8  -8   24.46    6.73
  -4  -8   8   43.93    5.94
   4  -8  -7   91.38   13.68
  -4  -8   7  114.36   11.34
  -4  -8   7  100.83    9.79
  -4   8   6   26.21    5.46
   4   8  -6   26.83    4.71
   4  -8  -6   25.01   14.84
  -4  -8   6   32.37    7.73
  -4  -8   6   28.69    7.65
   4   8  -5  167.81   14.26
   4  -8  -5  168.42   20.03
   4  -8  -5  165.92   16.07
  -4  -8   5  194.90   18.08
  -4  -8   5  179.52   31.09
   4   8  -4   17.78    6.60
   4  -8  -4   16.47    7.48
   4  -8  -4   16.54    7.79
  -4  -8   4   16.96    6.34
  -4  -8   4   21.12    8.76
   4   8  -3   18.79    6.56
   4  -8  -3   15.91    6.72
   4  -8  -3   16.47   13.42
  -4  -8   3   14.87    4.62
  -4  -8   3   19.15    7.72
   4   8  -2    4.90    1.30
  -4   8   2    4.16    1.66
   4   8  -2    7.69    5.23
   4  -8  -2    6.67    4.45
  -4  -8   2    6.79    2.01
  -4  -8   2    8.69    5.54
   4  -8  -2   13.40    5.40
  -4  -8   2   11.00    5.11
   4   8  -1    8.74    4.60
  -4   8   1    8.43    2.40
  -4   8   1    8.97    3.22
   4   8  -1    8.08   10.35
   4   8  -1   10.77    4.31
  -4   8   1   12.94    7.48
  -4   8   1   11.24    8.91
   4  -8  -1    9.08    4.67
  -4  -8   1    9.33    3.85
  -4  -8   1   11.63    3.42
  -4  -8   1   12.05    3.94
   4  -8  -1   10.60    5.38
   4  -8  -1   11.99    7.35
  -4  -8   1   13.64    4.44
   4   8   0   32.11    5.30
  -4   8   0   29.34    4.98
   4   8   0   35.41    6.11
   4   8   0   27.00    4.22
   4   8   0   30.13    7.00
  -4   8   0   31.04    4.38
  -4   8   0   32.69    6.26
  -4   8   0   35.66   13.05
   4  -8   0   25.94    9.36
   4  -8   0   29.68    5.40
  -4  -8   0   32.83    7.32
   4  -8   0   30.20    5.66
  -4  -8   0   33.88    8.00
  -4  -8   0   27.45    4.16
  -4   8  -1  304.05   33.22
   4   8   1  274.33   17.52
  -4   8  -1  291.39   22.11
   4   8   1  259.35   18.67
  -4   8  -1  270.61   26.70
  -4   8  -1  226.85   11.09
   4  -8   1  269.03   16.25
  -4  -8  -1  291.12   17.37
  -4  -8  -1  278.95   23.27
   4  -8   1  274.31   20.29
   4  -8   1  240.33   12.88
  -4   8  -2  113.53   11.85
   4   8   2   73.51    7.90
   4  -8   2  116.15   21.13
  -4  -8  -2  107.53   24.11
  -4  -8  -2  105.56    9.66
   4  -8   2  113.45   15.06
  -4   8  -3  134.15   14.29
   4  -8   3  138.23   26.43
   4  -8   3  137.86   12.21
  -4  -8  -3  122.35   18.37
  -4  -8  -3  130.84   16.74
  -4   8  -4   40.60   14.72
   4  -8   4   46.09    9.69
   4  -8   4   41.38    7.40
  -4  -8  -4   32.23    7.23
  -4  -8  -4   41.05    9.52
  -4   8  -5   -3.02    5.00
   4  -8   5   -2.20    3.07
   4  -8   5    0.05    2.68
  -4  -8  -5    0.13    2.37
  -4  -8  -5    0.00    2.59
  -4   8  -6    0.05    3.88
   4  -8   6    1.17    2.00
   4  -8   6   -0.87    2.43
  -4  -8  -6   -0.00    2.01
  -4  -8  -6    0.89    1.39
  -4   8  -7    2.14    1.83
  -4  -8  -7    1.65    1.86
   4  -8   7    1.39    2.60
   4 -10  -7    3.10    3.47
  -4 -10   7    4.30    2.87
  -4 -10   7    4.59    2.89
  -4  10   6   23.04    5.51
   4  10  -6   21.81    4.68
   4 -10  -6   15.43   12.25
  -4 -10   6   24.69    5.45
  -4 -10   6   24.55    7.00
   4  10  -5    1.06    5.11
   4 -10  -5    0.90    6.80
   4 -10  -5    0.47    3.59
  -4 -10   5    0.86    2.71
  -4 -10   5    0.64    7.14
   4  10  -4    4.03    7.18
   4 -10  -4    1.07    4.46
   4 -10  -4    3.09    8.25
  -4 -10   4    1.74    3.10
  -4 -10   4    0.89    5.08
   4  10  -3    8.73    5.19
   4 -10  -3    5.42    4.92
   4 -10  -3    2.97    5.96
  -4 -10   3   -0.27    3.39
  -4 -10   3    3.27    5.47
   4  10  -2    1.22    4.48
   4 -10  -2    2.96    3.99
   4 -10  -2    2.20    4.77
  -4 -10   2    1.99    2.77
  -4 -10   2    1.87    4.09
   4  10  -1    3.61   10.34
  -4  10   1    7.53    2.19
   4 -10  -1   13.16    9.85
   4 -10  -1    7.27    2.28
  -4 -10   1    9.50    3.73
  -4 -10   1   12.86    6.41
   4 -10  -1   13.45    4.84
  -4 -10   1    9.84    6.93
   4  10   0    3.50    4.13
  -4  10   0    3.78    2.96
   4 -10   0    5.12    5.53
   4 -10   0    3.86    3.18
  -4 -10   0    4.27    4.68
  -4 -10   0    5.80    3.29
   4 -10   0    4.85    3.83
  -4 -10   0    3.98    3.41
  -4  10  -1  120.71   12.05
   4  10   1   95.68    9.92
   4 -10   1  123.30   12.54
  -4 -10  -1  130.37   16.75
  -4 -10  -1  127.16   17.07
   4 -10   1  127.88   11.63
  -4  10  -2   65.85   18.42
   4 -10   2   76.67   21.39
   4 -10   2   76.59    9.62
  -4 -10  -2   72.33   16.32
  -4 -10  -2   76.90   15.24
  -4  10  -3   78.21   11.78
   4 -10   3   82.39   13.75
   4 -10   3   77.07    9.61
  -4 -10  -3   57.17    9.67
  -4 -10  -3   77.66   14.73
  -4  10  -4   83.23   11.71
   4 -10   4   91.70   22.39
   4 -10   4   87.48    9.80
  -4 -10  -4   59.62    9.30
  -4 -10  -4   89.25   21.44
  -4  10  -5    4.90    4.38
   4 -10   5    7.02    4.61
   4 -10   5    5.38    3.69
  -4 -10  -5    2.77    3.27
  -4 -10  -5    4.03    7.52
   4  10   6    2.95    2.14
  -4  10  -6    3.32    2.94
   4 -10   6    4.94    2.81
  -4 -10  -6    0.18    2.11
   4 -10   6    4.30    4.98
  -4  12   5    0.77    3.01
   4  12  -5    1.36    2.63
   4 -12  -5    0.63    2.83
  -4 -12   5    0.11    2.18
  -4 -12   5    0.43    3.13
   4  12  -4    1.10    4.01
   4 -12  -4    0.33    4.06
   4 -12  -4    2.87    4.58
  -4 -12   4    2.33    2.88
  -4 -12   4    5.93    7.47
   4  12  -3   54.70   17.12
   4 -12  -3   50.92   10.13
   4 -12  -3   63.35   11.44
  -4 -12   3   59.78   11.87
  -4 -12   3   54.10    9.85
   4  12  -2    8.01    5.73
   4 -12  -2   11.07    5.72
   4 -12  -2   11.57   10.47
  -4 -12   2   10.59    3.99
  -4 -12   2    7.03    7.52
   4  12  -1   82.97   16.76
   4 -12  -1   86.97   10.86
   4 -12  -1   93.43   16.24
  -4 -12   1   95.74   14.01
  -4 -12   1   64.13    6.22
   4  12   0  265.04   18.87
  -4  12   0  219.16   14.88
   4 -12   0  243.01   14.85
   4 -12   0  229.37   18.40
  -4 -12   0  303.74   20.56
  -4 -12   0  280.33   18.53
   4 -12   0  318.30   21.62
  -4  12  -1   41.45    6.50
   4 -12   1   43.26    6.58
   4 -12   1   45.93   12.53
  -4 -12  -1   38.67    6.97
  -4 -12  -1   45.12    9.83
  -4  12  -2    9.66    5.16
   4 -12   2   13.37    9.79
   4 -12   2   12.82    4.94
  -4 -12  -2    9.87    4.66
  -4 -12  -2   14.54    7.54
  -4  12  -3   30.90    7.14
   4 -12   3   34.52    8.36
   4 -12   3   35.66   11.19
  -4 -12  -3   17.76    5.76
  -4 -12  -3   37.60    9.58
  -4  12  -4    7.01    8.38
   4 -12   4    2.87    9.11
   4 -12   4    8.36    3.92
  -4 -12  -4    4.14    5.63
  -4 -12  -4   10.35   10.13
  -4  12  -5   -0.51    4.50
   4 -12   5    1.26    2.58
   4 -12   5    2.46    3.62
  -4 -12  -5   -0.03    1.40
  -4 -12  -5    0.56    2.42
  -4  14   3    7.54    4.05
   4  14  -3    6.75    3.67
   4 -14  -3    3.76    3.99
  -4 -14   3    6.58    3.02
  -4 -14   3    4.62    2.84
  -4  14   2   14.08    4.16
   4  14  -2   12.62    4.44
   4 -14  -2   12.82    4.99
  -4 -14   2   13.15    6.21
  -4 -14   2    8.83    2.57
  -4  14   1   12.46    3.14
   4  14  -1   14.25    4.00
   4 -14  -1   18.14    5.57
  -4 -14   1   15.92    4.17
   4  14   0    6.10    2.63
   4 -14   0   16.31    4.95
  -4 -14   0   13.19    2.70
  -4 -14   0   13.82    7.01
  -4  14  -1    1.63    1.77
   4 -14   1    1.46    1.78
   4 -14   1    3.57    3.31
  -4 -14  -1    4.13    4.31
  -4 -14  -1    0.44    5.23
  -4  14  -2    0.74    3.53
   4 -14   2    0.22    2.09
   4 -14   2    1.05    2.49
  -4 -14  -2    1.93    3.35
  -4 -14  -2    0.21    2.92
  -4  14  -3    1.01    1.71
   4 -14   3   -0.44    1.85
   4 -14   3   -0.96    1.82
  -4 -14  -3    0.77    2.00
  -4 -14  -3    0.06    2.37
   5   1  -9   -2.41    2.89
  -5   1   9    1.07    3.20
   5  -1  -9   -1.82    2.73
  -5  -1   9   -0.26    3.10
   5   1  -8    3.31    5.30
   5  -1  -8    9.68    4.89
   5  -1  -8    1.49    4.68
  -5  -1   8    4.06    5.20
   5   1  -7   10.93    5.91
   5   1  -7   14.83    7.09
   5  -1  -7   12.45    6.67
   5  -1  -7   12.72    6.47
   5   1  -6   71.24   12.24
   5   1  -6   49.28   17.03
   5  -1  -6   57.55   10.43
   5  -1  -6   62.44   11.51
  -5   1   5   83.87    9.48
   5   1  -5   80.92    9.74
   5   1  -5   87.76   18.61
  -5   1   5   79.55    9.45
   5   1  -5   55.10    5.79
   5  -1  -5   85.57   10.71
  -5  -1   5   89.15   10.16
   5  -1  -5   77.93   16.46
  -5  -1   5   82.75   17.60
  -5  -1   5   52.35    8.20
  -5   1   4   12.38    4.90
   5   1  -4   10.75    9.62
   5   1  -4    9.78    2.64
   5   1  -4   14.94   11.42
   5   1  -4    9.73    1.49
   5   1  -4    9.47    1.85
  -5   1   4   18.17    2.51
  -5   1   4    9.16    2.31
  -5   1   4   14.19   10.54
   5  -1  -4    6.94    1.61
   5  -1  -4    8.27    5.27
   5  -1  -4   10.65    5.87
  -5  -1   4   15.61    5.77
  -5  -1   4   10.36    5.39
  -5  -1   4    7.61    1.93
  -5  -1   4   11.28    3.68
  -5   1   3   37.95    7.08
   5   1  -3   37.57    7.61
   5   1  -3   40.02    5.70
   5   1  -3   40.37    3.64
  -5   1   3   23.07    4.96
   5   1  -3   34.29    3.97
  -5   1   3   36.57    4.60
   5  -1  -3   31.07    1.72
   5  -1  -3   36.60    3.75
   5  -1  -3   39.08    7.97
   5  -1  -3   35.05    7.49
  -5  -1   3   33.37    3.12
  -5  -1   3   39.01    8.01
  -5  -1   3   38.81   14.35
  -5  -1   3   38.66    6.75
   5   1  -2    2.11    3.00
  -5   1   2    0.03    4.17
  -5   1   2    2.30    4.13
   5   1  -2    2.16    4.35
  -5   1   2    2.57    4.84
   5   1  -2    2.10    4.86
   5   1  -2    0.79    6.08
   5   1  -2    1.49    6.15
   5   1  -2    3.58    8.43
  -5   1   2    5.10    3.35
   5  -1  -2    3.79    2.89
  -5  -1   2    4.95    2.68
   5  -1  -2   -0.58    8.40
  -5  -1   2    2.14    8.65
   5  -1  -2    1.65    9.20
  -5  -1   2    1.78    4.83
   5  -1  -2    8.19    4.20
  -5  -1   2    4.34    4.81
   5   1  -1   98.35   10.03
  -5   1   1   94.27    8.81
   5   1  -1  102.88   19.98
   5   1  -1   98.62    9.12
  -5   1   1   96.38   10.07
   5   1  -1  105.08   11.43
   5   1  -1  105.82   21.94
  -5   1   1   99.88   17.63
  -5   1   1   88.98   14.16
  -5   1   1  101.59   12.46
  -5   1   1  102.17    5.36
   5  -1  -1  107.56    5.30
   5  -1  -1   93.38   17.83
   5  -1  -1  101.44   12.13
  -5  -1   1  104.69   11.81
   5  -1  -1   91.58   12.74
  -5  -1   1   88.16   11.46
  -5  -1   1   99.22    9.64
  -5  -1   1  104.55   12.59
  -5  -1   1  102.17    9.57
   5   1   0 1013.68   51.09
   5   1   0  877.33   39.08
  -5   1   0  904.00   41.68
   5   1   0 1014.25   48.14
   5   1   0  878.53   40.17
  -5   1   0 1022.33   51.80
   5   1   0 1037.65   53.72
  -5   1   0  993.04   64.22
  -5   1   0  932.55   46.62
  -5   1   0 1078.70   55.42
  -5   1   0  996.64   48.89
   5  -1   0  981.94   58.58
   5  -1   0 1007.11   51.41
   5  -1   0 1028.33   61.43
  -5  -1   0 1007.57   51.20
  -5  -1   0  826.18   33.79
   5  -1   0  951.99   49.05
  -5  -1   0 1006.91   55.13
  -5  -1   0 1010.41   48.34
  -5  -1   0 1024.79   53.35
   5   1   1  304.12   19.15
  -5   1  -1  329.33   13.99
   5   1   1  326.11   25.33
  -5   1  -1  308.90   24.22
   5   1   1  356.00   24.04
  -5   1  -1  321.89   23.51
  -5   1  -1  286.48   21.57
   5   1   1  316.02   21.40
  -5   1  -1  299.73   16.59
   5  -1   1  340.79   25.41
   5  -1   1  276.26   13.05
   5  -1   1  299.89   20.67
  -5  -1  -1  288.71   22.66
  -5  -1  -1  307.69   34.73
  -5  -1  -1  332.11   28.21
   5  -1   1  313.97   25.91
  -5  -1  -1  342.29   24.89
  -5  -1  -1  336.23   14.32
   5  -1   1  299.34   36.38
  -5  -1  -1  336.78   15.58
   5   1   2  113.98    7.14
   5   1   2  116.80   12.59
  -5   1  -2  104.94   11.21
   5   1   2  120.10   11.44
   5   1   2  126.14    8.92
  -5   1  -2  114.67   13.94
  -5   1  -2  115.45   17.81
  -5   1  -2  122.57   10.60
   5  -1   2  113.64    8.63
  -5  -1  -2  119.79   10.36
   5  -1   2  116.80   13.63
  -5  -1  -2  118.14   11.85
   5  -1   2  122.15    8.87
  -5  -1  -2  101.69    8.32
  -5  -1  -2  135.34   18.46
   5  -1   2  121.81   19.59
   5   1   3   37.16    5.09
   5   1   3   34.82    4.39
   5   1   3   36.94    7.84
   5   1   3   38.62    7.61
  -5   1  -3   36.31    5.83
  -5   1  -3   36.07    3.39
  -5   1  -3   39.49    6.52
  -5   1  -3   40.54   14.99
   5  -1   3   40.06    3.44
   5  -1   3   35.35    6.63
   5  -1   3   40.63   15.08
  -5  -1  -3   37.21    6.31
  -5  -1  -3   39.16    7.60
  -5  -1  -3   37.89    3.55
  -5  -1  -3   38.68    8.97
   5  -1   3   38.65    6.40
   5   1   4    3.90    2.50
  -5   1  -4    4.94    2.54
   5   1   4    8.48    4.26
  -5   1  -4    3.58    6.35
   5   1   4    4.31    2.01
  -5   1  -4    7.03    7.73
  -5   1  -4    5.05    0.98
   5  -1   4    8.40    8.46
  -5  -1  -4    5.13    3.28
   5  -1   4    6.29    2.98
  -5  -1  -4    8.66    7.58
  -5  -1  -4    4.73    2.02
   5  -1   4    6.46    1.32
  -5   1  -5   30.30    3.76
  -5   1  -5   40.97    5.79
  -5   1  -5   44.54    7.71
  -5  -1  -5   35.65    9.66
  -5  -1  -5   41.75    6.93
   5  -1   5   30.07    4.67
  -5   1  -6   13.92    9.81
   5  -1   6    1.20    4.11
  -5  -1  -6   10.64    4.93
  -5  -1  -6    7.66    3.92
  -5   1  -7    4.00    3.80
  -5  -1  -7    1.74    2.54
   5  -1   7    0.14    3.09
  -5  -1  -7    2.01    3.47
   5   1   8    3.02    3.58
  -5   1  -8   19.58    5.24
  -5  -1  -8   17.85    4.71
   5  -1   8    4.56    3.76
  -5   1  -9    8.67    3.94
  -5  -1  -9    7.34    3.43
  -5   3   9    4.25    3.81
   5   3  -9    0.51    5.68
   5  -3  -9    3.70    4.66
  -5  -3   9    3.70    3.73
   5   3  -8   16.22    6.91
   5  -3  -8   -2.72    3.32
   5  -3  -8    0.82    7.03
  -5  -3   8    2.36    3.72
   5   3  -7    4.04    7.29
   5  -3  -7    3.05    3.97
   5  -3  -7    1.64    5.08
  -5  -3   7    5.09    4.62
   5   3  -6   -0.34    2.29
   5  -3  -6    0.70    2.25
   5  -3  -6   -1.86    2.74
  -5  -3   6    1.15    2.44
   5   3  -5   58.49    5.56
  -5   3   5   57.66    4.88
   5   3  -5   80.33   10.03
   5   3  -5   56.50    4.02
   5   3  -5   54.25    4.31
  -5   3   5   87.09   13.81
   5  -3  -5   67.42   10.21
  -5  -3   5   27.78    8.56
   5  -3  -5   66.00    8.51
  -5  -3   5   57.94    7.23
   5   3  -4   26.33    4.13
   5   3  -4   32.73    4.66
   5   3  -4   28.24    6.38
  -5   3   4   29.19    5.81
   5   3  -4   31.06    7.13
   5   3  -4   37.14    5.50
   5  -3  -4   31.01    7.81
   5  -3  -4   28.51    5.19
   5  -3  -4   22.72    6.20
  -5  -3   4   29.55    7.09
  -5  -3   4   25.95    6.67
   5   3  -3 1229.17   72.72
  -5   3   3 1162.47   79.96
   5   3  -3 1157.89   65.49
   5   3  -3 1205.71   85.46
   5   3  -3 1096.41   82.37
  -5   3   3 1208.05   67.87
  -5   3   3 1223.67   90.37
  -5   3   3 1131.71   57.67
   5  -3  -3 1165.07   68.52
   5  -3  -3 1275.29   76.61
  -5  -3   3 1245.30   73.86
  -5  -3   3 1116.18   58.41
  -5  -3   3 1264.51   70.24
   5  -3  -3 1263.32   76.69
  -5  -3   3 1296.02   80.34
   5   3  -2    4.07    3.72
   5   3  -2    5.84    4.74
  -5   3   2    7.03    5.88
   5   3  -2    6.42    3.17
   5   3  -2    5.08    4.71
   5   3  -2    8.29    5.36
  -5   3   2    5.20    4.53
  -5   3   2    6.33    0.68
  -5   3   2    4.76    5.96
  -5   3   2    8.06    2.99
  -5   3   2    5.89    3.40
  -5   3   2    6.54    1.26
   5  -3  -2    7.29    3.37
  -5  -3   2    4.88    4.50
  -5  -3   2    5.72    4.05
   5  -3  -2    1.47    5.89
  -5  -3   2    5.51    4.30
  -5  -3   2    9.28    5.78
  -5  -3   2    9.50    5.52
   5   3  -1  327.61   19.55
   5   3  -1  302.76   26.36
  -5   3   1  310.12   18.75
  -5   3   1  341.89   23.29
   5   3  -1  304.32   19.86
  -5   3   1  306.76   20.18
  -5   3   1  326.71   27.26
   5   3  -1  300.13   36.02
   5  -3  -1  325.84   27.46
  -5  -3   1  340.18   21.90
   5  -3  -1  288.56   15.91
  -5  -3   1  326.85   18.98
   5  -3  -1  316.38   19.18
  -5  -3   1  328.00   19.25
  -5  -3   1  317.45   19.24
   5  -3  -1  311.90   15.18
  -5  -3   1  319.63   29.41
  -5  -3   1  332.97   26.08
   5  -3  -1  319.06   20.30
   5   3   0   -0.53    7.27
  -5   3   0    3.09    3.53
   5   3   0    1.70    2.81
   5   3   0    1.38    0.78
   5   3   0    2.29    1.62
  -5   3   0   -0.44    4.11
   5   3   0    3.39    4.77
   5   3   0    0.31    5.60
  -5   3   0    3.76    3.35
  -5   3   0    3.08    9.51
   5  -3   0    1.88    1.93
   5  -3   0    1.90    4.02
   5  -3   0    4.56    7.75
  -5  -3   0    0.81    4.66
  -5  -3   0    1.82    2.28
   5  -3   0    1.12    4.54
  -5  -3   0    3.54    5.53
  -5  -3   0    3.19    3.24
   5  -3   0    1.49    2.94
   5   3   1  885.00   66.42
  -5   3  -1  882.59   40.77
   5   3   1  871.04   40.21
   5   3   1  881.64   37.46
   5   3   1  872.40   39.89
  -5   3  -1  965.63   54.58
  -5   3  -1 1014.96   61.01
   5   3   1  943.87   63.73
  -5   3  -1  858.58   43.95
   5  -3   1  925.57   55.73
   5  -3   1  670.53   32.88
   5  -3   1  904.54   47.79
  -5  -3  -1  897.54   55.48
  -5  -3  -1  882.46   43.67
   5  -3   1  897.23   54.75
   5  -3   1  929.99   50.83
  -5  -3  -1  973.55   72.42
  -5  -3  -1  926.82   45.21
  -5  -3  -1  847.78   41.24
   5   3   2    4.30    3.59
  -5   3  -2    3.08    5.10
   5   3   2    4.52    1.89
   5   3   2    4.97    2.42
  -5   3  -2    7.29    7.63
  -5   3  -2    4.45    4.31
   5   3   2    2.31    3.42
   5  -3   2    3.85    4.85
  -5  -3  -2    3.22    8.14
  -5  -3  -2    2.23    5.79
  -5  -3  -2    4.01    2.15
   5  -3   2    5.17    3.50
   5  -3   2    3.72    7.62
  -5  -3  -2    5.11    3.09
   5  -3   2    2.58    6.43
   5   3   3   83.14    9.72
   5   3   3   61.91    8.17
   5   3   3   83.95    6.40
   5   3   3   77.94    6.20
  -5   3  -3   78.97    7.83
  -5   3  -3   81.88    8.57
  -5   3  -3   81.29    9.15
   5  -3   3   84.78    9.66
  -5  -3  -3   78.66    8.26
  -5  -3  -3   83.40    8.87
   5  -3   3   88.04   11.42
  -5  -3  -3   71.59   10.87
   5  -3   3   83.77   14.65
  -5  -3  -3   67.31   10.49
   5  -3   3   82.37    9.70
   5   3   4  143.22    7.55
  -5   3  -4  151.37   10.88
   5   3   4  142.48    9.19
   5   3   4  151.60   10.44
  -5   3  -4  161.71   12.34
  -5   3  -4  140.24   11.67
   5  -3   4  153.01   13.17
   5  -3   4  144.64    9.37
  -5  -3  -4  148.46   11.70
  -5  -3  -4  139.27    9.68
   5  -3   4  156.78   21.37
   5  -3   4  163.04   12.82
  -5  -3  -4  141.46   11.80
  -5   3  -5  199.20   23.34
  -5   3  -5  171.46   16.90
  -5  -3  -5  170.38   19.98
  -5  -3  -5  175.72   12.28
   5  -3   5  186.71   15.16
  -5   3  -6    8.73    2.60
  -5   3  -6   12.63    5.11
   5  -3   6   10.46    4.79
  -5  -3  -6    7.87    7.14
  -5  -3  -6   10.72    6.24
  -5   3  -7    5.57    7.84
   5  -3   7    3.79    3.91
  -5  -3  -7    7.67    3.26
  -5  -3  -7    2.44    5.69
   5   3   8   -0.47    1.22
  -5   3  -8    0.68    1.97
   5  -3   8   -0.07    1.52
  -5  -3  -8    0.39    1.41
  -5   5   9   -2.04    2.61
  -5  -5   9    0.25    2.60
   5   5  -8   11.07    3.34
   5  -5  -8    7.31    2.33
   5  -5  -8   10.45    5.57
  -5  -5   8   14.33    5.10
   5   5  -7   43.25    9.54
   5  -5  -7   32.16    4.32
   5  -5  -7   40.54    9.54
  -5  -5   7   47.17    8.58
   5   5  -6   12.60    3.81
  -5   5   6   11.89    2.88
   5  -5  -6   12.16    6.84
   5  -5  -6   10.79    3.21
  -5  -5   6   14.41    6.19
  -5  -5   6   11.97    4.57
   5   5  -5    0.15    1.68
   5   5  -5    0.33    1.86
   5  -5  -5    0.58    2.11
   5  -5  -5    1.56    3.38
   5  -5  -5   -0.32    1.51
  -5  -5   5    0.78    2.98
  -5  -5   5    3.07    2.90
  -5   5   4  187.42   11.16
   5   5  -4  236.98   17.42
   5   5  -4  236.31   15.07
   5   5  -4  203.71   16.26
  -5   5   4  251.13   23.89
   5   5  -4  261.97   17.42
   5  -5  -4  212.96   11.88
  -5  -5   4  249.99   17.96
   5  -5  -4  263.67   30.36
  -5  -5   4  262.66   19.52
   5  -5  -4  248.92   18.25
  -5  -5   4  222.38   11.71
  -5  -5   4  260.77   31.54
  -5   5   3   77.16    7.73
   5   5  -3   74.05    9.94
  -5   5   3   60.18    4.70
   5   5  -3   68.39    5.21
   5   5  -3   83.85   15.68
   5   5  -3   87.12   10.89
  -5   5   3   84.83   11.83
   5  -5  -3   86.01   10.52
  -5  -5   3   52.50    5.40
  -5  -5   3   72.87   14.48
   5  -5  -3   79.64   19.96
  -5  -5   3   84.16    9.79
   5  -5  -3   67.50    4.79
  -5  -5   3   70.07    4.60
  -5  -5   3   82.24   12.10
   5   5  -2    3.17    1.73
   5   5  -2    3.12    5.71
  -5   5   2    3.10    6.02
  -5   5   2    2.43    2.48
   5   5  -2    4.09    2.29
   5   5  -2    6.15    5.06
  -5   5   2    2.95    0.77
   5   5  -2    5.16    8.17
  -5   5   2    3.12    5.37
  -5   5   2    3.71    1.19
   5  -5  -2    3.73    1.47
  -5  -5   2    5.65    2.49
   5  -5  -2    6.65    4.09
   5  -5  -2    4.80    5.40
  -5  -5   2    3.66    1.15
  -5  -5   2    6.79    3.81
  -5  -5   2    4.94    3.39
  -5  -5   2    5.06    5.38
   5  -5  -2    4.00    1.97
   5   5  -1  857.00   45.73
  -5   5   1 1043.19   57.39
   5   5  -1  898.93   54.10
   5   5  -1 1013.25   64.91
  -5   5   1  824.75   43.48
  -5   5   1  898.82   53.26
   5   5  -1  914.65   59.76
  -5   5   1  932.05   76.33
   5  -5  -1  916.04   44.06
   5  -5  -1  975.15   52.65
   5  -5  -1  890.42   48.69
  -5  -5   1  910.81   53.50
  -5  -5   1  963.80   59.55
  -5  -5   1  929.53   49.47
   5  -5  -1  830.31   38.14
  -5  -5   1  957.83   58.07
   5  -5  -1  927.74   77.05
   5   5   0  166.02   14.66
  -5   5   0  172.69   22.76
   5   5   0  167.99   12.14
  -5   5   0  150.12   11.86
  -5   5   0  153.89   12.76
  -5   5   0  182.17   17.44
   5   5   0  171.64   15.27
   5   5   0  151.05   11.06
   5  -5   0  154.51   14.43
   5  -5   0  163.14    6.65
  -5  -5   0  158.16   16.66
   5  -5   0  154.25   22.27
  -5  -5   0  179.51   16.71
   5  -5   0  168.30   11.88
  -5  -5   0  174.81   18.90
   5  -5   0  163.27    6.39
  -5  -5   0  148.85   11.34
   5   5   1   62.23    9.62
   5   5   1   54.39    6.36
   5   5   1   64.71    6.96
  -5   5  -1   59.28   15.94
  -5   5  -1   70.84   11.86
   5   5   1   52.96    7.19
  -5   5  -1   55.98    4.59
  -5   5  -1   48.26    3.10
  -5   5  -1   58.89    9.15
  -5   5  -1   62.69   11.54
   5  -5   1   60.06    3.98
  -5  -5  -1   59.17   11.66
   5  -5   1   56.25    9.86
   5  -5   1   56.04    5.22
  -5  -5  -1   57.61    9.41
   5  -5   1   56.00    6.90
  -5  -5  -1   61.74   10.72
  -5  -5  -1   52.74    3.87
   5   5   2  130.36   21.81
  -5   5  -2  123.71   13.12
   5   5   2  121.72    8.84
  -5   5  -2  140.84   14.83
   5   5   2  105.93    4.38
  -5   5  -2  108.82    6.24
   5  -5   2  126.31   15.64
   5  -5   2  120.61   13.63
  -5  -5  -2  127.35   15.33
  -5  -5  -2  113.20   14.48
   5  -5   2  117.34   11.25
   5  -5   2  131.97   11.33
  -5  -5  -2  111.58   10.71
   5  -5   2  146.83   12.62
   5   5   3    1.13    2.64
   5   5   3    0.35    1.96
   5   5   3    0.66    1.62
   5   5   3    1.17    0.85
  -5   5  -3    3.91    2.95
  -5   5  -3    1.43    1.50
  -5   5  -3    1.09    3.13
   5  -5   3    3.05    2.66
  -5  -5  -3    0.65    3.13
  -5  -5  -3    0.27    2.27
   5  -5   3    0.74    4.03
  -5  -5  -3    0.76    0.72
   5  -5   3    2.01    3.12
  -5  -5  -3   -0.14    1.62
   5  -5   3    1.44    1.75
   5   5   4   46.68    4.59
  -5   5  -4   49.61    5.94
   5   5   4   38.34    4.94
   5   5   4   36.68    2.85
  -5   5  -4   47.13    4.77
  -5   5  -4   53.15    7.25
  -5  -5  -4   47.18    6.02
  -5  -5  -4   42.48   10.30
  -5  -5  -4   32.02    3.97
   5  -5   4   48.07    5.34
   5  -5   4   48.54    6.77
   5  -5   4   52.30    6.99
  -5   5  -5    2.05    2.80
  -5   5  -5    0.65    2.21
   5  -5   5    3.89    3.67
  -5  -5  -5    2.42    4.45
  -5  -5  -5    1.26    1.62
   5  -5   5   -0.58    3.11
  -5   5  -6   60.21    6.85
  -5   5  -6   52.86    6.26
   5  -5   6   55.64    8.66
  -5  -5  -6   35.27    6.58
  -5   5  -7    2.16    2.54
  -5  -5  -7    1.20    2.14
   5  -5   7    1.30    5.21
  -5   5  -8   12.59    3.34
   5  -5   8    4.52    3.65
   5  -7  -8   16.80    5.93
  -5  -7   8   19.61    8.22
   5  -7  -7   12.08   11.28
  -5  -7   7   14.87    5.90
  -5  -7   7   13.85    6.95
  -5   7   6  456.63   29.32
   5   7  -6  407.32   25.50
   5  -7  -6  508.64   55.82
  -5  -7   6  581.22   52.43
  -5  -7   6  504.52   48.26
   5   7  -5   26.14    5.44
   5  -7  -5   26.44    8.69
   5  -7  -5   23.96    6.62
  -5  -7   5   30.90   13.05
  -5  -7   5   23.74    8.90
   5   7  -4    4.14    3.77
   5  -7  -4    3.32    4.88
   5  -7  -4    3.83    4.81
  -5  -7   4    4.61    4.04
  -5  -7   4    5.63   10.00
   5   7  -3   76.05   10.05
   5  -7  -3   75.53   10.98
   5  -7  -3   71.72   18.90
  -5  -7   3   80.78    8.70
  -5  -7   3   86.43   13.03
   5   7  -2   27.80    2.59
   5   7  -2   28.72    8.00
  -5   7   2   27.53    3.47
   5   7  -2   32.10   12.35
   5   7  -2   38.03    8.75
  -5   7   2   32.10   13.71
  -5   7   2   35.79    6.33
   5  -7  -2   24.01    2.99
  -5  -7   2   31.64    4.04
   5  -7  -2   33.40    8.41
  -5  -7   2   32.30    4.70
  -5  -7   2   36.42    6.17
   5  -7  -2   37.88   12.04
  -5  -7   2   37.10    8.01
   5   7  -1   28.05    7.07
   5   7  -1   31.83    8.22
  -5   7   1   24.49    3.34
   5   7  -1   28.99    5.92
   5   7  -1   30.87   14.52
  -5   7   1   28.90    6.54
  -5   7   1   28.52    5.15
  -5   7   1   33.06    6.53
   5  -7  -1   23.08    7.56
   5  -7  -1   30.51    7.48
  -5  -7   1   32.17    4.61
  -5  -7   1   33.00    5.02
   5  -7  -1   31.45    5.85
  -5  -7   1   31.65    6.37
  -5  -7   1   28.67   10.87
   5   7   0   34.26   10.40
  -5   7   0   30.39    5.12
   5   7   0   32.23    9.63
   5   7   0   27.33    4.36
   5   7   0   29.34    8.38
  -5   7   0   29.29    4.92
  -5   7   0   31.95    7.14
  -5   7   0   31.98    6.98
   5  -7   0   30.45   10.73
   5  -7   0   32.19    5.55
  -5  -7   0   29.87    8.34
   5  -7   0   30.23    5.92
  -5  -7   0   33.55    4.62
  -5  -7   0   27.65    4.47
   5   7   1  230.03   18.01
  -5   7  -1  185.33    9.15
   5   7   1  223.62   14.13
  -5   7  -1  208.32   17.87
  -5   7  -1  199.48   23.20
  -5   7  -1  238.95   19.80
   5  -7   1  194.98   10.66
   5  -7   1  225.72   13.89
  -5  -7  -1  225.57   13.68
   5  -7   1  229.52   16.12
   5  -7   1  212.75   17.03
  -5  -7  -1  212.08   17.63
  -5  -7  -1  231.06   21.37
   5   7   2    2.91    3.80
   5   7   2    1.57    2.31
  -5   7  -2    1.54    3.57
  -5   7  -2    1.27    4.24
  -5   7  -2   -2.08    7.87
   5  -7   2    1.61    3.96
  -5  -7  -2    1.43    2.39
   5  -7   2    1.28    2.63
   5  -7   2    2.74    3.54
  -5  -7  -2    2.40    2.54
  -5  -7  -2    1.31    4.55
  -5   7  -3    0.30    2.92
   5   7   3    0.13    0.66
   5  -7   3    2.93    3.33
  -5  -7  -3    0.56    3.38
  -5  -7  -3    2.80    3.58
   5  -7   3    4.83    4.70
  -5  -7  -3    0.52    1.30
  -5   7  -4   41.11    8.14
   5  -7   4   44.00   14.72
   5  -7   4   42.64    7.98
  -5  -7  -4   32.93    6.46
  -5  -7  -4   43.41   13.89
  -5   7  -5  139.28   19.87
   5  -7   5  150.41   13.03
   5  -7   5  157.83   14.60
  -5  -7  -5  105.91   11.19
  -5  -7  -5  124.88   10.67
  -5   7  -6    2.54    2.60
   5  -7   6    0.61    3.36
  -5  -7  -6   -0.70    4.04
   5  -7   6    2.02    1.97
  -5   7  -7    2.61    2.11
  -5   7  -7    3.03    1.93
   5  -7   7    2.88    2.72
  -5  -7  -7    1.48    1.93
   5  -7   8    3.56    4.12
  -5   9   7    1.26    2.13
   5   9  -7    0.08    0.91
   5  -9  -7    1.01    2.74
  -5  -9   7    0.24    2.12
  -5  -9   7    0.31    2.08
  -5   9   6   68.52    8.56
   5   9  -6   58.76    6.91
   5  -9  -6   59.29   19.55
  -5  -9   6   69.67    9.00
  -5  -9   6   72.10   18.49
   5   9  -5    2.70    3.33
   5  -9  -5   -0.03    4.72
   5  -9  -5    2.94    4.14
  -5  -9   5    3.03    3.33
  -5  -9   5   -1.85    4.83
   5   9  -4  565.79   41.27
   5  -9  -4  556.96   44.69
   5  -9  -4  583.57   61.25
  -5  -9   4  554.78   36.01
  -5  -9   4  616.52   68.14
   5   9  -3    6.70    6.17
   5  -9  -3    7.69    6.09
   5  -9  -3    7.73    6.78
  -5  -9   3    9.77    7.18
  -5  -9   3   10.47    6.80
   5   9  -2   17.26   13.75
   5  -9  -2   21.86    6.75
   5  -9  -2   20.13   13.34
  -5  -9   2   20.63    4.49
  -5  -9   2   19.45   12.22
   5   9  -1  103.88   13.03
  -5   9   1   82.82    8.79
   5  -9  -1  112.67   12.30
   5  -9  -1   90.91    7.12
  -5  -9   1  105.88    9.74
  -5  -9   1  114.06    8.60
   5  -9  -1  115.86   11.06
  -5  -9   1  102.59    9.79
   5   9   0  110.57   12.69
  -5   9   0  104.73   13.23
   5  -9   0  106.01   14.67
   5  -9   0  109.54    9.67
  -5  -9   0  113.54   13.03
  -5  -9   0  121.69    9.12
   5  -9   0  117.32   10.35
  -5  -9   0   90.63    6.47
  -5   9  -1   65.00    8.34
   5   9   1   53.98    8.13
   5  -9   1   62.63   16.30
  -5  -9  -1   67.57   12.13
  -5  -9  -1   66.39    7.31
   5  -9   1   68.44    7.71
  -5   9  -2  308.42   35.04
   5  -9   2  320.53   27.21
   5  -9   2  322.43   21.29
  -5  -9  -2  290.18   27.34
  -5  -9  -2  313.15   29.22
  -5   9  -3   19.74    7.55
   5  -9   3   24.88    8.64
   5  -9   3   22.87    5.87
  -5  -9  -3   15.33    5.41
  -5  -9  -3   22.50    9.18
  -5   9  -4   26.88    7.39
   5  -9   4   30.34    8.63
   5  -9   4   25.61   11.07
  -5  -9  -4   16.89    5.38
  -5  -9  -4   27.53    8.38
  -5   9  -5  217.01   18.41
   5  -9   5  219.69   16.82
  -5  -9  -5  205.37   17.04
   5  -9   5  219.74   18.45
   5   9   6   -0.42    1.83
  -5   9  -6    4.64    2.90
   5  -9   6    2.37    4.98
  -5  -9  -6    2.82    3.40
   5  -9   6    3.94    2.58
  -5   9  -7    0.25    1.41
   5  -9   7    0.78    1.74
  -5  11   6    3.79    3.43
   5  11  -6    4.67    2.73
   5 -11  -6    3.49    3.99
  -5 -11   6    2.20    5.39
  -5 -11   6    4.28    7.09
  -5  11   5   49.65    9.41
   5  11  -5   45.03    7.91
   5 -11  -5   38.76   16.31
  -5 -11   5   49.18    6.97
  -5 -11   5   42.96   10.17
   5  11  -4    6.88    5.06
   5 -11  -4    6.80    9.61
   5 -11  -4    6.28    5.97
  -5 -11   4    6.68    6.42
  -5 -11   4    3.41    5.85
   5  11  -3   30.28    9.10
   5 -11  -3   31.46    8.84
   5 -11  -3   36.84   16.66
  -5 -11   3   35.71    5.98
  -5 -11   3   33.76   15.09
   5  11  -2   13.93    7.03
   5 -11  -2   14.67   11.05
   5 -11  -2   16.15    7.46
  -5 -11   2   16.62    4.37
  -5 -11   2   15.14    5.64
   5  11  -1  308.18   25.05
   5 -11  -1  329.27   32.75
   5 -11  -1  325.99   23.78
  -5 -11   1  286.07   18.68
  -5 -11   1  320.05   19.66
  -5 -11   1  276.51   17.73
   5  11   0   40.39    7.97
  -5  11   0   38.25    8.51
   5 -11   0   41.88    5.65
   5 -11   0   38.45    5.80
  -5 -11   0   47.50    8.78
  -5 -11   0   48.22    6.62
   5 -11   0   46.10    8.19
  -5  11  -1  168.14   13.57
   5  11   1  115.56   11.51
   5 -11   1  173.90   15.00
  -5 -11  -1  187.10   19.28
  -5 -11  -1  174.02   14.25
   5 -11   1  188.78   14.89
  -5  11  -2   81.76   10.74
   5 -11   2   88.03   12.18
   5 -11   2   84.35    9.88
  -5 -11  -2   71.57    9.64
  -5 -11  -2   87.47   15.02
  -5  11  -3    0.98    3.51
   5 -11   3    0.17    4.24
   5 -11   3    1.21    3.03
  -5 -11  -3    1.73    2.67
  -5 -11  -3    0.33    4.93
  -5  11  -4   26.35    6.86
   5 -11   4   24.04    7.68
   5 -11   4   26.32    5.50
  -5 -11  -4    8.64    4.65
  -5 -11  -4   22.33    7.70
  -5  11  -5    0.87    2.65
   5 -11   5    0.65    4.62
   5 -11   5   -0.25    2.09
  -5 -11  -5   -0.41    1.50
  -5 -11  -5    2.28    2.37
   5  11   6    0.09    0.18
  -5  11  -6   -0.17    1.69
   5 -11   6   -0.67    1.57
   5 -11   6   -0.16    1.48
  -5  13   5   40.97    7.06
   5  13  -5   34.89    5.91
   5 -13  -5   20.61   10.82
  -5 -13   5   40.68    4.94
  -5 -13   5   36.13   11.18
  -5  13   4    2.74    4.50
   5  13  -4    4.59    3.81
   5 -13  -4    2.88    4.06
  -5 -13   4    4.65    2.75
  -5 -13   4    4.28    3.75
  -5  13   3   14.60    8.34
   5  13  -3   51.51    8.49
   5 -13  -3   46.31    8.79
  -5 -13   3   52.65    6.04
  -5 -13   3   45.94    7.12
   5  13  -2    9.30    5.55
   5 -13  -2   13.88    5.72
   5 -13  -2   12.82    5.37
  -5 -13   2   12.95    3.92
  -5 -13   2    9.77    3.48
   5  13  -1   11.86    4.99
   5 -13  -1   11.15    9.70
   5 -13  -1   12.89    4.14
  -5 -13   1   14.38    4.01
   5  13   0   22.22    4.82
   5 -13   0   37.87    6.92
   5 -13   0   18.99    3.30
  -5 -13   0   28.54    8.73
  -5 -13   0   27.67    5.19
  -5  13  -1   38.80    5.25
   5 -13   1   41.10    9.61
   5 -13   1   53.87    7.78
  -5 -13  -1   34.77    6.46
  -5 -13  -1   48.88   14.26
  -5  13  -2    1.20    2.10
   5 -13   2   -0.21    2.40
   5 -13   2   -2.02    4.52
  -5 -13  -2   -0.21    1.90
  -5 -13  -2    1.40    3.26
  -5  13  -3   10.96    7.40
   5 -13   3   11.46    4.81
   5 -13   3   10.51    4.07
  -5 -13  -3    3.51    3.12
  -5 -13  -3   10.43    6.06
  -5  13  -4    0.51    2.28
   5 -13   4    0.97    2.47
   5 -13   4    0.97    1.93
  -5 -13  -4   -0.47    1.94
  -5 -13  -4   -1.07    2.58
   5  15  -1    4.11    2.14
   5 -15  -1    7.89    3.86
  -5 -15   1    8.30    2.56
   5 -15   0    6.22    3.59
  -5 -15   0    1.65    3.75
   6   0  -9   -1.25    2.75
  -6   0   9    0.75    5.45
   6   0  -8   64.69    9.00
  -6   0   8    3.94    8.71
   6   0  -7    0.46    4.85
   6   0  -7    0.01    3.07
   6   0  -6   35.54    8.67
   6   0  -6   48.55   10.36
   6   0  -5    2.46    2.79
   6   0  -5    1.06    3.31
   6   0  -5    0.34    0.75
  -6   0   5    2.34    2.69
  -6   0   5    1.44    2.96
  -6   0   5    0.19    1.11
   6   0  -4    1.62    8.18
   6   0  -4    3.27    5.30
   6   0  -4    4.64    0.61
   6   0  -4    5.26    0.86
   6   0  -4    4.81    1.91
  -6   0   4    5.81    1.63
  -6   0   4    4.79    4.47
  -6   0   4    3.42    9.27
  -6   0   4    4.79    2.70
   6   0  -3    1.16    2.95
   6   0  -3    0.99    3.25
   6   0  -3    0.79    1.09
   6   0  -3    0.27    0.80
   6   0  -3    0.13    3.33
  -6   0   3    0.88    1.71
  -6   0   3   -0.13    2.94
  -6   0   3    3.14    5.68
  -6   0   3   -0.09    2.19
   6   0  -2 2334.74  147.06
   6   0  -2 2374.58  155.81
   6   0  -2 2322.51  127.18
   6   0  -2 2338.04  136.33
   6   0  -2 2286.47  141.28
  -6   0   2 2384.02  146.66
  -6   0   2 2456.73  175.68
  -6   0   2 2465.34  158.59
  -6   0   2 2433.52  150.41
   6   0  -1    0.29    2.63
   6   0  -1    0.54    3.57
   6   0  -1   -0.40    5.35
   6   0  -1   -1.06    2.35
   6   0  -1    0.80    2.31
  -6   0   1    0.40    4.86
  -6   0   1    0.18    1.67
  -6   0   1    0.36    2.74
  -6   0   1   -2.31    2.86
  -6   0   1    0.19    4.61
   6   0   012205.88 1120.19
   6   0   011757.13 1082.47
   6   0   011920.27 1095.71
  -6   0   012438.99 1170.44
  -6   0   012630.94 1160.71
  -6   0   013072.92 1227.00
  -6   0   013039.06 1194.27
  -6   0   012495.86 1143.47
   6   0   1    1.58    3.64
   6   0   1    2.00    2.35
   6   0   1    1.26    4.31
   6   0   1   -0.07    3.84
   6   0   1   -0.02    2.13
  -6   0  -1    1.14    2.46
  -6   0  -1    2.03    4.29
  -6   0  -1    0.47    3.61
  -6   0  -1    2.09    3.75
  -6   0  -1    3.09    5.01
   6   0   2 1034.98   50.71
   6   0   2 1048.56   53.42
   6   0   2 1085.87   64.70
   6   0   2 1142.86   62.16
   6   0   2 1040.09   53.04
  -6   0  -2 1003.45   47.29
  -6   0  -2 1088.25   56.79
  -6   0  -2 1027.17   59.05
  -6   0  -2 1114.14   60.41
  -6   0  -2 1029.57   47.63
   6   0   3   -0.03    0.39
   6   0   3   -1.14    2.37
   6   0   3    2.02    5.18
   6   0   3   -0.17    1.86
   6   0   3    0.67    0.60
  -6   0  -3   -0.18    0.87
  -6   0  -3    0.54    1.87
  -6   0  -3    1.11    2.49
  -6   0  -3    0.75    2.96
  -6   0  -3   -0.04    0.51
   6   0   4  111.10    7.24
   6   0   4  112.54   20.36
   6   0   4  104.39    8.04
  -6   0  -4  113.86    9.46
  -6   0  -4  117.77   11.63
  -6   0  -4   99.07    7.49
   6   0   5   -1.15    2.00
  -6   0  -5    0.69    1.81
  -6   0  -5    0.16    2.53
  -6   0  -5   -0.23    0.99
  -6   0  -6   24.48    4.98
  -6   0  -6   30.90   12.11
   6   0   7    0.14    2.58
  -6   0  -7    3.31    3.47
   6   0   8   22.56    5.56
  -6   0  -8   85.00    8.71
  -6   0  -9   -0.66    2.22
   6   2  -9    7.26    3.92
  -6   2   9    3.92    4.60
   6  -2  -9    6.96    3.61
  -6  -2   9    4.16    7.96
   6   2  -8   27.95    7.55
   6  -2  -8   27.68    6.73
   6  -2  -8   20.73    7.36
  -6  -2   8   13.99   14.08
   6   2  -7   -1.22    3.58
   6  -2  -7    0.99    3.24
   6  -2  -7   -0.90    3.66
  -6  -2   7   -1.68    3.52
   6   2  -6    8.73    5.72
   6   2  -6    5.49    4.76
   6  -2  -6    9.91    5.70
  -6   2   5  173.06   12.65
   6   2  -5  200.51   15.61
   6   2  -5  178.14   10.48
   6   2  -5  211.73   27.55
  -6   2   5  219.52   16.05
  -6   2   5  213.64   16.50
   6  -2  -5  213.32   17.79
  -6  -2   5  212.71   16.95
   6  -2  -5  204.39   17.09
  -6  -2   5  203.87   16.98
  -6  -2   5  181.08   17.97
  -6   2   4   71.01    9.16
   6   2  -4   76.54    9.96
  -6   2   4   65.44    6.37
   6   2  -4   61.88   18.13
   6   2  -4   65.50    4.51
   6   2  -4   67.17    8.11
   6   2  -4   69.63    7.02
  -6   2   4   73.88    8.67
   6  -2  -4   68.69    9.62
  -6  -2   4   71.65   16.47
   6  -2  -4   71.06   10.21
  -6  -2   4   64.41   16.99
  -6  -2   4   71.06   14.67
   6   2  -3  820.11   42.80
  -6   2   3  834.38   49.89
   6   2  -3  904.21   51.24
  -6   2   3  792.24   40.42
   6   2  -3  809.68   50.98
   6   2  -3  783.81   46.09
   6   2  -3  735.70   51.51
  -6   2   3  825.07   45.69
  -6  -2   3  791.35   36.49
   6  -2  -3  843.21   48.23
  -6  -2   3  878.87   66.44
   6  -2  -3  806.35   49.76
  -6  -2   3  860.21   65.27
   6  -2  -3  749.75   47.86
  -6  -2   3  822.86   51.27
   6   2  -2   33.19    4.78
  -6   2   2   33.56    9.80
   6   2  -2   37.88    7.35
   6   2  -2   34.94    5.96
   6   2  -2   36.56   12.70
   6   2  -2   34.61   12.11
   6   2  -2   39.08    7.94
  -6   2   2   33.97    6.85
  -6   2   2   36.14   16.03
  -6   2   2   34.62    9.19
   6  -2  -2   35.23    7.00
   6  -2  -2   31.88    7.32
  -6  -2   2   35.20   12.78
  -6  -2   2   33.66    4.54
  -6  -2   2   32.79    6.39
   6  -2  -2   32.54    8.70
  -6  -2   2   39.25    9.01
   6   2  -1   14.50    5.74
   6   2  -1   12.73   15.00
  -6   2   1   14.44    4.97
  -6   2   1   16.01    8.90
   6   2  -1   12.84    5.09
   6   2  -1   15.67    7.23
  -6   2   1   13.50    4.38
  -6   2   1   15.83    6.69
  -6   2   1   15.17    6.05
   6  -2  -1   13.27    6.38
   6  -2  -1   15.61    6.32
   6  -2  -1   15.56    8.80
   6  -2  -1   18.07    6.41
  -6  -2   1   14.80    9.56
   6  -2  -1   16.66    5.37
  -6  -2   1   13.72    4.93
  -6  -2   1   18.19    9.41
  -6  -2   1   16.39    8.62
  -6  -2   1   14.08   14.75
  -6  -2   1   16.67    6.16
   6   2   0   25.11   16.00
  -6   2   0   20.58    6.52
   6   2   0   25.34    7.84
  -6   2   0   24.04    6.42
   6   2   0   15.08    4.22
   6   2   0   26.03    3.79
   6   2   0   26.26   17.05
  -6   2   0   24.46    8.18
  -6   2   0   26.35   12.02
   6   2   0   24.19   10.94
  -6   2   0   28.86   10.35
  -6  -2   0   27.29   17.90
   6  -2   0   21.75    7.46
   6  -2   0   22.90   10.21
   6  -2   0   18.31   12.74
   6  -2   0   26.84    9.46
   6  -2   0   22.88    5.90
  -6  -2   0   28.67   18.62
  -6  -2   0   23.73   11.57
  -6  -2   0   20.80    3.52
   6   2   1  693.98   54.96
  -6   2  -1  723.29   38.54
   6   2   1  731.08   32.16
   6   2   1  714.08   38.85
  -6   2  -1  737.82   52.72
  -6   2  -1  745.99   43.84
   6   2   1  722.81   40.90
   6   2   1  681.40   26.30
  -6   2  -1  797.96   50.60
  -6   2  -1  813.06   40.93
  -6  -2  -1  723.82   45.87
   6  -2   1  712.68   50.52
  -6  -2  -1  731.97   35.56
  -6  -2  -1  656.65   42.71
   6  -2   1  759.99   44.46
   6  -2   1  751.05   45.32
  -6  -2  -1  747.43   44.07
  -6  -2  -1  697.48   27.76
   6  -2   1  739.15   62.97
   6   2   2  172.53    9.53
   6   2   2  188.98   11.11
   6   2   2  190.86   14.02
   6   2   2  166.76   10.10
  -6   2  -2  172.54   12.74
  -6   2  -2  171.07   21.13
  -6   2  -2  174.36   13.84
   6  -2   2  181.34   12.84
  -6  -2  -2  154.99   12.54
  -6  -2  -2  180.22   12.00
   6  -2   2  181.75   23.66
  -6  -2  -2  155.17   11.02
   6  -2   2  169.04   12.67
  -6  -2  -2  188.81   13.26
   6  -2   2  181.01   16.11
   6   2   3   44.97    4.25
   6   2   3   44.24    4.30
   6   2   3   43.55    6.68
  -6   2  -3   42.72    4.92
  -6   2  -3   42.55   11.75
   6   2   3   40.63    7.06
  -6   2  -3   44.65    7.75
  -6  -2  -3   42.42    5.06
   6  -2   3   46.95    8.09
  -6  -2  -3   41.43    6.33
  -6  -2  -3   42.92    6.21
   6  -2   3   42.14    5.36
  -6  -2  -3   38.87    5.43
   6  -2   3   42.19    9.00
   6   2   4  271.30   11.98
   6   2   4  309.13   15.75
   6   2   4  328.77   20.24
  -6   2  -4  347.22   26.04
  -6   2  -4  350.54   22.30
  -6   2  -4  273.09   12.54
   6  -2   4  318.23   22.60
  -6  -2  -4  318.05   18.81
  -6  -2  -4  316.25   19.14
   6  -2   4  358.17   22.54
   6  -2   4  309.23   14.49
  -6  -2  -4  273.75   12.73
  -6   2  -5   24.39    6.39
  -6   2  -5   19.25    3.80
  -6  -2  -5   17.85    4.45
  -6  -2  -5   23.78    5.17
   6  -2   5   19.28    5.30
  -6   2  -6   27.74    6.08
  -6   2  -6   64.39    8.89
   6  -2   6   48.14    7.90
  -6  -2  -6   42.32    6.61
  -6  -2  -6   54.44    7.24
  -6   2  -7    8.45    7.75
   6  -2   7    1.98    3.34
  -6  -2  -7    7.85    3.60
  -6  -2  -7    2.41    2.65
   6   2   8   -0.52    1.51
  -6   2  -8    0.60    2.69
  -6  -2  -8   -0.92    2.19
   6  -2   8   -0.04    1.76
   6   4  -9   -3.18    1.97
  -6   4   9   -0.03    2.86
   6  -4  -9    0.03    1.35
  -6  -4   9    0.56    4.94
   6   4  -8    2.21    2.86
   6  -4  -8    2.09    2.54
   6  -4  -8    2.44    4.22
  -6  -4   8    2.59    6.76
   6   4  -7   37.68    7.41
   6  -4  -7   37.40    7.01
   6  -4  -7   30.56    9.53
  -6  -4   7   28.66    8.50
   6   4  -6    4.94    3.98
   6  -4  -6    6.75    3.88
   6  -4  -6    6.33    5.74
  -6  -4   6    6.90    8.73
  -6  -4   6    4.44    3.32
  -6   4   5   41.40    5.95
   6   4  -5   62.46    4.92
   6   4  -5   63.72    7.90
   6   4  -5   61.69    5.31
   6  -4  -5   65.24    7.34
   6  -4  -5   67.96   10.76
  -6  -4   5   70.54    9.81
  -6  -4   5   63.90    9.00
  -6   4   4  300.76   21.34
   6   4  -4  352.87   23.77
   6   4  -4  337.45   20.62
   6   4  -4  400.80   26.30
  -6   4   4  359.58   22.24
   6   4  -4  358.76   21.51
   6  -4  -4  339.45   20.46
  -6  -4   4  376.71   24.83
   6  -4  -4  388.12   27.61
  -6  -4   4  370.83   35.42
   6  -4  -4  370.23   33.87
  -6  -4   4  347.77   20.18
  -6  -4   4  392.07   28.83
   6   4  -3   29.01    3.96
  -6   4   3   34.21    5.71
   6   4  -3   22.59   13.02
  -6   4   3   32.41    4.73
   6   4  -3   33.45    4.86
   6   4  -3   31.25    6.14
   6   4  -3   38.99    7.42
  -6   4   3   33.30    8.63
  -6  -4   3   28.37    2.83
   6  -4  -3   38.59   13.87
  -6  -4   3   34.83   11.54
   6  -4  -3   34.40    8.16
  -6  -4   3   35.03    7.06
   6  -4  -3   32.58    5.02
  -6  -4   3   34.15    4.35
  -6  -4   3   35.96    9.19
   6   4  -2   95.77    6.24
  -6   4   2   97.72    8.70
   6   4  -2   99.26   11.59
  -6   4   2   91.40    6.46
   6   4  -2   96.74    9.82
   6   4  -2  100.02   12.17
   6   4  -2  104.29   13.44
  -6   4   2  103.01    7.26
  -6   4   2   84.04    4.75
  -6   4   2  104.21   24.49
  -6   4   2   99.50    8.06
  -6   4   2   87.44    5.25
  -6  -4   2   98.69   12.41
   6  -4  -2   93.13   11.46
   6  -4  -2  102.05   10.86
  -6  -4   2   88.24    8.83
   6  -4  -2   99.73   13.73
  -6  -4   2  106.32   10.05
  -6  -4   2  111.50   14.01
  -6  -4   2   93.92    8.86
   6   4  -1    3.14    2.84
   6   4  -1    3.50    4.90
  -6   4   1    3.24    2.98
  -6   4   1    2.55    3.73
   6   4  -1    3.29    1.88
  -6   4   1    3.07    1.86
  -6   4   1    3.53    4.79
   6   4  -1    3.37    6.81
   6  -4  -1    0.58    4.73
  -6  -4   1    2.21    3.55
   6  -4  -1    3.28    1.76
  -6  -4   1    2.82    2.76
   6  -4  -1    2.71    3.06
  -6  -4   1    3.32    2.69
  -6  -4   1    2.55    0.90
   6  -4  -1    2.04    1.37
  -6  -4   1    3.31    5.48
  -6  -4   1    3.34    4.21
   6  -4  -1    1.62    3.07
   6   4   0 1106.60   78.11
  -6   4   0 1131.87   80.54
   6   4   0 1152.93   60.03
   6   4   0 1102.16   61.47
  -6   4   0 1183.60   78.05
   6   4   0 1068.36   85.33
  -6   4   0 1244.90   67.47
  -6   4   0 1305.64   77.94
   6  -4   0 1180.96   69.07
   6  -4   0 1355.26   70.14
   6  -4   0 1267.76   66.16
   6  -4   0 1217.18   71.71
  -6  -4   0 1226.68   74.56
   6  -4   0 1138.16   66.57
   6  -4   0 1177.97   56.67
  -6  -4   0 1208.39   60.60
  -6  -4   0 1154.99   76.04
  -6  -4   0 1192.28   74.53
   6   4   1  393.24   25.54
   6   4   1  376.40   24.31
   6   4   1  401.69   24.96
  -6   4  -1  411.57   26.30
   6   4   1  413.02   17.54
  -6   4  -1  457.48   31.41
   6   4   1  377.81   18.31
  -6   4  -1  382.69   17.98
  -6   4  -1  414.90   19.26
   6  -4   1  380.98   18.19
   6  -4   1  423.62   42.63
  -6  -4  -1  373.45   44.02
   6  -4   1  441.39   23.68
  -6  -4  -1  363.09   14.99
   6  -4   1  380.93   26.90
   6  -4   1  400.60   20.56
  -6  -4  -1  420.01   41.08
  -6  -4  -1  397.00   19.75
  -6  -4  -1  363.37   14.73
   6   4   2   83.03   10.13
  -6   4  -2   76.93   10.60
   6   4   2   80.63    6.09
   6   4   2   75.96    4.94
  -6   4  -2   86.98   19.75
  -6   4  -2   86.28   10.97
   6   4   2   81.79    6.17
   6  -4   2   81.94   12.41
  -6  -4  -2   79.19   12.10
  -6  -4  -2   79.90    7.79
  -6  -4  -2   68.31    4.03
   6  -4   2   87.35    9.08
   6  -4   2   81.63   11.04
  -6  -4  -2   74.15    8.83
   6  -4   2   82.62   12.93
   6   4   3  158.22   10.82
  -6   4  -3  188.01   22.87
   6   4   3  148.94    8.64
   6   4   3  140.93   11.28
  -6   4  -3  158.49   11.90
  -6   4  -3  148.22   10.00
   6  -4   3  154.64   11.53
  -6  -4  -3  149.65   12.36
   6  -4   3  156.41   12.83
  -6  -4  -3  139.65   10.75
   6  -4   3  200.06   28.73
   6  -4   3  156.13   12.39
  -6  -4  -3  116.81   14.17
  -6  -4  -3  155.16   11.35
   6   4   4    2.68    2.72
  -6   4  -4    3.17    2.16
   6   4   4    1.62    1.71
   6   4   4    2.79    1.65
  -6   4  -4    3.92    2.69
   6  -4   4    6.26    3.10
   6  -4   4    2.52    2.63
  -6  -4  -4    4.05    2.29
  -6  -4  -4    4.57    2.69
  -6  -4  -4    4.04    3.13
   6  -4   4    7.95    4.53
   6  -4   4    3.08    3.16
  -6   4  -5   13.85    4.17
  -6   4  -5   12.57    4.22
  -6  -4  -5    9.70    3.78
   6  -4   5    9.31    2.44
  -6  -4  -5   10.87    2.51
   6  -4   5   10.83    4.62
  -6   4  -6    6.46    4.96
  -6   4  -6    8.25    7.14
   6  -4   6    3.13    7.29
  -6  -4  -6    5.07    3.20
  -6  -4  -6    6.76    2.37
  -6   4  -7    4.79    3.46
   6  -4   7    3.54    3.08
  -6  -4  -7    2.55    1.99
  -6  -4  -7    2.11    2.32
   6   4   8    0.37    0.97
  -6   4  -8    1.05    2.19
   6  -4   8   -1.40    1.77
  -6  -4  -8   -1.01    1.13
   6   6  -8    2.48    1.57
   6  -6  -8    4.46    4.12
  -6  -6   8    4.42    3.66
   6   6  -7    0.76    1.52
   6  -6  -7    1.41    7.09
  -6  -6   7    4.29    3.49
  -6  -6   7    1.29    2.23
   6   6  -6   34.01    3.97
   6   6  -6   30.26    4.09
  -6   6   6   37.49    5.48
   6  -6  -6   43.37   17.24
  -6  -6   6   44.14    8.76
  -6  -6   6   44.20    8.21
   6   6  -5   10.80    2.51
   6   6  -5   16.00    3.86
   6  -6  -5   16.27    5.06
   6  -6  -5   17.39    7.17
  -6  -6   5   16.75    5.93
  -6  -6   5   12.03    6.79
   6   6  -4  236.67   23.56
   6  -6  -4  266.38   21.74
   6  -6  -4  250.16   20.13
  -6  -6   4  267.37   18.77
  -6  -6   4  269.84   23.89
  -6   6   3   45.25    9.39
   6   6  -3   47.02    8.54
   6   6  -3   42.83    7.77
  -6   6   3   43.32    6.27
   6   6  -3   42.66    8.14
   6  -6  -3   47.64    8.46
  -6  -6   3   44.07    6.40
   6  -6  -3   45.89    9.01
  -6  -6   3   48.43    7.61
  -6  -6   3   38.77   17.80
   6   6  -2   15.96    2.47
   6   6  -2   20.48    7.28
  -6   6   2   17.21    7.39
   6   6  -2   19.01    5.99
   6   6  -2   21.35    7.39
  -6   6   2   15.63    6.01
  -6   6   2   16.88    4.69
   6  -6  -2   18.74    7.38
   6  -6  -2   20.33   10.43
  -6  -6   2   18.60    4.54
   6  -6  -2   16.59    2.96
  -6  -6   2   19.75    4.99
  -6  -6   2   23.30    7.18
  -6  -6   2   16.11    3.69
   6   6  -1  302.49   23.57
   6   6  -1  344.58   28.81
  -6   6   1  270.35   14.30
   6   6  -1  315.00   30.70
   6   6  -1  329.89   39.81
  -6   6   1  322.10   23.84
  -6   6   1  315.76   20.55
  -6   6   1  350.50   32.32
   6  -6  -1  279.38   24.50
   6  -6  -1  321.54   24.71
  -6  -6   1  317.10   17.36
  -6  -6   1  320.40   18.29
   6  -6  -1  331.19   20.04
  -6  -6   1  302.87   21.19
  -6  -6   1  313.78   22.15
   6   6   0   69.65    8.98
   6   6   0   59.82   10.70
   6   6   0   68.67    7.45
  -6   6   0   64.79    7.75
  -6   6   0   72.89   10.87
  -6   6   0   66.75    9.39
  -6   6   0   64.48    7.57
   6  -6   0   64.74    8.47
   6  -6   0   70.30    7.75
  -6  -6   0   67.08   11.70
   6  -6   0   63.45    2.80
  -6  -6   0   76.37    6.66
   6  -6   0   67.69   15.80
  -6  -6   0   68.19   12.70
   6  -6   0   64.09    2.90
  -6  -6   0   58.46   11.16
   6   6   1  491.56   31.00
  -6   6  -1  532.38   35.26
   6   6   1  496.51   25.61
   6   6   1  366.15   17.03
  -6   6  -1  472.61   28.52
  -6   6  -1  402.73   23.05
  -6   6  -1  481.95   33.56
   6  -6   1  404.43   19.51
   6  -6   1  403.20   17.18
  -6  -6  -1  471.95   23.77
   6  -6   1  432.87   28.41
  -6  -6  -1  446.77   42.32
  -6  -6  -1  502.79   36.11
   6  -6   1  511.94   34.48
  -6  -6  -1  364.07   16.95
   6   6   2   -0.13    3.06
   6   6   2   -0.19    1.80
  -6   6  -2   -0.35    3.88
  -6   6  -2    0.53    3.51
  -6   6  -2    1.00    0.80
   6   6   2    0.16    1.81
  -6   6  -2    1.51    2.98
  -6  -6  -2   -0.68    3.79
   6  -6   2    2.33    3.25
   6  -6   2    0.41    0.95
  -6  -6  -2   -0.28    3.13
  -6  -6  -2    0.74    2.14
   6  -6   2    0.88    4.48
   6  -6   2   -0.80    2.86
   6   6   3   22.65    5.63
  -6   6  -3   22.51    6.20
   6   6   3   12.52    3.17
  -6   6  -3   16.56    2.25
  -6   6  -3   20.42    6.17
  -6   6  -3   24.18    8.23
  -6  -6  -3   20.41    6.33
  -6  -6  -3   15.75    3.99
   6  -6   3   21.97    7.33
   6  -6   3   18.03    2.48
   6  -6   3   23.80    6.23
   6  -6   3   24.66    5.15
  -6   6  -4    2.82    4.00
  -6   6  -4    3.08    1.82
   6  -6   4    4.85    6.48
  -6  -6  -4    2.54    2.82
  -6  -6  -4    6.05    3.54
   6  -6   4    5.97    6.46
  -6   6  -5   26.82    6.12
  -6   6  -5   25.56    3.84
   6  -6   5   25.87    5.04
  -6  -6  -5   15.82    7.79
  -6  -6  -5   19.30    6.80
   6  -6   5   27.41   11.22
  -6   6  -6   50.32    6.86
  -6   6  -6   53.45    8.90
   6  -6   6   57.07    8.74
  -6   6  -7   12.97    2.79
  -6   6  -7    7.74    2.51
   6  -6   7   11.04    4.03
  -6  -6  -7    2.60    2.44
  -6   6  -8   18.42    2.79
   6  -6   8   10.63    3.38
   6  -8  -8   15.39    6.05
  -6  -8   8   25.78    4.76
  -6   8   7   -0.34    2.11
   6  -8  -7    1.10    5.36
  -6  -8   7    2.77    4.03
  -6  -8   7   -0.00    2.14
  -6   8   6   39.76    6.70
   6   8  -6   34.84    4.97
   6  -8  -6   38.58   10.12
  -6  -8   6   45.22    8.47
  -6  -8   6   41.72    9.05
   6   8  -5   18.41    5.32
   6  -8  -5   14.02    8.13
   6  -8  -5   18.48    6.86
  -6  -8   5   19.01    6.62
  -6  -8   5   17.17    8.42
   6   8  -4   80.86   11.15
   6  -8  -4   78.71   13.40
   6  -8  -4   84.28   21.88
  -6  -8   4   86.90   17.56
  -6  -8   4   85.39   14.71
   6   8  -3   46.44    8.80
   6  -8  -3   43.99    9.40
   6  -8  -3   44.33    9.67
  -6  -8   3   43.14    5.97
  -6  -8   3   46.44   10.50
   6   8  -2   24.76    2.52
  -6   8   2   24.72    3.37
   6   8  -2   34.69    8.07
   6  -8  -2   35.24    6.93
  -6  -8   2   29.71    3.96
  -6  -8   2   33.15    7.80
   6  -8  -2   36.89   14.51
  -6  -8   2   35.99    7.40
   6   8  -1   27.31    3.90
  -6   8   1   27.63    4.96
   6   8  -1   27.92    5.26
   6   8  -1   28.63    8.11
  -6   8   1   28.54    5.81
  -6   8   1   23.61    4.94
   6  -8  -1   33.76   10.71
  -6  -8   1   29.95    6.13
  -6  -8   1   30.68    7.40
  -6  -8   1   31.82    4.71
   6  -8  -1   24.08    4.11
   6  -8  -1   30.77    7.03
  -6  -8   1   28.88    5.61
   6   8   0    1.68    2.66
  -6   8   0    2.31    3.75
   6   8   0    3.15    2.53
   6   8   0    0.59    1.67
   6   8   0    1.89    6.74
  -6   8   0    1.88    1.85
  -6   8   0   -1.21    5.76
  -6   8   0    3.34    3.49
   6  -8   0    1.33    2.67
   6  -8   0    1.67    2.49
  -6  -8   0    3.98    3.91
   6  -8   0    0.21    4.31
  -6  -8   0    1.08    2.06
  -6  -8   0    0.00    1.65
  -6   8  -1   64.95    3.90
   6   8   1   80.77    7.75
  -6   8  -1   81.97    8.69
   6   8   1   74.69    9.88
   6  -8   1   88.03   12.62
   6  -8   1   65.89    4.75
   6  -8   1   82.46   10.24
  -6  -8  -1   84.38    7.31
  -6  -8  -1   85.49   12.47
  -6   8  -2   11.69    9.60
   6   8   2    9.51    3.91
   6  -8   2   15.98    6.26
  -6  -8  -2   16.15    7.45
  -6  -8  -2   11.97    6.31
   6  -8   2   13.14    4.30
  -6   8  -3    0.26    3.54
   6  -8   3    1.07    3.98
   6  -8   3    0.80    2.74
  -6  -8  -3    1.45    2.25
  -6  -8  -3   -0.29    4.26
  -6   8  -4   23.61    6.77
   6  -8   4   23.82    7.51
   6  -8   4   22.21    5.65
  -6  -8  -4   12.60    4.58
  -6  -8  -4   25.54    7.30
  -6   8  -5   29.10    6.98
   6  -8   5   27.67    6.15
  -6  -8  -5   27.55    5.72
   6  -8   5   30.72   11.07
  -6   8  -6    0.43    2.08
   6  -8   6    0.45    2.08
  -6  -8  -6    0.25    1.36
   6  -8   6   -0.04    1.61
  -6   8  -7   20.87    3.71
   6  -8   7   24.50    7.48
   6 -10  -7   -0.25    2.64
  -6 -10   7    0.68    1.97
  -6 -10   7    1.12    2.18
  -6  10   6    1.77    4.70
   6  10  -6    0.92    3.48
   6 -10  -6    1.12    6.27
  -6 -10   6    0.22    2.40
  -6 -10   6    0.67    3.34
  -6  10   5    3.35    4.14
   6  10  -5    3.28    3.39
   6 -10  -5   -0.49    4.65
  -6 -10   5    1.64    3.00
  -6 -10   5    1.00    4.88
   6  10  -4    1.17    3.36
   6 -10  -4    2.13    3.69
   6 -10  -4    0.18    3.79
  -6 -10   4   -0.68    2.35
  -6 -10   4    1.13    3.99
   6  10  -3   22.32   14.89
   6 -10  -3   23.65    8.42
   6 -10  -3   24.88    9.50
  -6 -10   3   24.31    5.20
  -6 -10   3   26.13    8.48
   6  10  -2    6.08    5.93
   6 -10  -2    8.72    5.50
   6 -10  -2    6.09    6.17
  -6 -10   2    8.33    3.45
  -6 -10   2    9.45    5.04
   6  10  -1   37.92    9.29
   6 -10  -1   44.14    7.62
   6 -10  -1   46.24    7.89
   6 -10  -1   27.47    6.94
  -6 -10   1   39.69   10.71
  -6 -10   1   43.62    9.60
  -6 -10   1   34.61    9.67
   6  10   0  288.69   32.60
  -6  10   0  275.40   16.88
   6 -10   0  282.96   17.65
   6 -10   0  286.48   18.79
  -6 -10   0  325.68   36.38
  -6 -10   0  365.11   28.66
   6 -10   0  329.42   21.91
  -6  10  -1    8.78    7.89
   6  10   1    7.56    4.58
   6 -10   1   11.37    5.55
  -6 -10  -1   12.69    7.43
  -6 -10  -1   10.39    7.23
   6 -10   1   11.71    8.29
  -6  10  -2   51.09    9.14
   6 -10   2   54.96   10.75
   6 -10   2   57.45    8.06
  -6 -10  -2   41.59    7.43
  -6 -10  -2   55.66   13.42
  -6  10  -3   61.43   16.86
   6 -10   3   63.73   11.41
   6 -10   3   60.33    8.38
  -6 -10  -3   42.41    7.26
  -6 -10  -3   63.66   12.92
  -6  10  -4   34.86    7.91
   6 -10   4   37.02    8.51
   6 -10   4   32.54    6.31
  -6 -10  -4   16.26    4.93
  -6 -10  -4   34.52    9.01
  -6  10  -5   27.99    6.89
   6 -10   5   27.99    6.80
   6 -10   5   30.33    5.56
  -6 -10  -5    8.57    6.25
  -6 -10  -5   26.30    6.19
   6  10   6    1.58    1.14
  -6  10  -6    5.02    2.79
   6 -10   6    5.67    4.30
  -6 -10  -6    0.25    1.28
   6 -10   6    4.38    2.28
  -6  12   5    1.75    3.99
   6  12  -5    4.16    3.31
   6 -12  -5    2.59    3.86
  -6 -12   5    2.29    2.67
  -6 -12   5    3.69    6.93
  -6  12   4    9.42    6.28
   6  12  -4   10.79    5.59
   6 -12  -4    7.95    5.89
  -6 -12   4   10.36    3.79
  -6 -12   4   11.43    5.88
   6  12  -3   25.83    8.11
   6 -12  -3   22.16    7.81
   6 -12  -3   28.82    8.61
  -6 -12   3   28.26    8.86
  -6 -12   3   24.87    7.15
   6  12  -2   12.97    6.21
   6 -12  -2   13.30    6.36
   6 -12  -2   12.83    6.17
  -6 -12   2   13.95    3.91
  -6 -12   2   11.86    4.57
   6  12  -1   12.04    5.54
   6 -12  -1   11.83    5.56
   6 -12  -1   11.43    4.36
  -6 -12   1   10.96    3.32
  -6 -12   1   13.49    3.89
  -6 -12   1    8.23    2.59
  -6  12   0   13.55    3.29
   6  12   0   14.58    5.26
   6 -12   0   17.56    3.80
  -6 -12   0   22.57    6.08
  -6 -12   0   20.40    8.11
   6 -12   0   23.83    5.95
  -6  12  -1    8.44    3.35
   6  12   1    3.00    2.68
   6 -12   1    6.40    3.98
  -6 -12  -1    9.60    5.98
  -6 -12  -1    6.64    5.70
   6 -12   1   11.63    7.29
  -6  12  -2   14.05    5.03
   6 -12   2   14.88    6.04
   6 -12   2   17.42    5.28
  -6 -12  -2    9.42    7.00
  -6 -12  -2   16.43    8.07
  -6  12  -3   14.55    5.23
   6 -12   3   14.54    5.92
   6 -12   3   13.27    4.71
  -6 -12  -3    5.47    3.44
  -6 -12  -3   10.68   12.33
  -6  12  -4   -1.08    3.12
   6 -12   4   -1.36    3.38
   6 -12   4    3.77    4.65
  -6 -12  -4   -1.50    1.67
  -6 -12  -4   -0.52    3.67
  -6  12  -5    3.98    3.74
   6 -12   5    6.54    3.02
  -6 -12  -5    3.53    3.37
   6 -12   5    5.53    3.76
  -6  14   3    3.11    3.28
   6  14  -3    1.26    5.79
   6 -14  -3    1.89    3.54
  -6 -14   3    2.32    2.22
  -6 -14   3    3.36    2.18
  -6  14   2   26.70    4.81
   6  14  -2   28.28    5.50
   6 -14  -2   28.94    6.36
  -6 -14   2   29.18    7.45
  -6 -14   2   16.67    2.76
  -6  14   1   23.27    3.63
   6  14  -1   32.55    9.00
   6 -14  -1   42.89    7.37
  -6 -14   1   34.10    4.79
  -6  14   0    0.26    0.85
   6  14   0    0.44    2.50
   6 -14   0    1.03    2.50
  -6 -14   0   -0.08    1.71
  -6 -14   0    0.22    1.52
  -6  14  -1    1.63    1.82
  -6  14  -1    0.84    1.43
   6 -14   1    2.26    3.10
  -6 -14  -1    2.30    2.87
  -6 -14  -1    0.56    1.97
  -6  14  -2   -0.10    1.47
   6 -14   2    1.21    1.73
   6 -14   2    0.03    1.99
  -6 -14  -2   -0.04    1.19
  -6 -14  -2   -2.99    4.54
  -6  14  -3    1.22    2.12
   6 -14   3    1.22    2.29
  -6 -14  -3    0.76    3.00
   6 -14   3   -0.04    2.43
   7   1  -9    0.53    2.74
  -7   1   9    0.71    3.18
   7  -1  -9    0.08    2.66
  -7  -1   9    1.90    3.08
   7   1  -8   16.14    6.71
   7  -1  -8   19.98   11.21
   7  -1  -8   14.06    6.76
  -7  -1   8   11.70    7.13
   7   1  -7   11.70    5.71
   7   1  -7   10.82    6.82
   7  -1  -7   12.34    6.68
   7  -1  -7   10.71   11.26
   7   1  -6   80.02   12.97
   7   1  -6   72.64   18.52
   7  -1  -6   58.90   10.81
   7  -1  -6   73.99   12.14
   7   1  -5    1.92    1.39
   7   1  -5    4.83    3.66
  -7   1   5    2.88    3.49
  -7   1   5    3.28    1.17
  -7   1   5    2.44    1.03
  -7  -1   5    4.23    3.71
   7  -1  -5    1.66    6.84
  -7  -1   5    1.73    2.13
  -7  -1   5    5.71    3.92
  -7   1   4   60.74    8.22
   7   1  -4   66.50   15.64
  -7   1   4   58.52    9.07
   7   1  -4   60.55    9.72
   7   1  -4   46.30    3.77
   7   1  -4   48.00    3.06
  -7   1   4   52.95    5.21
   7   1  -4   54.36    5.53
  -7   1   4   39.12    4.80
   7  -1  -4   50.72    4.16
   7  -1  -4   52.84    8.37
  -7  -1   4   56.64    8.62
   7  -1  -4   54.65    9.49
  -7  -1   4   61.34    9.43
  -7  -1   4   42.52    4.61
  -7  -1   4   65.72   12.61
  -7   1   3   48.39    7.43
   7   1  -3   43.55    7.83
  -7   1   3   46.82    8.55
   7   1  -3   45.17    8.77
   7   1  -3   44.29    3.61
   7   1  -3   45.11    4.16
  -7   1   3   42.00    6.42
   7   1  -3   47.25   11.59
  -7   1   3   48.05   10.03
   7  -1  -3   44.52    4.93
   7  -1  -3   43.01    8.06
  -7  -1   3   45.69    7.83
   7  -1  -3   45.88    8.72
  -7  -1   3   46.08    8.48
  -7  -1   3   42.29    4.29
  -7  -1   3   42.87   13.27
   7   1  -2 9283.82  795.65
  -7   1   2 8405.64  725.33
   7   1  -2 9249.08  799.02
   7   1  -2 9103.60  794.81
  -7   1   2 9216.70  804.53
   7   1  -2 8952.99  764.67
   7   1  -2 9039.82  771.39
  -7   1   2 9113.91  797.43
   7   1  -2 9506.04  827.59
  -7   1   2 9006.03  777.30
   7  -1  -2 8627.20  742.36
   7  -1  -2 8610.85  750.01
  -7  -1   2 9350.26  810.15
   7  -1  -2 8971.21  814.32
  -7  -1   2 9072.54  825.02
  -7  -1   2 8837.93  757.14
  -7  -1   2 9597.59  868.28
   7   1  -1 3083.42  201.41
  -7   1   1 3012.51  184.36
   7   1  -1 2851.11  175.61
  -7   1   1 2930.40  197.37
   7   1  -1 3074.10  203.29
  -7   1   1 2895.99  169.81
   7   1  -1 3285.03  211.39
   7   1  -1 3159.85  206.92
  -7   1   1 3012.39  201.39
  -7   1   1 2780.59  182.28
  -7   1   1 3086.77  211.20
  -7   1   1 2920.91  189.50
   7  -1  -1 2759.24  174.82
   7  -1  -1 3057.42  207.82
  -7  -1   1 2934.93  224.92
   7  -1  -1 3178.50  194.07
  -7  -1   1 2844.62  232.87
  -7  -1   1 2977.80  183.82
  -7  -1   1 3009.86  198.91
  -7  -1   1 3105.95  201.64
   7   1   0  579.87   35.27
  -7   1   0  510.83   24.68
   7   1   0  573.92   39.48
  -7   1   0  622.91   38.12
  -7   1   0  568.05   34.65
   7   1   0  601.70   37.95
   7   1   0  585.98   31.44
  -7   1   0  545.91   35.13
  -7   1   0  560.77   35.80
  -7   1   0  587.94   33.47
   7  -1   0  584.15   50.33
   7  -1   0  595.17   54.96
  -7  -1   0  542.74   20.50
  -7  -1   0  504.83   19.49
   7  -1   0  608.67   35.15
  -7  -1   0  568.96   43.87
   7  -1   0  547.97   24.32
  -7  -1   0  579.16   55.20
  -7  -1   0  567.79   31.17
  -7  -1   0  578.38   36.92
   7   1   1   63.42    8.43
   7   1   1   63.42    7.52
   7   1   1   64.42    9.09
   7   1   1   62.83    4.36
  -7   1  -1   65.21    9.79
  -7   1  -1   68.63    9.91
  -7   1  -1   57.70    9.14
  -7   1  -1   61.22    7.70
   7  -1   1   68.15   19.33
   7  -1   1   66.50    5.19
  -7  -1  -1   58.36    8.51
  -7  -1  -1   62.02    5.22
   7  -1   1   65.53   11.43
   7  -1   1   62.19    8.40
   7  -1   1   66.36   11.50
  -7  -1  -1   74.25   10.77
  -7  -1  -1   64.27    3.70
  -7  -1  -1   58.54   14.56
  -7  -1  -1   69.84    7.25
   7   1   2  400.93   23.76
   7   1   2  456.02   21.32
  -7   1  -2  463.60   38.55
  -7   1  -2  435.36   22.10
   7   1   2  488.91   28.23
  -7   1  -2  439.25   17.05
   7   1   2  459.62   24.64
  -7   1  -2  472.84   23.09
  -7   1  -2  481.39   27.01
   7  -1   2  484.20   27.51
   7  -1   2  477.86   30.73
   7  -1   2  448.54   22.02
  -7  -1  -2  450.47   22.58
  -7  -1  -2  464.33   26.80
   7  -1   2  399.69   15.56
  -7  -1  -2  465.87   27.39
  -7  -1  -2  414.24   14.02
  -7  -1  -2  425.15   14.69
  -7  -1  -2  394.96   28.15
   7   1   3  147.38    9.06
   7   1   3  156.28    9.15
   7   1   3  168.90   23.37
   7   1   3  159.58   10.97
  -7   1  -3  142.97    7.21
  -7   1  -3  147.02   11.41
  -7   1  -3  161.81   14.31
  -7   1  -3  155.41   16.52
   7  -1   3  149.96    7.72
   7  -1   3  157.06   16.06
  -7  -1  -3  157.06   17.13
  -7  -1  -3  155.79   13.17
  -7  -1  -3  146.63    7.44
  -7  -1  -3  165.61   12.31
   7  -1   3  172.09   13.92
   7   1   4  147.95    9.03
   7   1   4  170.93   22.14
   7   1   4  153.13   13.62
  -7   1  -4  178.57   14.53
  -7   1  -4  161.30   10.84
  -7   1  -4  163.58   11.10
   7  -1   4  167.87   15.31
  -7  -1  -4  158.42   11.02
   7  -1   4  168.34   12.46
  -7  -1  -4  168.10   13.23
  -7  -1  -4  148.05    9.99
  -7   1  -5   13.36    8.77
   7   1   5    4.83    2.00
  -7   1  -5    6.70    2.48
  -7   1  -5    8.71    3.04
   7  -1   5    8.03    3.15
  -7  -1  -5   11.68    4.43
  -7  -1  -5    7.74    3.08
  -7   1  -6   72.22    9.88
  -7  -1  -6   49.23    6.52
   7  -1   6   49.58    7.93
  -7  -1  -6   69.63    8.91
   7   1   7    1.37    2.52
  -7   1  -7    6.08    7.16
   7  -1   7    2.22    4.58
  -7  -1  -7    6.74    6.38
   7   1   8   -1.59    1.48
  -7   1  -8    1.21    2.82
   7  -1   8    0.64    2.86
  -7  -1  -8    0.78    2.56
  -7   3   9    5.46    4.81
   7   3  -9    9.75    3.83
   7  -3  -9    8.50    3.36
  -7  -3   9    5.35    4.54
   7   3  -8   61.75    9.23
   7  -3  -8   42.89    7.77
   7  -3  -8   41.64    9.96
  -7  -3   8   33.85    9.15
   7   3  -7    1.25    3.50
   7  -3  -7   -0.02    3.11
   7  -3  -7    0.90    4.03
  -7  -3   7    1.97    3.61
   7   3  -6   16.74   10.70
   7  -3  -6   14.46    5.72
   7  -3  -6   13.98    6.93
  -7  -3   6   12.32    6.27
  -7  -3   6    8.49    6.09
   7   3  -5   50.85    8.78
  -7   3   5   53.88    5.21
   7   3  -5   64.62   14.65
   7   3  -5   48.95    5.03
   7   3  -5   44.39    5.30
  -7   3   5   53.68    7.80
   7  -3  -5   51.99    8.36
   7  -3  -5   61.06    9.72
  -7  -3   5   53.31    7.55
  -7   3   4  201.92   15.19
   7   3  -4  186.43   11.40
   7   3  -4  212.35   15.73
  -7   3   4  206.07   14.61
   7   3  -4  197.25   15.49
   7   3  -4  196.02   10.93
   7   3  -4  207.84   14.87
   7  -3  -4  215.92   18.31
   7  -3  -4  200.64   15.75
  -7  -3   4  218.90   17.10
   7  -3  -4  202.59   14.21
  -7  -3   4  187.38   14.87
  -7  -3   4  211.22   17.86
   7   3  -3   11.44    2.13
  -7   3   3   10.03    4.23
   7   3  -3   13.04    5.37
  -7   3   3   11.16    4.57
   7   3  -3   11.29    4.47
   7   3  -3   10.96    3.84
   7   3  -3   11.62    4.54
  -7   3   3   12.55    6.46
  -7   3   3    9.37    2.68
   7  -3  -3   11.75    5.80
  -7  -3   3   10.45    2.16
   7  -3  -3    8.43   10.18
  -7  -3   3   14.78    4.98
   7  -3  -3   11.09    8.67
  -7  -3   3   12.04    4.03
  -7  -3   3    5.81    4.98
  -7  -3   3   13.70    6.48
   7   3  -2  609.44   29.72
   7   3  -2  591.03   35.83
  -7   3   2  620.73   33.10
   7   3  -2  566.01   29.98
   7   3  -2  591.44   36.97
   7   3  -2  606.00   37.63
  -7   3   2  633.46   41.15
  -7   3   2  664.24   41.89
  -7   3   2  619.40   31.67
  -7  -3   2  658.28   32.15
   7  -3  -2  640.75   40.93
  -7  -3   2  679.31   48.06
   7  -3  -2  577.18   31.77
  -7  -3   2  586.60   29.96
  -7  -3   2  613.40   32.62
  -7  -3   2  674.87   42.48
   7   3  -1    2.29    1.98
  -7   3   1   -5.54    3.81
  -7   3   1    0.31    3.17
  -7   3   1   -0.48    1.81
   7   3  -1    0.53    1.12
   7   3  -1   -0.92    2.75
  -7   3   1   -1.97    2.87
   7  -3  -1    1.35    2.88
   7  -3  -1    0.49    1.37
  -7  -3   1   -1.19    4.04
   7  -3  -1   -1.00    1.76
  -7  -3   1    1.93    1.52
   7  -3  -1   -2.51    3.18
  -7  -3   1   -0.27    1.62
  -7  -3   1   -1.03    1.00
   7  -3  -1   -0.69    2.50
  -7  -3   1    2.02    3.03
  -7  -3   1    1.63    4.86
   7  -3  -1   -1.09    3.97
   7   3   0    2.60    3.51
  -7   3   0    0.58    5.26
   7   3   0    0.08    2.03
  -7   3   0    1.44    2.77
   7   3   0    1.26    1.23
   7   3   0    1.21    1.03
   7   3   0    0.20    4.11
  -7   3   0    1.94    3.27
  -7   3   0    2.91    2.11
   7   3   0    2.25    2.36
  -7   3   0    0.50    4.51
  -7  -3   0    2.38    7.39
   7  -3   0    0.83    6.01
   7  -3   0    2.67    2.38
   7  -3   0    3.66    3.26
   7  -3   0    2.38    3.90
   7  -3   0    2.46    3.85
  -7  -3   0    4.09    8.50
  -7  -3   0    1.32    2.67
  -7  -3   0    0.67    1.62
   7   3   1    2.90    7.44
  -7   3  -1    4.34    2.00
   7   3   1    3.68    1.44
   7   3   1    4.70    2.02
  -7   3  -1    4.02    1.71
  -7   3  -1    3.59    3.98
   7   3   1    5.17    4.00
   7   3   1    3.93    1.02
  -7   3  -1    4.04    9.41
  -7   3  -1    6.77    5.14
  -7  -3  -1    3.98    5.04
   7  -3   1    3.61    3.26
  -7  -3  -1    5.46    2.16
   7  -3   1    5.55    3.03
  -7  -3  -1    3.13    2.98
   7  -3   1    6.19    4.28
  -7  -3  -1    3.13    4.30
  -7  -3  -1    3.65    1.20
   7  -3   1    5.96    4.42
   7   3   2   51.40    6.93
   7   3   2   53.12    5.50
   7   3   2   50.47    3.80
   7   3   2   48.97    9.09
  -7   3  -2   53.52    8.09
  -7   3  -2   46.38    6.04
  -7   3  -2   49.54   14.50
   7  -3   2   49.25    6.60
  -7  -3  -2   46.82    8.32
  -7  -3  -2   47.44    5.54
   7  -3   2   51.49    9.20
  -7  -3  -2   42.57    4.25
   7  -3   2   50.08    7.97
  -7  -3  -2   49.00   11.93
   7  -3   2   51.41    7.87
   7   3   3   43.06    6.82
  -7   3  -3   40.26    6.09
   7   3   3   40.65    3.73
   7   3   3   44.26    7.50
  -7   3  -3   42.87    9.34
  -7   3  -3   45.92    7.25
   7   3   3   38.91    6.24
   7  -3   3   47.59    9.16
  -7  -3  -3   38.90   10.09
  -7  -3  -3   39.08    9.13
  -7  -3  -3   41.78    4.85
   7  -3   3   41.90    6.23
   7  -3   3   42.08    5.96
  -7  -3  -3   36.65    5.33
   7  -3   3   44.86    7.66
   7   3   4   -0.51    0.64
  -7   3  -4    0.08    1.48
   7   3   4   -0.67    0.69
  -7   3  -4    0.01    0.81
   7   3   4    0.02    2.12
   7   3   4    0.51    0.59
  -7   3  -4    0.70    1.55
   7  -3   4   -0.78    2.70
   7  -3   4   -0.59    1.94
  -7  -3  -4   -0.70    0.84
   7  -3   4   -2.05    1.66
  -7  -3  -4    0.63    1.21
  -7  -3  -4   -0.13    1.21
   7  -3   4    0.14    0.21
  -7  -3  -4   -1.51    1.43
   7  -3   4   -0.62    1.97
  -7   3  -5   14.59    4.77
  -7   3  -5   14.80    3.78
  -7  -3  -5    9.36    3.47
  -7  -3  -5   11.73    3.37
   7  -3   5    9.99    4.21
  -7   3  -6   39.99    5.10
  -7   3  -6   70.13    8.53
   7  -3   6   44.71    7.66
  -7  -3  -6   32.01    5.69
  -7  -3  -6   57.53    6.21
  -7   3  -7   67.54    9.45
  -7  -3  -7   58.37    6.82
   7  -3   7   37.29   11.47
   7   3   8    1.04    1.34
  -7   3  -8    4.19    3.37
   7  -3   8    0.39    3.64
  -7  -3  -8    4.18    2.28
   7  -5  -9   -1.46    2.36
  -7  -5   9    0.18    2.50
   7   5  -8   30.48    4.75
   7  -5  -8   33.04    8.33
   7  -5  -8   20.31    5.76
  -7  -5   8   33.46    7.29
   7   5  -7   10.17    3.46
   7  -5  -7    7.44    5.00
   7  -5  -7   10.52    6.18
  -7  -5   7    8.20    9.31
  -7  -5   7    5.74    3.01
   7   5  -6    5.52    3.00
  -7   5   6    5.93    4.30
   7  -5  -6    2.91    5.62
   7  -5  -6    6.63    4.90
  -7  -5   6    4.40    4.92
  -7  -5   6    4.09    4.11
   7   5  -5  178.61   11.85
   7   5  -5  186.87   11.29
   7  -5  -5  211.75   29.87
   7  -5  -5  183.16   16.13
  -7  -5   5  207.38   17.34
  -7  -5   5  200.56   27.37
  -7   5   4    5.95    2.29
   7   5  -4    3.99    4.36
   7   5  -4    6.43    3.18
   7   5  -4    6.49    2.50
  -7   5   4    6.99    6.38
   7   5  -4    5.16    6.04
   7  -5  -4    5.09    4.11
  -7  -5   4    6.26    4.14
   7  -5  -4    8.29    8.99
  -7  -5   4    8.57    4.52
   7  -5  -4    2.81    7.94
  -7  -5   4   15.32    3.87
  -7  -5   4    1.50    5.57
   7   5  -3  151.88    9.75
  -7   5   3  198.67   12.94
   7   5  -3  186.08   23.67
  -7   5   3  177.84    9.21
   7   5  -3  177.70   12.71
   7   5  -3  196.15   15.07
   7   5  -3  212.32   24.71
  -7   5   3  201.84   18.20
  -7  -5   3  178.01    8.61
   7  -5  -3  217.94   16.76
  -7  -5   3  195.27   20.56
   7  -5  -3  205.19   17.80
  -7  -5   3  221.66   15.27
   7  -5  -3  181.45    9.75
  -7  -5   3  164.17    8.48
  -7  -5   3  229.57   31.41
   7   5  -2    2.62    3.29
   7   5  -2    4.09    4.67
  -7   5   2    2.49    3.07
   7   5  -2    3.23    4.03
   7   5  -2    2.37    2.07
  -7   5   2    2.40    0.82
  -7   5   2    2.16    2.15
   7   5  -2    6.00    4.74
  -7   5   2    3.59    2.66
  -7   5   2    6.43    5.05
  -7  -5   2   -0.27    4.52
   7  -5  -2    3.68    8.87
   7  -5  -2    5.72    3.75
   7  -5  -2    3.05    1.65
  -7  -5   2    2.55    1.05
   7  -5  -2    1.57    1.16
  -7  -5   2    3.28    2.82
  -7  -5   2    4.16    8.93
  -7  -5   2    1.71    5.66
   7   5  -1 1590.01   91.16
  -7   5   1 1858.94  106.49
   7   5  -1 1594.56   96.28
  -7   5   1 1654.43  103.64
   7   5  -1 1197.33   56.66
  -7   5   1 1727.31  103.65
   7   5  -1 1586.74  101.79
  -7   5   1 1404.26   86.11
   7  -5  -1 1626.05   95.04
   7  -5  -1 1638.17   94.79
   7  -5  -1 1512.94   80.51
   7  -5  -1 1703.98  106.85
   7  -5  -1 1740.55   98.36
  -7  -5   1 1664.68   92.30
  -7  -5   1 1693.73  101.91
  -7  -5   1 1748.56  114.34
  -7  -5   1 1723.61  123.10
  -7  -5   1 1691.15   92.40
   7   5   0   15.67    5.52
  -7   5   0   15.00    5.37
   7   5   0   16.74    4.00
  -7   5   0   12.90    4.52
   7   5   0   15.56    6.59
  -7   5   0   14.14    4.94
   7   5   0   14.54    3.79
  -7   5   0   13.60   13.23
   7  -5   0   16.97    4.13
   7  -5   0   16.08   10.69
   7  -5   0   15.29    3.33
  -7  -5   0   17.83    7.36
  -7  -5   0   16.47    3.41
   7  -5   0   16.85    8.07
  -7  -5   0   16.63    7.65
  -7  -5   0   16.11    4.12
   7  -5   0   14.88    9.26
   7   5   1    7.98    5.22
  -7   5  -1    2.60    4.46
   7   5   1    7.02    2.96
  -7   5  -1    6.68    1.71
  -7   5  -1    7.04    4.67
   7   5   1    6.29    1.43
   7   5   1    7.23    4.18
  -7   5  -1    7.85    3.91
  -7   5  -1    8.34   11.73
   7  -5   1    7.72    5.30
  -7  -5  -1    5.14    6.44
   7  -5   1    5.86    5.63
  -7  -5  -1    7.40    2.61
   7  -5   1    8.06    3.50
   7  -5   1    6.30    3.93
  -7  -5  -1    7.76    5.51
   7  -5   1    4.58    3.48
  -7  -5  -1    6.08    1.54
   7   5   2  218.70   17.02
  -7   5  -2  198.25   13.75
   7   5   2  196.41   10.88
  -7   5  -2  222.82   17.54
   7   5   2  188.18    7.23
  -7   5  -2  232.45   30.67
   7   5   2  201.65   11.12
   7  -5   2  231.01   21.12
   7  -5   2  217.69   28.25
  -7  -5  -2  219.64   19.74
  -7  -5  -2  207.23   12.68
   7  -5   2  227.90   14.65
  -7  -5  -2  171.72    7.89
   7  -5   2  234.91   15.36
  -7  -5  -2  220.15   16.75
   7  -5   2  212.04   11.59
   7   5   3    3.91    2.58
   7   5   3    1.39    2.07
   7   5   3    1.04    1.29
   7   5   3   -0.39    1.57
  -7   5  -3    0.27    2.78
  -7   5  -3    1.34    1.63
  -7   5  -3   -2.01    5.66
   7  -5   3    0.31    2.57
  -7  -5  -3    0.50    3.04
  -7  -5  -3    2.30    3.45
   7  -5   3    2.45    4.22
  -7  -5  -3    1.18    1.27
   7  -5   3    2.05    3.07
  -7  -5  -3    1.18    3.34
   7  -5   3    2.70    1.92
   7   5   4   21.66    3.27
  -7   5  -4   25.11    6.09
  -7   5  -4   23.92    6.62
   7  -5   4   23.21    4.84
  -7  -5  -4   15.65    4.03
  -7  -5  -4   20.32    4.51
   7  -5   4   24.24    5.10
  -7   5  -5   36.17    6.53
  -7   5  -5   33.52    5.24
   7  -5   5   36.49    6.63
   7  -5   5   30.38    4.36
  -7  -5  -5   21.23    4.70
  -7   5  -6    2.12    2.36
  -7   5  -6    0.75    2.18
   7  -5   6   -0.45    2.71
  -7  -5  -6    0.69    1.79
  -7   5  -7    8.29    5.29
  -7   5  -7    3.53    3.61
   7  -5   7    4.70    3.17
  -7  -5  -7    0.88    3.38
  -7   5  -8    3.52    3.95
   7  -5   8    0.24    2.98
   7  -7  -8    5.33    4.50
  -7  -7   8    5.11    6.75
   7  -7  -7    6.00    9.93
  -7  -7   7    6.73    4.67
  -7  -7   7    5.80    3.63
  -7   7   6  114.19   11.32
   7   7  -6   97.63    8.37
   7  -7  -6  130.45   17.27
  -7  -7   6  145.41   23.11
  -7  -7   6  128.94   15.49
   7   7  -5   43.08    6.31
   7  -7  -5   48.61   10.89
   7  -7  -5   47.68    8.48
  -7  -7   5   51.14   15.03
  -7  -7   5   45.91   18.42
   7   7  -4   26.28   10.30
   7  -7  -4   26.64    8.05
   7  -7  -4   26.79   13.82
  -7  -7   4   27.65    6.18
  -7  -7   4   22.33    9.08
   7   7  -3   12.05    5.45
   7  -7  -3   11.65    5.64
   7  -7  -3   12.13    6.21
  -7  -7   3   10.02    4.04
  -7  -7   3   11.16    6.73
   7   7  -2   38.40    3.34
   7   7  -2   44.99    9.43
  -7   7   2   38.48    4.56
   7   7  -2   46.80    7.60
   7   7  -2   45.58   16.09
  -7   7   2   46.14    9.10
  -7   7   2   47.25    7.21
   7  -7  -2   36.28    3.98
  -7  -7   2   40.68    5.02
   7  -7  -2   42.97   15.25
  -7  -7   2   44.92    4.86
  -7  -7   2   46.20    9.84
   7  -7  -2   44.03    7.63
  -7  -7   2   48.40    8.62
   7   7  -1    0.49    1.84
   7   7  -1   -1.09    4.10
  -7   7   1    1.50    2.26
   7   7  -1    1.06    2.34
   7   7  -1    1.11    3.64
  -7   7   1   -1.43    2.85
  -7   7   1    1.95    2.49
  -7   7   1   -2.51    2.84
   7  -7  -1    2.75    2.00
   7  -7  -1    0.46    5.72
  -7  -7   1   -0.01    1.82
  -7  -7   1   -0.06    1.89
   7  -7  -1    0.74    2.43
  -7  -7   1    3.15    2.84
  -7  -7   1    1.42    2.62
   7   7   0  618.11   35.98
  -7   7   0  567.62   30.72
   7   7   0  638.24   33.70
   7   7   0  539.21   28.23
   7   7   0  620.86   41.91
  -7   7   0  538.86   29.22
  -7   7   0  652.31   40.18
  -7   7   0  600.16   35.01
   7  -7   0  556.88   33.45
   7  -7   0  641.11   34.12
  -7  -7   0  611.92   54.92
   7  -7   0  546.11   38.91
  -7  -7   0  661.66   39.10
  -7  -7   0  522.72   27.73
   7   7   1   45.23   13.46
  -7   7  -1   36.11    2.81
   7   7   1   39.82    8.39
  -7   7  -1   39.77    8.23
  -7   7  -1   42.66    6.83
  -7   7  -1   44.45   16.31
   7  -7   1   35.93    3.43
   7  -7   1   42.50    5.61
  -7  -7  -1   42.31    4.75
   7  -7   1   46.29    6.83
   7  -7   1   42.15    7.82
  -7  -7  -1   34.33    8.08
  -7  -7  -1   48.21   10.23
   7   7   2  232.64   28.00
   7   7   2  196.47   17.20
  -7   7  -2  209.05   30.74
  -7   7  -2  211.70   16.57
   7  -7   2  236.29   17.36
  -7  -7  -2  220.35   31.86
   7  -7   2  216.18   17.96
   7  -7   2  219.46   14.11
  -7  -7  -2  194.35   22.14
  -7   7  -3    6.31    4.39
   7  -7   3    6.77    4.50
   7  -7   3    3.70    5.54
  -7  -7  -3    2.80    2.47
  -7  -7  -3    7.36    8.56
  -7  -7  -3    1.50    3.76
  -7   7  -4   13.85    5.79
   7  -7   4   13.95    5.80
   7  -7   4   14.28    5.26
  -7  -7  -4    8.09    3.52
  -7  -7  -4   15.71    5.62
  -7   7  -5    0.12    2.87
   7  -7   5    0.58    4.29
   7  -7   5    1.14    2.83
  -7  -7  -5    1.25    2.90
  -7  -7  -5   -0.81    3.38
  -7   7  -6   13.87    2.51
  -7   7  -6   16.44    4.58
   7  -7   6   18.31    9.07
   7  -7   6   15.17    2.05
  -7   7  -7    1.00    1.68
  -7   7  -7    0.73    1.03
   7  -7   7    0.45    1.91
  -7   9   7   -0.25    0.99
   7  -9  -7    0.13    3.91
  -7  -9   7   -0.01    1.59
  -7  -9   7    0.84    1.76
  -7   9   6    2.63    3.05
   7   9  -6    0.90    2.14
   7  -9  -6    1.00    4.25
  -7  -9   6    0.80    2.91
  -7  -9   6    1.60    4.12
  -7   9   5    0.73    3.91
   7   9  -5    2.98    3.03
   7  -9  -5    1.27    4.66
  -7  -9   5    0.44    3.01
  -7  -9   5    1.42    8.26
   7   9  -4   41.38    9.95
   7  -9  -4   45.45   11.12
   7  -9  -4   50.10   10.43
  -7  -9   4   47.25    7.20
  -7  -9   4   49.73   12.23
   7   9  -3   44.80    9.85
   7  -9  -3   44.61   10.08
   7  -9  -3   43.00   10.88
  -7  -9   3   44.53   10.23
  -7  -9   3   42.11   10.61
  -7   9   2   72.62    5.21
   7   9  -2  102.96   13.73
   7  -9  -2  102.80   11.67
  -7  -9   2   78.19    6.61
  -7  -9   2   96.01    7.67
   7  -9  -2   95.37   12.59
  -7  -9   2   96.83   11.56
   7   9  -1    2.38    3.76
  -7   9   1    0.61    1.12
   7  -9  -1   -1.38    2.91
   7  -9  -1    0.39    1.78
  -7  -9   1   -0.47    4.64
  -7  -9   1    0.68    1.85
   7  -9  -1    1.89    2.74
  -7  -9   1    2.82    3.89
   7   9   0   10.40    5.63
  -7   9   0    8.38    3.23
   7  -9   0    9.38    3.47
   7  -9   0   13.79    7.58
  -7  -9   0   12.02    6.13
  -7  -9   0   11.27    3.24
   7  -9   0   12.56    4.30
  -7  -9   0    8.84    3.80
  -7   9  -1    9.78    6.78
   7   9   1    6.39    7.80
   7  -9   1    4.09    4.77
  -7  -9  -1    5.02    6.40
  -7  -9  -1    6.18    5.01
   7  -9   1    6.23    3.74
  -7   9  -2  114.23   12.16
   7   9   2   79.25    9.43
   7  -9   2  112.51   22.50
  -7  -9  -2  120.67   27.70
  -7  -9  -2   96.92    9.62
   7  -9   2  117.72   10.49
  -7   9  -3   28.51   12.89
   7  -9   3   32.28   15.45
   7  -9   3   27.20    5.86
  -7  -9  -3   17.05    4.67
  -7  -9  -3   27.74    9.45
  -7   9  -4    2.81    4.17
   7  -9   4    2.74    4.35
   7  -9   4    0.65    5.71
  -7  -9  -4    0.57    2.36
  -7  -9  -4    7.21    4.52
  -7   9  -5   24.82    6.62
   7  -9   5   25.91    6.06
   7  -9   5   20.79    8.88
  -7  -9  -5    7.53    5.58
  -7  -9  -5   22.72    5.47
   7   9   6    0.00    1.01
  -7   9  -6    0.92    2.07
   7  -9   6   -0.50    1.49
   7  -9   6   -1.04    1.76
   7  -9   7    6.24    4.41
  -7  11   6   35.05    6.40
   7  11  -6   28.75    4.63
   7 -11  -6   22.66    7.44
  -7 -11   6   35.15    8.86
  -7 -11   6   35.13    7.50
  -7  11   5    6.46    4.85
   7  11  -5    1.08    6.95
   7 -11  -5    6.65    8.78
  -7 -11   5    1.76    5.54
  -7 -11   5    4.82    5.27
   7  11  -4    2.12    6.16
   7 -11  -4    4.26    6.64
   7 -11  -4   -1.68    4.14
  -7 -11   4    1.72    4.10
  -7 -11   4   -0.25    6.97
   7  11  -3   44.70    9.78
   7 -11  -3   41.13    9.93
   7 -11  -3   44.75   10.50
  -7 -11   3   44.92    6.00
  -7 -11   3   41.08    9.47
   7  11  -2    5.86    5.54
   7 -11  -2    6.18    8.65
   7 -11  -2    6.37    5.23
  -7 -11   2    6.54    5.34
  -7 -11   2    3.12    7.07
   7  11  -1   58.68   18.80
   7 -11  -1   69.59   17.18
   7 -11  -1   66.45   13.80
  -7 -11   1   58.07    7.54
  -7 -11   1   63.99    6.69
  -7 -11   1   48.30    5.86
   7  11   0    7.67    5.05
  -7  11   0    8.71    2.75
   7 -11   0    7.42    2.78
   7 -11   0    9.31    3.84
  -7 -11   0    7.42    5.78
  -7 -11   0    7.48    3.49
   7 -11   0   12.86    5.09
  -7  11  -1    4.38    3.34
   7  11   1    2.63    3.19
   7 -11   1    2.80    4.11
  -7 -11  -1    6.06    5.90
  -7 -11  -1    3.58    2.96
   7 -11   1    5.55    3.81
  -7  11  -2   29.53   11.43
   7 -11   2   34.04    8.37
   7 -11   2   33.88   10.51
  -7 -11  -2   20.04    5.07
  -7 -11  -2   32.69   17.77
  -7  11  -3   36.94    7.87
   7 -11   3   40.57    9.61
   7 -11   3   37.38    6.61
  -7 -11  -3   18.00    7.85
  -7 -11  -3   37.51   10.59
  -7  11  -4   11.87    5.18
   7 -11   4   10.09    9.51
   7 -11   4   12.59    4.06
  -7 -11  -4    3.10    2.59
  -7 -11  -4   12.36    5.73
  -7  11  -5   18.51   10.16
   7 -11   5   19.96    4.51
  -7 -11  -5   16.07    4.95
   7 -11   5   20.04    5.53
  -7  11  -6   18.38    4.58
   7 -11   6   17.52    3.69
   7 -11   6   19.05    3.72
  -7  13   4    4.80    4.00
   7  13  -4    2.38    6.32
   7 -13  -4    1.23    3.84
  -7 -13   4    2.37    2.31
  -7 -13   4    2.73    3.29
  -7  13   3    6.52    4.79
   7  13  -3    7.33    4.62
   7 -13  -3    6.70    4.75
  -7 -13   3    4.85    2.81
  -7 -13   3    5.56    3.54
  -7  13   2   17.20    5.10
   7  13  -2   14.67    6.09
   7 -13  -2   17.61    6.40
  -7 -13   2   16.61    3.72
  -7 -13   2   12.46    3.35
  -7  13   1   36.11    4.96
   7  13  -1   40.63    7.26
   7 -13  -1   47.62   13.57
  -7 -13   1   39.68    8.52
   7  13   0   51.92   11.67
   7 -13   0   78.07    9.98
  -7 -13   0   66.19    8.27
  -7 -13   0   57.19    6.87
  -7  13  -1    4.26    2.43
   7  13   1    1.07    3.44
   7 -13   1    4.63    3.18
  -7 -13  -1    7.71    4.82
  -7 -13  -1    4.20    2.78
   7 -13   1    5.05    3.97
  -7  13  -2    3.10    4.32
   7 -13   2    2.81    5.61
   7 -13   2    0.46    3.10
  -7 -13  -2    0.51    1.94
  -7 -13  -2    3.94    4.15
  -7  13  -3   20.41    4.93
   7 -13   3   17.80   10.11
   7 -13   3   25.40    7.97
  -7 -13  -3    3.48    4.58
  -7 -13  -3   21.54    6.98
  -7  13  -4   24.43    9.34
   7 -13   4   24.24    7.95
  -7 -13  -4   22.39    6.13
   7 -13   4   23.98    6.12
   7  15  -1   33.40    5.33
   7 -15  -1   14.19    5.70
   7 -15   0    2.36    3.20
   8   0  -9    1.22    5.36
  -8   0   9    1.57    6.49
   8   0  -8   24.92    7.14
   8   0  -8   44.41   14.00
  -8   0   8    2.47    7.30
   8   0  -7   -3.66    6.44
   8   0  -7    2.17    7.77
   8   0  -6  132.39   14.84
   8   0  -6  138.50   27.28
   8   0  -5   -0.29    2.61
   8   0  -5   -0.24    5.64
   8   0  -5    0.31    0.86
  -8   0   5    0.71    2.46
  -8   0   5    4.13    2.83
  -8   0   5   -0.26    1.31
   8   0  -4  555.67   46.99
   8   0  -4  532.31   51.35
   8   0  -4  510.84   25.84
  -8   0   4  444.35   22.84
  -8   0   4  555.81   33.79
  -8   0   4  562.21   35.96
  -8   0   4  510.33   28.80
   8   0  -3   -0.03    2.47
   8   0  -3    1.10    2.84
   8   0  -3    0.16    0.75
   8   0  -3    0.37    0.83
   8   0  -3   -1.42    1.77
  -8   0   3   -0.45    3.07
  -8   0   3    0.17    0.14
  -8   0   3    0.48    2.34
  -8   0   3    1.51    2.82
  -8   0   3    0.36    2.13
   8   0  -215324.86 1560.34
   8   0  -214881.31 1476.91
   8   0  -214643.29 1451.46
   8   0  -216280.68 1667.45
  -8   0   215863.62 1658.24
  -8   0   215643.83 1595.07
  -8   0   215728.90 1618.45
  -8   0   215273.10 1568.19
   8   0  -1   -0.02    4.19
   8   0  -1    1.44    4.12
   8   0  -1    0.57    4.55
   8   0  -1    0.53    1.95
   8   0  -1   -0.59    3.73
  -8   0   1    2.01    4.17
  -8   0   1    1.00    1.85
  -8   0   1   -1.29    4.20
  -8   0   1    3.41    4.75
  -8   0   1    0.09    3.51
   8   0   0   -1.10    8.13
   8   0   0    2.43    8.09
   8   0   0    0.51    6.72
  -8   0   0    0.96    3.88
  -8   0   0    2.75    8.51
  -8   0   0    3.28    8.09
  -8   0   0    5.34    6.90
  -8   0   0    2.38    6.84
   8   0   1    0.88    1.46
   8   0   1   -0.47    2.15
   8   0   1    0.81    5.49
   8   0   1    0.26    2.48
   8   0   1   -0.57    1.41
  -8   0  -1    1.53    2.82
  -8   0  -1   -1.15    1.74
  -8   0  -1    0.70    2.40
  -8   0  -1    1.98    2.67
  -8   0  -1   -0.02    1.73
   8   0   2    7.11    1.19
   8   0   2    7.03    2.62
   8   0   2    6.84    5.14
   8   0   2    7.13    4.05
   8   0   2    5.60    1.42
  -8   0  -2    6.84    1.91
  -8   0  -2    6.09    2.59
  -8   0  -2    7.12    3.90
  -8   0  -2    8.71    7.48
  -8   0  -2    5.90    1.68
   8   0   3   -0.32    0.61
   8   0   3   -0.20    1.36
   8   0   3   -0.19    2.98
   8   0   3    1.10    2.15
   8   0   3    0.43    0.45
  -8   0  -3    0.74    0.89
  -8   0  -3    0.83    1.67
  -8   0  -3   -1.23    2.56
  -8   0  -3   -0.33    1.94
  -8   0  -3    0.15    0.47
   8   0   4  358.04   19.58
   8   0   4  427.24   28.75
   8   0   4  406.03   22.98
  -8   0  -4  404.97   22.50
  -8   0  -4  436.17   27.32
  -8   0  -4  376.28   21.61
  -8   0  -5    0.94    1.33
  -8   0  -5    0.07    2.20
  -8   0  -5   -0.86    1.11
   8   0   6   -0.69    2.14
  -8   0  -6    1.79    1.90
  -8   0  -6    1.50    3.30
   8   0   7   -0.43    1.68
  -8   0  -7    0.21    2.78
   8   0   8    5.50    2.64
  -8   0  -8   56.23    9.32
  -8   2   9    0.34    2.77
   8   2  -9   -0.83    2.25
   8  -2  -9    0.70    2.12
  -8  -2   9    0.97    2.62
   8   2  -8   -1.17    3.68
   8  -2  -8   -2.40    6.41
   8  -2  -8    1.70    6.31
  -8  -2   8   -2.73    6.97
   8   2  -7    2.79    5.00
   8  -2  -7    8.08    8.62
   8  -2  -7    6.18    5.28
  -8  -2   7    1.56    4.69
   8   2  -6    3.00    2.85
   8   2  -6   -1.06    3.54
   8  -2  -6    0.22    3.48
   8  -2  -6    1.04    5.85
  -8  -2   6    0.08    1.56
  -8   2   5   84.06    6.07
   8   2  -5   89.76   10.05
  -8   2   5   91.11   10.72
   8   2  -5  104.35   12.77
   8   2  -5   80.18    6.65
   8  -2  -5   96.42   11.57
  -8  -2   5   94.33   17.27
   8  -2  -5   93.14   18.32
  -8  -2   5  100.64   10.99
  -8  -2   5   79.94    8.70
  -8   2   4  407.77   27.10
   8   2  -4  422.52   26.45
  -8   2   4  375.06   21.63
   8   2  -4  412.53   27.77
   8   2  -4  355.09   16.59
   8   2  -4  317.78   19.35
   8   2  -4  411.96   31.32
  -8   2   4  409.73   24.60
   8  -2  -4  387.10   26.52
  -8  -2   4  407.67   25.87
   8  -2  -4  401.52   26.93
  -8  -2   4  402.87   26.10
  -8  -2   4  411.26   27.17
  -8   2   3    7.23    3.62
   8   2  -3    7.64    4.18
  -8   2   3    5.86    4.51
   8   2  -3    7.99    4.44
   8   2  -3    4.65    2.56
   8   2  -3    5.63    2.63
   8   2  -3    6.15    4.32
  -8   2   3    0.94    4.14
  -8   2   3    6.75    5.12
  -8   2   3    4.99    2.40
  -8  -2   3    5.12    2.06
  -8  -2   3    7.89    4.21
   8  -2  -3    4.91    4.65
  -8  -2   3    5.48    4.07
   8  -2  -3    6.32    4.47
  -8  -2   3    6.48    5.06
   8   2  -2 1397.52   76.75
  -8   2   2 1445.90   77.69
   8   2  -2 1359.44   94.58
   8   2  -2 1387.72   75.48
   8   2  -2 1257.81   73.72
   8   2  -2 1389.88   95.76
   8   2  -2 1514.18   89.01
  -8   2   2 1417.42   83.27
  -8   2   2 1473.59   90.85
  -8   2   2 1435.83   92.46
   8  -2  -2 1387.82   81.55
   8  -2  -2 1391.33   80.16
  -8  -2   2 1454.87   81.50
  -8  -2   2 1494.93   79.77
  -8  -2   2 1423.23   81.15
   8  -2  -2 1439.87   86.41
  -8  -2   2 1499.34   89.28
   8   2  -1    4.57    4.55
   8   2  -1    8.40    5.08
  -8   2   1    7.30    3.01
  -8   2   1    5.41    1.87
   8   2  -1    6.13    3.63
   8   2  -1    6.31    5.10
  -8   2   1    5.85    6.26
  -8   2   1    6.18    4.99
  -8   2   1    3.90    4.71
   8  -2  -1    7.46    5.64
   8  -2  -1    6.14    2.18
  -8  -2   1    4.82    2.63
   8  -2  -1    8.16    4.99
  -8  -2   1    5.39    2.82
  -8  -2   1    4.39    3.36
   8  -2  -1    5.08    3.99
  -8  -2   1    3.10    6.25
   8  -2  -1    7.38    3.31
  -8  -2   1    6.91    5.33
  -8  -2   1    6.12    4.55
   8   2   0  103.31   12.37
   8   2   0   91.02    8.26
  -8   2   0   93.24    8.16
   8   2   0  101.21    4.36
  -8   2   0   92.34   10.24
  -8   2   0   96.12   10.02
   8   2   0  106.10   13.77
   8   2   0   97.19    8.73
  -8   2   0  108.77   14.69
  -8   2   0   86.96   10.01
  -8   2   0   95.64   11.75
  -8  -2   0   99.43   13.23
   8  -2   0   96.10    7.01
  -8  -2   0  103.20    4.61
   8  -2   0  106.26    9.96
   8  -2   0   99.88   10.85
  -8  -2   0  100.57   14.36
  -8  -2   0   93.39   15.64
   8  -2   0  104.22   12.91
   8   2   1  160.11   20.97
   8   2   1  173.50   14.26
   8   2   1  160.15    9.70
  -8   2  -1  167.04   12.10
   8   2   1  161.32   18.23
  -8   2  -1  159.62    8.29
  -8   2  -1  168.86   13.16
  -8   2  -1  182.09   27.00
  -8   2  -1  166.95   13.91
   8  -2   1  170.10   10.24
   8  -2   1  179.29   15.52
  -8  -2  -1  160.84   12.40
   8  -2   1  177.15   15.65
  -8  -2  -1  147.46    9.88
  -8  -2  -1  159.85   15.24
  -8  -2  -1  166.95   15.04
  -8  -2  -1  161.32    6.47
   8  -2   1  167.03   23.47
  -8  -2  -1  162.61    8.04
   8   2   2   19.63    3.08
  -8   2  -2   17.67    4.80
   8   2   2   17.90    2.50
  -8   2  -2   19.76   10.14
   8   2   2   18.47    6.80
  -8   2  -2   19.65    8.46
   8   2   2   20.66    4.46
   8  -2   2   21.40   12.12
  -8  -2  -2   18.48    8.88
   8  -2   2   22.54    6.22
  -8  -2  -2   17.02    3.95
   8  -2   2   21.36    7.63
   8  -2   2   19.68    4.60
  -8  -2  -2   19.78    5.40
  -8  -2  -2   17.85    5.96
   8   2   3  551.91   26.64
  -8   2  -3  580.75   33.56
   8   2   3  562.09   27.05
   8   2   3  622.16   34.38
  -8   2  -3  545.13   34.06
  -8   2  -3  610.55   35.19
   8   2   3  579.94   30.23
   8  -2   3  645.82   39.43
  -8  -2  -3  546.78   35.15
  -8  -2  -3  562.41   29.74
  -8  -2  -3  618.98   42.90
   8  -2   3  597.12   32.53
   8  -2   3  567.16   28.91
  -8  -2  -3  618.65   34.64
   8  -2   3  616.51   39.38
  -8   2  -4  132.95   11.36
   8   2   4  134.58   10.85
  -8   2  -4  108.47    7.10
  -8   2  -4  135.82   10.03
   8  -2   4  135.66   10.22
  -8  -2  -4  123.58   12.75
  -8  -2  -4  137.71   16.46
   8  -2   4  139.73   14.01
   8  -2   4  139.58   11.82
   8  -2   4  123.37    6.20
  -8   2  -5   13.09    4.86
  -8   2  -5    9.32    3.39
  -8  -2  -5    5.63    5.18
  -8  -2  -5   10.16    3.84
   8  -2   5    8.97    3.69
  -8   2  -6    7.93    4.90
  -8   2  -6    3.26    4.09
  -8  -2  -6    3.14    4.87
  -8  -2  -6    7.22    3.76
   8  -2   6    5.37    5.53
   8  -2   7   22.71    4.47
  -8  -2  -7   15.22    3.28
  -8   2  -8   57.84   14.52
  -8  -2  -8   51.19   11.63
   8   4  -9    9.94    3.00
   8  -4  -9    3.79    4.03
   8  -4  -9    5.78    4.13
  -8  -4   9    3.95    7.52
   8   4  -8    4.49    5.83
   8  -4  -8    1.65    4.69
   8  -4  -8    3.60    2.80
  -8  -4   8    3.08    7.06
   8   4  -7  177.08   23.34
   8  -4  -7  172.50   20.00
   8  -4  -7  162.04   14.59
  -8  -4   7  156.09   17.77
   8   4  -6    6.50    4.03
  -8   4   6    6.35    2.33
   8  -4  -6    4.99    5.92
   8  -4  -6    7.13    4.22
  -8  -4   6    6.15    8.81
  -8  -4   6    5.40    3.88
  -8   4   5   60.60    6.57
   8   4  -5   53.22    4.21
   8   4  -5   51.79    7.32
   8   4  -5   45.37    4.00
   8  -4  -5   55.18    7.44
   8  -4  -5   67.45   10.44
  -8  -4   5   64.26    8.94
  -8  -4   5   58.09    9.04
  -8   4   4   61.79    6.83
   8   4  -4   63.07   14.28
   8   4  -4   61.36    5.92
   8   4  -4   62.63    6.86
  -8   4   4   64.29    7.67
   8   4  -4   59.73    5.82
   8  -4  -4   60.07    7.31
  -8  -4   4   68.38    8.73
   8  -4  -4   71.41   10.37
  -8  -4   4   71.03   14.69
   8  -4  -4   67.12    8.63
  -8  -4   4   59.66   10.15
  -8  -4   4   70.43   10.36
   8   4  -3  301.55   14.75
  -8   4   3  347.87   20.25
   8   4  -3  348.53   23.78
  -8   4   3  358.12   19.62
   8   4  -3  322.12   17.98
   8   4  -3  326.07   20.10
   8   4  -3  345.64   21.56
  -8   4   3  394.65   26.36
  -8   4   3  264.66   15.94
   8  -4  -3  378.25   36.52
  -8  -4   3  317.25   15.56
   8  -4  -3  379.50   39.64
  -8  -4   3  379.60   31.33
   8  -4  -3  369.52   27.49
  -8  -4   3  357.61   18.49
  -8  -4   3  335.54   20.28
  -8  -4   3  394.26   28.67
   8   4  -2  118.04    8.14
  -8   4   2  117.39    9.41
   8   4  -2  110.55   12.33
  -8   4   2  117.06    9.95
   8   4  -2  103.77   10.31
   8   4  -2  119.30   14.14
   8   4  -2  117.28   13.13
  -8   4   2  123.36   15.67
  -8   4   2   96.11    4.32
  -8   4   2  125.10    9.34
  -8   4   2   98.85    4.30
   8  -4  -2  122.86   11.41
   8  -4  -2  111.86    8.60
  -8  -4   2  112.01    6.76
  -8  -4   2  121.29    9.97
  -8  -4   2  104.21   14.47
   8  -4  -2  114.96   14.63
  -8  -4   2  127.78   14.96
  -8  -4   2  115.52    8.84
   8   4  -1  166.56   19.53
   8   4  -1  164.93   16.66
  -8   4   1  158.76   17.10
  -8   4   1  162.37   16.11
   8   4  -1  142.83    5.93
   8   4  -1  163.06   21.71
  -8   4   1  182.40   22.68
  -8   4   1  141.70   11.35
   8  -4  -1  157.22   15.67
   8  -4  -1  159.07   14.81
   8  -4  -1  163.15   13.23
  -8  -4   1  167.03   10.33
   8  -4  -1  143.86   11.67
  -8  -4   1  164.62   14.79
  -8  -4   1  161.38   21.84
  -8  -4   1  159.70   29.47
  -8  -4   1  163.32   14.70
   8  -4  -1  165.42   11.37
   8   4   0  229.15   17.10
   8   4   0  237.27    8.09
   8   4   0  236.01   12.35
  -8   4   0  234.46   16.21
  -8   4   0  244.34   22.91
   8   4   0  265.50   10.47
  -8   4   0  219.46   21.92
   8   4   0  241.15   19.94
   8   4   0  218.20   13.10
  -8   4   0  269.52   35.12
   8  -4   0  232.00   11.07
   8  -4   0  232.69   16.13
   8  -4   0  238.01   16.90
   8  -4   0  247.67   14.00
  -8  -4   0  244.52   19.98
  -8  -4   0  248.69   11.94
   8  -4   0  241.23   19.06
  -8  -4   0  255.40   22.79
  -8  -4   0  214.95   13.77
   8  -4   0  228.25   11.84
   8   4   1  233.63   17.50
   8   4   1  249.95   12.36
  -8   4  -1  227.66   11.14
   8   4   1  220.58   11.00
   8   4   1  237.62    9.52
  -8   4  -1  228.59   10.75
  -8   4  -1  242.37   17.65
   8   4   1  250.69   18.28
  -8   4  -1  264.36   22.36
  -8   4  -1  241.46   18.25
   8  -4   1  253.72   20.01
  -8  -4  -1  244.44   21.38
   8  -4   1  230.75   19.85
   8  -4   1  263.38   13.12
   8  -4   1  239.69   19.03
  -8  -4  -1  217.92    8.13
   8  -4   1  247.00   19.63
  -8  -4  -1  242.20   19.76
  -8  -4  -1  222.21   15.41
  -8  -4  -1  197.71    8.12
   8   4   2  498.12   42.01
  -8   4  -2  496.11   25.59
   8   4   2  451.94   20.22
   8   4   2  448.86   21.03
  -8   4  -2  536.63   33.96
  -8   4  -2  521.77   32.87
   8   4   2  507.13   33.23
   8  -4   2  521.10   35.98
  -8  -4  -2  486.38   32.96
  -8  -4  -2  480.92   32.01
  -8  -4  -2  428.05   19.30
   8  -4   2  539.67   28.56
   8  -4   2  481.03   31.03
  -8  -4  -2  505.22   40.98
   8  -4   2  499.30   28.19
   8   4   3  385.10   20.44
  -8   4  -3  442.02   27.03
   8   4   3  348.39   19.71
   8   4   3  366.45   17.72
  -8   4  -3  421.30   31.01
  -8   4  -3  397.71   27.86
   8  -4   3  417.62   23.68
  -8  -4  -3  384.88   31.60
   8  -4   3  407.08   31.69
  -8  -4  -3  332.10   15.68
   8  -4   3  445.34   30.13
   8  -4   3  413.99   22.34
  -8  -4  -3  362.99   21.13
  -8  -4  -3  402.76   21.68
   8   4   4   11.99    2.01
  -8   4  -4   16.81    4.83
   8   4   4   12.41    2.28
  -8   4  -4   13.64    2.69
  -8   4  -4   14.82    3.84
  -8  -4  -4   13.32    2.98
  -8  -4  -4   11.44    2.24
   8  -4   4   13.53    7.02
   8  -4   4   13.79    3.21
  -8  -4  -4    4.72    4.07
  -8  -4  -4    9.97    5.25
  -8   4  -5   91.20   14.38
  -8   4  -5   86.32    8.92
  -8  -4  -5   56.56    9.83
  -8  -4  -5   69.42    5.36
   8  -4   5   81.65   13.82
  -8   4  -6    0.98    2.23
  -8   4  -6    2.82    2.95
   8  -4   6    2.10    2.56
  -8  -4  -6   -1.38    2.96
  -8  -4  -6    0.85    1.60
   8  -4   7   26.52    5.48
  -8  -4  -7   41.14    6.37
  -8   4  -8   18.31    4.66
  -8  -4  -8   10.07    3.72
   8   6  -8    6.54    1.85
   8  -6  -8   12.28    5.42
  -8  -6   8   12.14    4.54
   8   6  -7   13.58    2.57
   8  -6  -7   20.23   12.67
  -8  -6   7   22.64    6.23
  -8  -6   7   19.32    7.68
  -8   6   6   21.84    4.58
   8   6  -6   14.19    2.93
   8  -6  -6   20.33   13.84
  -8  -6   6   22.80    6.55
  -8  -6   6   19.51   11.62
  -8   6   5   -1.76    3.93
   8   6  -5    5.81    4.59
   8  -6  -5    7.05    5.47
  -8  -6   5    6.45    4.18
  -8  -6   5    5.65    5.31
   8   6  -4    0.66    2.53
   8  -6  -4    2.92    3.78
   8  -6  -4    1.51    3.51
  -8  -6   4    2.20    2.78
  -8  -6   4   -0.73    4.31
   8   6  -3    0.25    0.74
  -8   6   3    1.38    2.15
   8   6  -3    0.10    2.84
  -8   6   3    1.41    0.75
  -8   6   3    2.16    6.34
   8   6  -3    0.28    2.69
   8   6  -3    1.17    2.99
  -8   6   3    0.50    1.13
   8  -6  -3   -0.82    2.99
   8  -6  -3    0.29    0.60
  -8  -6   3    0.20    1.85
   8  -6  -3    0.66    3.39
  -8  -6   3   -0.01    2.30
   8  -6  -3    1.50    1.48
  -8  -6   3   -1.83    3.74
  -8  -6   3   -1.73    3.69
   8   6  -2   73.21    8.36
   8   6  -2   84.87   12.11
  -8   6   2   76.63    7.43
   8   6  -2   76.70    9.89
   8   6  -2   82.32   19.90
  -8   6   2   80.33   11.92
  -8   6   2   90.10   15.73
  -8  -6   2   82.14    7.77
  -8  -6   2   81.22    7.26
   8  -6  -2   81.72   11.49
  -8  -6   2   89.19   12.71
  -8  -6   2   82.94   11.59
   8  -6  -2   84.82    9.59
   8   6  -1    9.87    3.39
   8   6  -1    8.71    4.11
   8   6  -1   10.69    7.03
  -8   6   1    7.38    2.15
  -8   6   1   10.30    4.58
   8   6  -1   11.82    6.19
  -8   6   1   10.99    9.17
  -8   6   1    7.88    8.59
   8  -6  -1   10.85    3.94
   8  -6  -1   11.13    5.23
  -8  -6   1   10.97    5.06
   8  -6  -1    9.54    3.77
  -8  -6   1   11.05    2.90
  -8  -6   1   11.48    5.10
  -8  -6   1    9.35    4.67
   8  -6  -1    6.57    1.31
   8   6   0  283.69   19.73
  -8   6   0  291.31   18.77
   8   6   0  304.33   23.21
  -8   6   0  255.31   15.47
  -8   6   0  255.88   15.78
  -8   6   0  305.88   23.64
   8   6   0  285.89   20.92
   8   6   0  246.92   19.17
   8  -6   0  259.47   18.86
   8  -6   0  264.26   13.33
  -8  -6   0  282.31   23.47
   8  -6   0  247.62   16.06
  -8  -6   0  290.85   14.52
   8  -6   0  297.43   17.13
  -8  -6   0  292.15   25.88
   8  -6   0  225.45    9.81
  -8  -6   0  237.67   14.28
   8   6   1   75.37    9.48
   8   6   1   61.15    4.01
   8   6   1   77.12    6.26
  -8   6  -1   75.37   14.38
  -8   6  -1   65.03    4.07
  -8   6  -1   77.37   11.17
  -8   6  -1   85.31   12.14
   8   6   1   53.84    4.54
  -8   6  -1   59.94    3.04
   8  -6   1   78.38    8.19
   8  -6   1   73.40    9.72
   8  -6   1   61.99    4.32
  -8  -6  -1   79.89   12.16
   8  -6   1   80.48   11.48
  -8  -6  -1   72.68   10.29
   8  -6   1   71.19    3.90
  -8  -6  -1   73.87    5.49
   8   6   2   86.02   16.73
   8   6   2   79.70    6.68
  -8   6  -2   91.28   13.11
  -8   6  -2   95.15   12.00
  -8   6  -2   70.19    5.95
   8   6   2   74.95    5.90
  -8   6  -2   90.26   10.08
  -8  -6  -2   91.43   12.57
   8  -6   2   84.52   10.55
   8  -6   2   79.30    4.87
  -8  -6  -2   80.36    6.57
  -8  -6  -2   74.33   13.82
   8  -6   2   83.41    7.36
   8  -6   2   93.56    9.69
  -8   6  -3    0.38    1.13
   8   6   3   -0.12    1.14
  -8   6  -3    2.49    2.89
   8   6   3    0.19    1.74
   8  -6   3    0.90    2.31
  -8  -6  -3    1.31    3.00
   8  -6   3    0.83    2.86
   8  -6   3    0.93    1.29
  -8  -6  -3    0.84    1.54
  -8  -6  -3    0.48    3.00
  -8   6  -4   60.71    9.27
  -8   6  -4   54.46    7.77
   8  -6   4   63.99    7.92
   8  -6   4   60.24    8.05
  -8  -6  -4   52.75    7.69
  -8   6  -5    7.79    4.48
  -8   6  -5    8.27    4.62
   8  -6   5    8.08    5.00
  -8  -6  -5    3.60    2.55
  -8  -6  -5    6.37    4.36
   8  -6   5    9.07    4.10
  -8   6  -6    8.26    2.83
  -8   6  -6    9.11    3.49
   8  -6   6    7.99    3.87
  -8  -6  -6    2.85    2.15
  -8   6  -7    0.82    1.63
   8  -6   7   -0.97    3.53
  -8   6  -8    8.65    3.48
   8  -6   8    4.28    3.38
   8  -8  -8    9.00    4.92
  -8  -8   8   10.78    3.56
  -8   8   7   11.86    4.74
   8  -8  -7   18.26   12.00
  -8  -8   7   12.42    4.67
  -8  -8   7   16.13    4.99
  -8   8   6   63.01    8.21
   8   8  -6   47.48    5.38
   8  -8  -6   55.04   12.09
  -8  -8   6   64.41    9.63
  -8  -8   6   67.44   18.49
  -8   8   5    0.00    4.82
   8   8  -5    4.19    6.14
   8  -8  -5    6.55    5.97
  -8  -8   5    8.58    4.37
  -8  -8   5    5.61    6.22
   8   8  -4   -0.84    4.27
   8  -8  -4    0.77    3.11
   8  -8  -4    1.76    2.89
  -8  -8   4   -2.57    3.89
  -8  -8   4   -1.82    6.20
   8   8  -3   14.20   12.17
   8  -8  -3   18.23    6.97
   8  -8  -3   17.10    7.25
  -8  -8   3   17.13    4.01
  -8  -8   3   18.63    7.76
   8   8  -2  219.92   14.22
  -8   8   2  215.71   13.49
   8   8  -2  248.73   32.55
   8  -8  -2  273.60   19.79
  -8  -8   2  251.62   15.32
  -8  -8   2  264.91   19.46
   8  -8  -2  267.76   21.37
  -8  -8   2  266.47   29.99
   8   8  -1   36.42    4.66
  -8   8   1   34.56    5.93
   8   8  -1   34.74    8.84
   8   8  -1   34.41    8.82
  -8   8   1   36.90    6.05
  -8   8   1   27.52    2.98
   8  -8  -1   39.63   11.11
  -8  -8   1   36.40    6.99
  -8  -8   1   38.77    4.30
  -8  -8   1   39.36    7.32
   8  -8  -1   31.18    4.91
   8  -8  -1   35.58    7.05
  -8  -8   1   31.85    5.53
  -8   8   0   -0.03    0.28
   8   8   0   -1.44    1.51
   8   8   0    0.61    0.94
   8   8   0    0.13    2.72
  -8   8   0    0.56    1.21
  -8   8   0    0.50    1.34
   8  -8   0    0.38    2.93
   8  -8   0    0.36    1.91
  -8  -8   0    0.01    1.23
  -8  -8   0   -0.45    2.76
   8  -8   0    0.72    1.49
  -8  -8   0    0.22    1.70
   8   8   1   52.99    5.92
  -8   8  -1   58.27   12.19
   8   8   1   54.71    9.22
   8  -8   1   57.79    8.81
  -8  -8  -1   60.45   12.00
  -8  -8  -1   53.50    5.37
   8  -8   1   66.17   11.44
  -8   8  -2   27.51    6.38
   8  -8   2   28.50   13.06
   8  -8   2   28.62    5.06
  -8  -8  -2   19.45    3.99
  -8  -8  -2   28.47    8.97
  -8  -8  -2   17.30    5.27
  -8   8  -3   29.15   13.03
   8  -8   3   36.33    8.41
   8  -8   3   32.92    5.72
  -8  -8  -3   17.74    4.08
  -8  -8  -3   30.85    8.95
  -8   8  -4   22.06    6.75
   8  -8   4   20.58   11.35
   8  -8   4   19.97    5.11
  -8  -8  -4    7.04    5.75
  -8  -8  -4   17.35   11.62
  -8   8  -5   31.48    7.19
   8  -8   5   28.96    5.74
  -8  -8  -5   24.16    5.26
   8  -8   5   30.23    5.95
  -8   8  -6    3.19    2.86
   8  -8   6    1.73    1.72
   8  -8   6    0.70    2.50
   8  -8   7    5.52    2.46
  -8  10   7    5.74    2.32
   8 -10  -7    7.40    4.46
  -8 -10   7    8.66    3.04
  -8 -10   7   10.61    6.86
  -8  10   6   66.93    9.01
   8  10  -6   53.06    6.21
   8 -10  -6   55.06   18.83
  -8 -10   6   64.10    7.42
  -8 -10   6   63.45   17.71
  -8  10   5   -2.38    3.52
   8  10  -5   -0.21    2.69
   8 -10  -5   -1.78    4.00
  -8 -10   5   -0.34    2.32
  -8 -10   5    0.60    4.09
   8  10  -4    3.15    5.22
   8 -10  -4    4.72    5.99
   8 -10  -4    4.60    6.06
  -8 -10   4    8.64    3.44
  -8 -10   4    5.79    6.23
   8  10  -3   59.94   11.27
   8 -10  -3   59.72   11.37
   8 -10  -3   61.33   11.42
  -8 -10   3   58.35    6.64
  -8 -10   3   51.08   18.80
   8  10  -2    4.75    5.37
   8 -10  -2    4.54    4.43
   8 -10  -2    5.15    8.70
  -8 -10   2    2.88    2.63
  -8 -10   2    2.72    3.89
   8  10  -1    4.11    4.82
   8 -10  -1    3.06    3.86
   8 -10  -1    0.36    6.79
   8 -10  -1    2.26    2.35
  -8 -10   1    3.28    3.61
  -8 -10   1    5.28    2.53
  -8 -10   1    1.89    2.62
   8  10   0    7.32    5.64
  -8  10   0    5.90    2.73
   8 -10   0    7.15    2.82
   8 -10   0    6.71    4.05
  -8 -10   0    9.77    5.96
  -8 -10   0    6.75    3.12
   8 -10   0    7.93    4.35
  -8  10  -1   51.20    7.16
   8  10   1   36.49    7.99
   8 -10   1   57.96   15.95
  -8 -10  -1   60.40   21.36
  -8 -10  -1   47.71    6.27
   8 -10   1   65.56   13.66
  -8  10  -2  255.45   28.99
   8 -10   2  264.26   22.84
   8 -10   2  283.14   19.06
  -8 -10  -2  199.65   15.30
  -8 -10  -2  270.92   26.63
  -8  10  -3  170.76   16.74
   8 -10   3  185.10   22.21
  -8 -10  -3  175.59   33.28
   8 -10   3  177.82   18.78
  -8  10  -4   19.42   11.66
   8 -10   4   16.83    5.06
  -8 -10  -4   14.93    7.25
   8 -10   4   16.97    7.03
  -8  10  -5   14.70   10.08
   8 -10   5   14.78    4.35
  -8 -10  -5   12.56    4.75
   8 -10   5   16.39    5.10
  -8  10  -6   37.64   10.27
   8 -10   6   32.92    7.45
   8 -10   6   37.07    5.00
  -8  12   5    3.00    7.27
   8  12  -5    2.85    3.22
   8 -12  -5    3.12    3.97
  -8 -12   5    3.02    2.45
  -8 -12   5    3.06    4.04
  -8  12   4   28.97    8.14
   8  12  -4   27.21    7.21
   8 -12  -4   21.49    7.98
  -8 -12   4   26.36    4.52
  -8 -12   4   25.06    7.40
   8  12  -3   90.24   12.81
   8 -12  -3   87.47   12.89
  -8 -12   3   94.68    7.85
  -8 -12   3   81.64   10.85
   8  12  -2   81.05   19.84
   8 -12  -2   86.97   12.43
   8 -12  -2   94.95   11.15
  -8 -12   2   86.40    7.44
  -8 -12   2   71.71    8.04
  -8  12   1    0.23    1.08
   8  12  -1    1.39    2.78
   8 -12  -1   -3.38    2.76
  -8 -12   1    1.25    3.08
  -8 -12   1    0.69    1.72
   8 -12  -1    0.38    1.97
   8  12   0   43.39   12.59
   8 -12   0   59.38    8.31
   8 -12   0   43.16    6.12
  -8 -12   0   56.42   14.85
  -8 -12   0   46.78    6.17
  -8  12  -1   -0.69    1.77
   8  12   1    1.99    3.14
   8 -12   1   -0.53    2.53
  -8 -12  -1    0.31    6.49
  -8 -12  -1    0.89    1.83
   8 -12   1    3.59    4.78
  -8  12  -2    0.84    2.78
   8 -12   2    2.20    3.62
   8 -12   2    2.39    2.95
  -8 -12  -2    0.49    1.92
  -8 -12  -2    2.41    4.75
  -8  12  -3    0.34    4.27
   8 -12   3    1.11    2.92
   8 -12   3   -0.06    2.12
  -8 -12  -3   -0.65    1.29
  -8 -12  -3    3.09    6.27
  -8  12  -4    4.03    4.18
   8 -12   4    6.05    3.30
  -8 -12  -4    4.14    4.76
   8 -12   4    4.86    4.47
  -8  12  -5   13.55    4.81
   8 -12   5   16.64    3.64
  -8 -12  -5   11.66    4.05
   8 -12   5   15.33    4.52
  -8  14   3   29.32    5.66
   8  14  -3   27.34    5.85
   8 -14  -3   24.54    6.45
  -8 -14   3   26.25    5.75
  -8 -14   3   22.44    3.59
  -8  14   2    7.04    4.88
   8  14  -2    5.74    3.44
   8 -14  -2    6.73    4.15
  -8 -14   2    5.58    2.22
  -8 -14   2    2.69    1.34
  -8  14   1    1.51    1.33
   8  14  -1    1.33    2.66
   8 -14  -1    0.49    3.50
  -8 -14   1    2.28    1.78
  -8  14   0    1.55    1.26
   8  14   0   -0.12    1.92
   8 -14   0    1.17    3.09
  -8 -14   0    1.15    1.70
  -8 -14   0    2.65    2.10
  -8  14  -1    3.32    2.22
   8  14   1   -0.31    1.99
  -8  14  -1    1.67    1.38
  -8 -14  -1    2.72    1.57
  -8 -14  -1    5.68    3.30
   8 -14   1    3.02    3.35
  -8  14  -2    0.05    1.51
  -8 -14  -2    0.78    2.91
   8 -14   2    2.32    4.36
  -8  14  -3    6.72    2.99
  -8 -14  -3    5.16    4.31
   8 -14   3    5.60    5.56
  -9   1   9    0.27    2.71
   9   1  -9   -0.15    4.19
   9  -1  -9   -2.80    4.57
  -9  -1   9    0.19    2.59
   9   1  -8   32.47   14.33
   9  -1  -8   25.36    8.11
   9  -1  -8   15.11    7.31
  -9  -1   8   18.44    7.59
   9   1  -7   22.73   14.75
   9   1  -7   18.54    6.71
   9  -1  -7   19.54    7.89
   9  -1  -7   23.45    8.13
   9   1  -6   -8.33    7.84
   9   1  -6    0.90    6.74
   9  -1  -6    1.82    3.76
   9  -1  -6   -8.47    4.22
  -9  -1   6   -0.79    1.49
  -9   1   5    7.31    2.27
   9   1  -5   18.94    5.10
   9   1  -5   10.65    2.37
   9   1  -5   16.17   10.97
  -9   1   5   12.39    7.76
  -9   1   5   12.81    2.05
  -9   1   5   14.43    5.67
  -9  -1   5   14.36    5.16
   9  -1  -5   16.18    5.82
  -9  -1   5   17.33   10.02
   9  -1  -5   16.55    9.22
  -9  -1   5   12.32    3.48
  -9   1   4   33.43    4.66
   9   1  -4   56.34   13.60
  -9   1   4   38.42    6.61
   9   1  -4   43.82   14.67
  -9   1   4   31.44    8.26
  -9   1   4   21.81    4.42
   9  -1  -4   30.66    7.07
   9  -1  -4   28.91    8.17
  -9  -1   4   56.02   12.77
   9  -1  -4   27.42    3.65
  -9  -1   4   33.52    7.62
  -9  -1   4   26.23    4.69
  -9  -1   4   29.44    6.41
  -9   1   3  368.47   22.31
   9   1  -3  390.42   24.45
  -9   1   3  399.04   27.43
   9   1  -3  373.97   26.87
   9   1  -3  359.48   16.41
   9   1  -3  353.70   15.81
  -9   1   3  354.15   22.67
   9   1  -3  405.70   24.93
  -9   1   3  400.69   23.19
   9  -1  -3  370.57   20.38
   9  -1  -3  367.95   24.55
  -9  -1   3  386.45   24.06
   9  -1  -3  373.14   26.51
  -9  -1   3  384.05   26.85
  -9  -1   3  363.68   19.33
  -9  -1   3  403.07   26.41
   9   1  -2 6536.44  516.27
   9   1  -2 7291.37  579.39
   9   1  -2 6732.74  524.12
   9   1  -2 6554.89  506.32
   9   1  -2 6680.25  563.42
  -9   1   2 6529.42  547.87
  -9   1   2 6463.98  503.29
  -9   1   2 6898.50  561.68
  -9   1   2 6495.04  521.27
  -9   1   2 7077.00  583.78
   9  -1  -2 6340.37  502.00
   9  -1  -2 6648.31  533.08
  -9  -1   2 6362.32  499.65
  -9  -1   2 6760.81  551.11
  -9  -1   2 6254.76  481.39
  -9  -1   2 6301.98  531.85
  -9  -1   2 6881.08  547.82
   9   1  -1 5191.33  381.79
  -9   1   1 5156.00  371.66
   9   1  -1 5471.96  431.08
   9   1  -1 5170.57  383.14
   9   1  -1 5324.54  388.25
  -9   1   1 5290.13  385.56
  -9   1   1 5250.75  389.97
  -9   1   1 4911.32  385.99
  -9   1   1 5053.50  410.07
  -9   1   1 5145.84  360.24
   9  -1  -1 5078.72  373.07
  -9  -1   1 5247.90  383.49
   9  -1  -1 5011.55  408.76
   9  -1  -1 4964.96  353.30
  -9  -1   1 5321.83  393.28
   9  -1  -1 5147.87  358.11
  -9  -1   1 5086.46  375.11
  -9  -1   1 5068.76  353.28
   9   1   0  583.74   35.10
  -9   1   0  557.48   49.35
   9   1   0  581.47   31.33
   9   1   0  600.07   31.34
  -9   1   0  613.93   36.33
   9   1   0  563.87   34.69
  -9   1   0  548.96   24.09
  -9   1   0  562.83   35.39
  -9   1   0  579.44   33.00
   9  -1   0  590.81   34.60
   9  -1   0  593.98   47.53
   9  -1   0  604.02   36.49
  -9  -1   0  573.15   32.45
  -9  -1   0  535.85   48.64
  -9  -1   0  528.86   49.15
  -9  -1   0  568.87   30.68
   9  -1   0  549.52   22.37
  -9   1  -1  160.61   13.42
   9   1   1  163.18   11.03
   9   1   1  174.67   13.22
   9   1   1  143.86    7.50
  -9   1  -1  159.50   12.80
   9   1   1  155.49   21.85
  -9   1  -1  154.80   22.08
  -9   1  -1  152.84   12.04
   9  -1   1  153.53    8.48
   9  -1   1  152.38   24.76
   9  -1   1  167.37   14.46
  -9  -1  -1  153.70    6.56
   9  -1   1  148.90   11.07
  -9  -1  -1  158.60   12.39
  -9  -1  -1  154.97   19.38
  -9  -1  -1  172.39   15.33
  -9  -1  -1  155.78    7.13
   9  -1   1  148.27    7.74
  -9  -1  -1  155.28   10.92
  -9   1  -2    3.74    0.97
   9   1   2    4.93    2.95
  -9   1  -2    5.01    2.38
   9   1   2    4.69    1.80
   9   1   2    5.35    3.40
   9   1   2    4.87    3.94
  -9   1  -2    5.58    3.66
  -9   1  -2    4.68    3.49
   9  -1   2    4.13    2.24
   9  -1   2    5.93    4.17
   9  -1   2    5.18    4.94
   9  -1   2    0.59    2.11
  -9  -1  -2    4.80    3.72
  -9  -1  -2    5.42    2.54
  -9  -1  -2    4.14    3.20
   9  -1   2    4.33    0.89
  -9  -1  -2    7.10    3.99
  -9  -1  -2    4.55    0.57
  -9  -1  -2    4.67    1.17
   9  -1   2    4.60    2.14
   9   1   3    5.29    1.16
   9   1   3    3.80    2.07
   9   1   3    6.09    4.47
   9   1   3    4.41    3.26
  -9   1  -3    5.71    1.49
  -9   1  -3    8.01    3.57
  -9   1  -3    4.54    4.02
  -9   1  -3    4.89    2.47
   9  -1   3    5.94    1.47
   9  -1   3    8.11    5.28
  -9  -1  -3    5.09    2.40
  -9  -1  -3    4.48    3.55
  -9  -1  -3    5.66    3.03
  -9  -1  -3    6.86    3.60
   9  -1   3    6.51    4.16
   9   1   4    3.88    2.78
   9   1   4    4.05    3.92
   9   1   4    1.32    2.26
  -9   1  -4    3.63    3.60
  -9   1  -4    3.44    2.15
  -9   1  -4    2.63    2.78
   9  -1   4    5.83    4.59
  -9  -1  -4    5.43    3.67
   9  -1   4    6.27    5.67
  -9  -1  -4    6.20    3.20
  -9  -1  -4    3.72    2.35
  -9   1  -5   15.35    4.63
  -9   1  -5    8.31    4.83
  -9  -1  -5    6.68    2.63
  -9  -1  -5   11.33    4.07
   9  -1   5    5.61    3.00
  -9  -1  -5    4.62    2.11
  -9   1  -6   26.56    6.18
  -9  -1  -6   10.52    3.06
   9  -1   6    9.59    3.83
  -9  -1  -6   23.09    5.46
   9   1   7   -0.15    1.32
  -9   1  -7    0.46    2.72
  -9  -1  -7    1.08    2.42
   9  -1   7    0.16    1.44
  -9   1  -8    0.71    3.08
  -9  -1  -8    1.14    2.73
   9  -1   8    0.83    1.25
   9   3  -9    1.98    2.96
  -9   3   9    1.13    3.86
   9  -3  -9    3.52    2.66
  -9  -3   9    2.66    3.50
   9   3  -8   31.95    7.21
   9  -3  -8   30.95   12.01
   9  -3  -8   24.25    8.67
  -9  -3   8   22.27    7.41
   9   3  -7   -0.46    3.46
   9  -3  -7    4.08    5.95
   9  -3  -7    3.71    4.12
  -9  -3   7   -0.78    3.69
   9   3  -6   13.11    6.29
   9  -3  -6   17.43   10.24
   9  -3  -6   19.07    7.14
  -9  -3   6   15.06    6.21
  -9  -3   6   11.54    4.25
   9   3  -5   50.03    7.86
  -9   3   5   48.83    8.83
   9  -3  -5   53.72    9.23
   9  -3  -5   45.85    7.76
  -9  -3   5   42.17    7.71
  -9   3   4  999.00   70.39
   9   3  -4  972.58   55.55
  -9   3   4  970.36   56.63
   9   3  -4  967.46   57.41
   9   3  -4  860.62   45.70
   9   3  -4  804.22   44.10
   9   3  -4  952.43   56.77
  -9   3   4  947.32   54.53
   9  -3  -4  954.14   57.43
  -9  -3   4  972.56   57.55
   9  -3  -4  995.99   61.45
  -9  -3   4  883.42   61.32
  -9  -3   4  979.60   61.90
   9   3  -3   66.18    5.04
   9   3  -3   68.88    7.17
  -9   3   3   72.29    8.74
   9   3  -3   62.03   12.40
   9   3  -3   69.99    8.22
   9   3  -3   75.12   10.05
  -9   3   3   68.50    7.52
  -9   3   3   67.02   10.53
   9  -3  -3   72.90   10.23
   9  -3  -3   69.35    8.60
  -9  -3   3   66.17    8.22
  -9  -3   3   73.05    8.26
   9  -3  -3   72.89   10.08
  -9  -3   3   70.07    7.59
  -9  -3   3   69.25    8.16
  -9  -3   3   75.56   11.91
   9   3  -2  239.20   14.14
   9   3  -2  231.71   17.96
  -9   3   2  218.23   14.39
  -9   3   2  240.59   21.24
   9   3  -2  212.62   13.18
   9   3  -2  227.41   16.59
  -9   3   2  231.03   13.52
  -9   3   2  262.05   23.72
   9  -3  -2  238.26   19.95
  -9  -3   2  255.00   22.24
   9  -3  -2  221.83   15.21
  -9  -3   2  247.39   15.01
   9  -3  -2  254.34   26.81
  -9  -3   2  220.99   12.86
  -9  -3   2  221.56   20.45
  -9  -3   2  254.04   20.93
   9   3  -1   78.06    8.88
  -9   3   1   73.35   11.20
   9   3  -1   76.15   10.58
  -9   3   1   74.72    6.75
   9   3  -1   75.02    5.58
  -9   3   1   66.84    4.36
   9   3  -1   76.63   16.11
  -9   3   1   82.02   10.32
   9  -3  -1   75.67    9.36
   9  -3  -1   71.24    7.10
  -9  -3   1   81.39    9.67
   9  -3  -1   85.15    9.79
  -9  -3   1   78.80    9.53
   9  -3  -1   74.72   10.62
  -9  -3   1   76.03    5.86
   9  -3  -1   68.63    6.52
  -9  -3   1   77.04   20.67
  -9  -3   1   77.90   10.34
   9  -3  -1   72.14    8.06
   9   3   0   17.01    5.51
   9   3   0   13.93    4.30
  -9   3   0   15.20    4.97
   9   3   0   13.57    4.06
   9   3   0   14.76    1.58
  -9   3   0   17.46    3.88
  -9   3   0   15.01    7.55
   9   3   0   16.08    6.36
   9   3   0   15.14    3.66
  -9   3   0   19.18   12.55
  -9   3   0   11.42    4.47
  -9   3   0   17.64    7.03
   9  -3   0   14.77    3.30
  -9  -3   0   14.07    6.16
  -9  -3   0   15.35    1.97
   9  -3   0   16.56    6.86
   9  -3   0   13.10    4.48
  -9  -3   0   15.17    6.92
  -9  -3   0   14.68    3.93
   9  -3   0   13.82   11.60
   9   3   1  155.06   12.97
  -9   3  -1  161.68    8.65
   9   3   1  147.94    6.39
   9   3   1  158.40    9.03
  -9   3  -1  170.83   11.94
  -9   3  -1  155.57   13.26
   9   3   1  167.15   21.68
   9   3   1  142.56    7.31
  -9   3  -1  172.70   16.60
  -9   3  -1  159.10    8.26
  -9  -3  -1  153.05   14.80
   9  -3   1  169.62   10.56
  -9  -3  -1  162.62   12.05
  -9  -3  -1  149.81    7.74
   9  -3   1  168.03   12.52
   9  -3   1  159.99   14.58
  -9  -3  -1  160.00   14.62
  -9  -3  -1  145.84    8.40
   9  -3   1  152.45   22.68
   9   3   2  604.28   33.07
   9   3   2  613.18   33.60
   9   3   2  524.74   27.76
   9   3   2  579.99   29.94
  -9   3  -2  635.84   48.77
  -9   3  -2  616.79   33.35
  -9   3  -2  617.61   36.12
   9  -3   2  602.78   30.69
  -9  -3  -2  563.42   35.80
  -9  -3  -2  546.94   27.39
   9  -3   2  604.68   38.86
  -9  -3  -2  551.60   26.85
   9  -3   2  577.06   33.83
  -9  -3  -2  547.72   33.28
   9  -3   2  667.51   50.46
   9   3   3  938.84   49.07
  -9   3  -3 1035.46   59.15
   9   3   3  972.15   51.29
  -9   3  -3  959.28   52.44
  -9   3  -3 1032.86   56.35
   9   3   3  955.71   51.08
   9  -3   3  984.61   53.53
  -9  -3  -3  920.42   52.32
  -9  -3  -3  907.70   48.74
   9  -3   3 1024.56   61.85
  -9  -3  -3  913.23   48.27
   9  -3   3  968.92   52.05
  -9  -3  -3  961.09   54.53
   9  -3   3 1115.05   64.79
   9   3   4   58.77    3.31
  -9   3  -4   58.30    3.96
   9   3   4   67.58    5.86
  -9   3  -4   72.34   12.49
  -9   3  -4   71.32    7.63
   9  -3   4   74.38    9.58
  -9  -3  -4   54.65    4.18
  -9  -3  -4   54.75    5.46
  -9  -3  -4   64.60    5.53
   9  -3   4   78.00    9.77
   9  -3   4   67.89    7.06
   9  -3   4   67.80    6.60
  -9   3  -5    1.95    3.36
  -9   3  -5    4.19    2.66
  -9  -3  -5    0.51    1.86
  -9  -3  -5    2.95    2.25
   9  -3   5    1.47    2.50
  -9   3  -6    4.05    2.62
  -9   3  -6    6.76    4.35
   9  -3   6    3.71    2.97
  -9  -3  -6    1.68    2.15
  -9  -3  -6    7.61    2.88
  -9   3  -7    3.24    3.63
   9  -3   7    1.01    2.14
  -9  -3  -7    2.54    2.40
  -9   3  -8    8.71    3.77
   9  -3   8    1.97    1.83
  -9  -3  -8    5.80    2.41
   9  -5  -9   10.29    4.49
  -9  -5   9   11.66    4.46
   9   5  -8   17.03    3.86
   9  -5  -8   14.88    3.39
   9  -5  -8   21.14    7.19
  -9  -5   8   18.15    5.82
   9   5  -7   10.09    3.40
   9  -5  -7    9.88    3.17
   9  -5  -7   11.05    6.49
  -9  -5   7    6.94    9.29
  -9  -5   7    6.39    3.56
   9   5  -6    1.26    1.99
  -9   5   6    0.55    1.93
   9  -5  -6    0.77    3.97
   9  -5  -6    0.63    2.09
  -9  -5   6   -0.76    3.22
  -9  -5   6    0.87    3.12
   9   5  -5   45.21    5.60
   9   5  -5   45.85    7.46
  -9   5   5   54.61    7.46
   9  -5  -5   45.24    5.91
   9  -5  -5   52.22   17.39
  -9  -5   5   52.89    8.17
  -9  -5   5   49.71    9.91
   9   5  -4  105.84    8.78
   9   5  -4  112.55   18.08
   9   5  -4  105.35    8.47
   9   5  -4   98.31    7.06
  -9   5   4   95.80    6.91
   9  -5  -4  103.93    7.75
   9  -5  -4  125.37   20.57
   9  -5  -4  120.30   11.64
  -9  -5   4  122.74   10.26
  -9  -5   4  113.60   10.05
  -9  -5   4   98.60    6.14
  -9  -5   4  119.78   22.95
   9   5  -3  107.06    8.36
  -9   5   3  127.35    9.85
   9   5  -3  124.68   12.10
  -9   5   3  111.13    6.91
   9   5  -3  105.68    6.32
   9   5  -3  121.13   17.56
   9   5  -3  129.78   11.47
  -9   5   3  101.65    8.68
  -9   5   3   93.94    9.66
  -9   5   3  133.24   14.49
  -9  -5   3  120.03    7.02
   9  -5  -3  137.79   23.19
   9  -5  -3  138.25   12.77
   9  -5  -3  119.75   11.57
  -9  -5   3  106.83    5.93
  -9  -5   3  124.55   14.65
  -9  -5   3  139.82   15.47
  -9  -5   3  135.02   10.28
   9   5  -2  831.85   44.45
   9   5  -2  947.64   60.99
  -9   5   2  879.84   48.01
   9   5  -2  858.26   52.08
   9   5  -2  769.87   39.36
  -9   5   2  744.78   33.96
  -9   5   2  834.34   46.29
   9   5  -2  868.33   55.02
  -9   5   2  878.60   49.42
  -9   5   2  979.29   80.55
  -9  -5   2  912.05   49.75
   9  -5  -2  926.45   58.78
   9  -5  -2  907.97   52.05
   9  -5  -2  816.22   43.20
  -9  -5   2  782.23   35.22
   9  -5  -2  772.67   36.93
  -9  -5   2  958.07   58.46
  -9  -5   2  993.61   61.19
  -9  -5   2  991.28   51.14
   9   5  -1  503.28   28.66
   9   5  -1  526.38   31.82
  -9   5   1  552.93   36.60
  -9   5   1  450.47   26.86
  -9   5   1  577.62   35.84
   9   5  -1  537.98   38.24
  -9   5   1  581.50   32.50
   9  -5  -1  528.22   31.28
   9  -5  -1  562.45   30.51
   9  -5  -1  453.12   21.40
  -9  -5   1  552.59   34.78
   9  -5  -1  541.95   36.53
  -9  -5   1  539.44   25.97
   9  -5  -1  517.36   25.24
  -9  -5   1  564.15   43.04
  -9  -5   1  547.56   34.85
  -9  -5   1  605.66   28.61
   9   5   0  114.11   19.65
  -9   5   0  117.94   10.30
   9   5   0  127.61   12.68
   9   5   0  110.76    8.12
  -9   5   0  109.18   15.11
   9   5   0  123.00   23.54
  -9   5   0  128.61   10.80
  -9   5   0  129.52   15.65
   9  -5   0  118.25   11.64
   9  -5   0  120.74    6.33
   9  -5   0  126.02    9.62
   9  -5   0  120.14   13.08
  -9  -5   0  126.86   15.46
   9  -5   0  116.53   17.32
   9  -5   0  113.11    9.85
  -9  -5   0  127.57    7.19
  -9  -5   0  108.18    8.79
  -9  -5   0  122.18   16.01
   9   5   1  420.97   27.10
   9   5   1  439.94   20.87
   9   5   1  420.44   26.39
   9   5   1  352.04   16.36
   9   5   1  381.42   14.49
  -9   5  -1  427.12   26.29
  -9   5  -1  374.16   17.71
  -9   5  -1  480.28   33.46
  -9   5  -1  355.99   16.44
  -9   5  -1  367.63   17.11
   9  -5   1  447.81   24.80
   9  -5   1  447.05   30.26
   9  -5   1  451.51   22.66
  -9  -5  -1  398.20   22.55
   9  -5   1  420.86   28.21
   9  -5   1  425.91   20.93
  -9  -5  -1  449.09   31.82
  -9  -5  -1  423.57   47.28
  -9  -5  -1  326.51   16.06
   9   5   2  293.49   19.50
   9   5   2  277.51   15.69
   9   5   2  233.02    9.51
  -9   5  -2  313.27   22.72
  -9   5  -2  262.70   13.30
  -9   5  -2  289.66   20.44
   9  -5   2  309.84   17.29
   9  -5   2  284.55   20.58
   9  -5   2  287.77   20.47
   9  -5   2  312.95   24.86
  -9  -5  -2  268.81   14.10
  -9  -5  -2  272.86   27.74
  -9  -5  -2  285.56   33.55
   9   5   3   18.99    4.31
  -9   5  -3   22.46    8.41
   9   5   3   13.84    2.35
  -9   5  -3   19.26    3.20
  -9   5  -3   20.55    5.69
   9  -5   3   19.16    6.40
  -9  -5  -3   20.42    9.20
   9  -5   3   21.81    5.01
   9  -5   3   21.15    7.66
  -9  -5  -3   13.33    3.03
  -9  -5  -3   10.72    3.70
   9  -5   3   23.06    7.36
  -9   5  -4  206.79   16.42
  -9   5  -4  186.90   11.69
   9  -5   4  188.87   12.66
  -9  -5  -4  138.41    9.95
  -9  -5  -4  166.06   11.67
   9  -5   4  198.15   13.14
  -9   5  -5    2.79    3.57
  -9   5  -5    4.67    2.82
   9  -5   5    2.97    2.99
   9  -5   5    1.17    1.80
  -9  -5  -5    2.62    3.28
  -9   5  -6   -1.45    2.42
  -9   5  -6   -1.71    4.40
   9  -5   6    1.52    4.17
  -9   5  -7    2.26    1.96
  -9   5  -7    2.21    2.63
   9  -5   7    0.32    2.17
  -9   5  -8   14.99    2.89
   9  -5   8    1.82    1.70
   9  -7  -8   42.30    9.15
  -9  -7   8   50.20   12.68
  -9   7   7   -0.52    1.38
   9  -7  -7   -1.20    6.79
  -9  -7   7   -0.42    2.95
  -9  -7   7   -1.22    2.61
  -9   7   6  239.63   26.16
   9  -7  -6  256.71   27.02
  -9  -7   6  278.18   22.71
  -9  -7   6  242.97   24.27
  -9   7   5    0.23    3.19
   9   7  -5   -0.20    2.14
   9  -7  -5    2.76    4.11
  -9  -7   5   -0.47    5.27
  -9  -7   5    3.26    4.21
   9   7  -4   -2.11    2.28
   9  -7  -4    3.83    3.22
   9  -7  -4   -0.37    3.01
  -9  -7   4    0.41    2.19
  -9  -7   4   -2.47    3.69
   9   7  -3   21.99    6.70
   9  -7  -3   24.51    7.21
   9  -7  -3   29.17    8.03
  -9  -7   3   25.63    4.81
  -9  -7   3   28.15   14.42
   9   7  -2   43.02    6.40
  -9   7   2   45.01    5.62
   9   7  -2   52.97   10.06
   9   7  -2   55.75   10.22
  -9   7   2   53.74    9.65
   9   7  -2   51.16    7.57
  -9   7   2   55.72    7.76
  -9  -7   2   47.38    5.99
   9  -7  -2   54.96    7.92
  -9  -7   2   51.64    4.97
  -9  -7   2   50.38    5.68
   9  -7  -2   52.49    9.47
  -9  -7   2   51.30   14.93
   9   7  -1  183.56   11.83
   9   7  -1  204.15   20.45
  -9   7   1  155.98   11.02
   9   7  -1  180.39   18.39
   9   7  -1  193.59   17.88
  -9   7   1  188.74   14.34
  -9   7   1  195.39   15.02
  -9   7   1  200.99   14.67
   9  -7  -1  176.24   12.52
   9  -7  -1  188.54   15.19
  -9  -7   1  196.28   10.51
  -9  -7   1  184.85   14.31
   9  -7  -1  197.46   19.74
  -9  -7   1  188.83   15.83
  -9  -7   1  174.22   13.24
   9   7   0   58.77   13.36
  -9   7   0   52.89    9.13
   9   7   0   60.28    5.54
  -9   7   0   63.00   13.01
   9   7   0   43.11    4.26
  -9   7   0   55.72    9.35
  -9   7   0   65.12   16.82
   9  -7   0   53.89    6.04
   9  -7   0   60.61    6.33
  -9  -7   0   60.42    4.81
   9  -7   0   52.83    7.87
  -9  -7   0   61.99   11.37
  -9  -7   0   57.82   10.19
  -9  -7   0   45.70    4.46
   9   7   1  170.29   14.52
  -9   7  -1  134.92    8.53
   9   7   1  150.17    9.54
  -9   7  -1  148.81   22.36
  -9   7  -1  155.22   11.90
  -9   7  -1  179.13   16.95
   9  -7   1  124.60    6.63
   9  -7   1  171.12   10.79
  -9  -7  -1  152.70    8.80
   9  -7   1  174.47   12.44
   9  -7   1  146.71   13.11
  -9  -7  -1  147.31   15.45
  -9  -7  -1  169.11   18.13
   9   7   2    3.94    2.15
  -9   7  -2    9.02    4.47
   9  -7   2   11.26    5.06
   9  -7   2    8.43    3.22
  -9  -7  -2    5.41    2.29
  -9  -7  -2   11.33    6.19
  -9  -7  -2    7.00    3.64
  -9   7  -3   10.52    5.25
   9  -7   3   14.18    5.48
   9  -7   3   13.85    3.73
  -9  -7  -3    6.24    2.45
  -9  -7  -3   11.80    5.85
  -9  -7  -3    6.41    2.89
  -9   7  -4   57.39   16.40
   9  -7   4   53.39   11.83
  -9  -7  -4   56.92    8.82
   9  -7   4   56.74   14.37
  -9   7  -5   61.78    9.15
  -9   7  -5   43.72    6.68
   9  -7   5   59.85   11.42
   9  -7   5   56.68    6.70
  -9  -7  -5   48.38    9.43
  -9   7  -6    4.36    2.97
  -9   7  -6    1.50    1.54
   9  -7   6    2.58    2.47
  -9   7  -7    0.15    2.60
  -9   7  -7    0.30    0.80
   9  -7   7   -1.10    1.26
  -9   9   7   11.68    2.97
   9  -9  -7    7.32   10.35
  -9  -9   7   14.15    6.99
  -9  -9   7   13.60    4.89
  -9   9   6  122.42   18.71
   9   9  -6   87.45    7.85
   9  -9  -6  112.63   15.99
  -9  -9   6  111.04   10.60
  -9  -9   6  113.32   14.64
  -9   9   5   29.70    7.68
   9   9  -5   22.68    5.66
   9  -9  -5   22.67    9.04
  -9  -9   5   23.12    5.40
  -9  -9   5   25.25    9.19
   9   9  -4    1.12    6.65
   9  -9  -4    1.21    4.53
   9  -9  -4   -0.15    4.48
  -9  -9   4    2.62    2.55
  -9  -9   4   -0.76    4.86
   9   9  -3   19.48    7.51
   9  -9  -3   20.64    7.92
   9  -9  -3   20.96    7.79
  -9  -9   3   20.22    4.31
  -9  -9   3   19.05    7.97
  -9   9   2  197.83   11.80
   9   9  -2  260.74   22.97
   9  -9  -2  271.23   21.18
  -9  -9   2  224.67   20.31
  -9  -9   2  244.79   14.00
   9  -9  -2  266.40   32.27
  -9  -9   2  240.57   19.10
   9   9  -1   36.04    9.54
   9  -9  -1   38.55    6.94
   9  -9  -1   37.14   12.18
   9  -9  -1   32.01    8.66
  -9  -9   1   39.48    7.56
  -9  -9   1   37.86    4.41
  -9  -9   1   31.44    5.25
   9   9   0   10.60   11.26
  -9   9   0   12.19    3.03
   9  -9   0   11.78    3.25
   9  -9   0   11.63    4.60
  -9  -9   0   13.48    7.04
  -9  -9   0   11.90    4.96
   9  -9   0   13.25    4.40
  -9   9  -1   18.69    5.04
   9   9   1   14.66    6.71
   9  -9   1   24.91    6.87
  -9  -9  -1   24.73    8.94
  -9  -9  -1   17.45    3.73
   9  -9   1   25.63    5.10
  -9   9  -2   12.50    8.26
   9   9   2    4.55    3.72
   9  -9   2    8.71    5.67
  -9  -9  -2    8.37    7.10
  -9  -9  -2    4.81    2.61
   9  -9   2   10.64    6.73
  -9   9  -3  255.34   21.64
   9  -9   3  262.16   18.17
  -9  -9  -3  250.81   24.58
   9  -9   3  258.74   22.87
  -9   9  -4   70.86   10.87
   9  -9   4   71.99    8.25
  -9  -9  -4   67.29   11.28
   9  -9   4   75.58   10.99
  -9   9  -5   15.88   11.23
   9  -9   5   21.01    4.61
  -9  -9  -5   17.43    4.86
   9  -9   5   18.67    8.93
  -9   9  -6   -0.07    4.90
   9  -9   6    0.50    2.90
   9  -9   6    2.23    2.09
  -9  11   6   12.07    5.02
   9  11  -6   10.22    5.39
   9 -11  -6   12.22    5.61
  -9 -11   6   11.99    3.45
  -9 -11   6   13.03    5.66
  -9  11   5   -1.08    3.56
   9  11  -5    0.31    2.70
   9 -11  -5    6.81    6.72
  -9 -11   5    1.26    3.66
  -9 -11   5    1.39    6.40
  -9  11   4    1.96    4.53
   9  11  -4    1.67    4.05
   9 -11  -4    2.50    7.95
  -9 -11   4    2.25    2.38
  -9 -11   4    0.73    4.45
   9  11  -3   89.46   21.53
   9 -11  -3   86.57   21.31
   9 -11  -3   88.44   13.38
  -9 -11   3   84.61    7.54
  -9 -11   3   80.92   11.77
   9  11  -2    4.78    5.36
   9 -11  -2    3.54    8.62
   9 -11  -2    4.86    4.84
  -9 -11   2    7.80    4.97
  -9 -11   2    4.79    3.81
   9  11  -1  396.02   30.76
   9 -11  -1  447.85   41.69
   9 -11  -1  390.54   24.45
   9 -11  -1  308.08   19.20
  -9 -11   1  381.64   24.93
  -9 -11   1  399.19   27.87
  -9 -11   1  275.39   17.48
  -9  11   0    3.80    3.38
   9  11   0    2.01    4.36
   9 -11   0    1.91    5.84
  -9 -11   0    7.06    4.95
  -9 -11   0    2.62    2.50
   9 -11   0    6.28    4.02
  -9  11  -1   18.76    7.54
   9  11   1   13.87    8.51
   9 -11   1   19.08    6.20
  -9 -11  -1   23.16    8.72
  -9 -11  -1   10.74    6.02
   9 -11   1   21.90    5.51
  -9  11  -2    9.31    4.23
   9  11   2    2.49    4.23
   9 -11   2   11.44    5.46
  -9 -11  -2    5.72    7.02
  -9 -11  -2    3.25    4.57
   9 -11   2   12.61    7.48
  -9  11  -3   20.05   10.91
   9 -11   3   18.62    5.18
  -9 -11  -3   19.29    8.60
   9 -11   3   19.65    7.26
  -9  11  -4   22.13    6.68
   9 -11   4   21.29    5.02
  -9 -11  -4   18.50    6.94
   9 -11   4   23.08    6.86
  -9  11  -5    6.81    3.91
   9 -11   5    3.60    2.78
  -9 -11  -5    2.92    3.05
   9 -11   5    4.85    6.22
  -9  13   4    0.72    5.53
   9  13  -4   -0.53    2.66
   9 -13  -4    1.46    2.97
  -9 -13   4    0.24    1.50
  -9 -13   4    1.68    2.39
  -9  13   3    0.60    3.06
   9  13  -3    1.49    5.55
   9 -13  -3    0.09    3.24
  -9 -13   3    1.10    3.01
  -9 -13   3    0.87    2.17
  -9  13   2   44.52    6.40
   9  13  -2   39.37    7.90
   9 -13  -2   39.90    8.32
  -9 -13   2   38.45    4.52
  -9 -13   2   27.74    4.05
  -9  13   1    1.41    1.75
   9  13  -1    1.10    5.38
   9 -13  -1    1.75    5.84
  -9 -13   1    0.85    1.77
  -9 -13   1    0.93    1.86
   9  13   0    0.86    2.45
  -9  13   0    0.86    1.90
   9 -13   0    2.47    3.32
  -9 -13   0    0.91    2.93
  -9  13  -1    0.38    2.53
   9  13   1   -1.88    1.46
   9 -13   1   -0.57    2.29
  -9 -13  -1    0.99    3.36
  -9 -13  -1    2.96    2.40
   9 -13   1   -1.53    2.61
  -9  13  -2    5.97    3.23
   9 -13   2    7.43    4.13
  -9 -13  -2    5.40   10.67
   9 -13   2    9.38    4.55
  -9  13  -3    3.84    3.27
   9 -13   3    5.16    3.29
  -9 -13  -3    4.91    4.84
   9 -13   3    1.61    4.06
  -9  13  -4   10.00    3.92
   9 -13   4   11.14    3.48
  -9 -13  -4    8.88    4.51
   9 -13   4    9.52    4.54
  10   0  -9   -2.09    3.29
 -10   0   9    2.25    6.26
  10   0  -8    5.94    5.24
  10   0  -8    6.16    6.34
 -10   0   8    6.59    5.59
  10   0  -7    6.82    6.76
  10   0  -7   -0.51    4.83
  10   0  -6   61.69    9.95
  10   0  -6   60.08   12.00
  10   0  -5    0.09    2.54
  10   0  -5    0.22    3.05
  10   0  -5   -0.32    1.01
 -10   0   5    0.26    0.79
 -10   0   5    0.40    0.40
 -10   0   5    0.74    2.38
 -10   0   5    0.64    2.95
 -10   0   5    2.52    2.64
  10   0  -4 1744.90  126.87
  10   0  -4 1855.90  121.20
  10   0  -4 1659.15  111.92
 -10   0   4 1631.42   95.02
 -10   0   4 1916.57  122.74
 -10   0   4 1698.33  107.26
  10   0  -3    0.08    2.56
  10   0  -3    1.36    3.27
  10   0  -3    0.38    0.78
  10   0  -3    0.23    0.70
  10   0  -3    1.49    2.22
 -10   0   3   -0.87    2.11
 -10   0   3    2.17    2.36
 -10   0   3    2.34    3.23
 -10   0   3   -0.36    2.59
  10   0  -2 6802.18  557.52
  10   0  -2 6718.58  542.10
  10   0  -2 6436.57  496.85
  10   0  -2 7158.04  596.44
 -10   0   2 6740.14  537.72
 -10   0   2 6412.39  506.64
 -10   0   2 6897.67  560.31
 -10   0   2 6535.37  526.82
 -10   0   2 6613.05  555.85
  10   0  -1   -0.60    2.47
  10   0  -1    0.33    1.00
  10   0  -1    2.09    4.94
  10   0  -1    2.16    2.20
  10   0  -1   -0.87    2.42
  10   0  -1   -1.43    2.24
 -10   0   1   -1.10    2.37
 -10   0   1   -0.25    0.74
 -10   0   1   -0.03    1.60
 -10   0   1    1.81    2.16
  10   0   0  220.71   17.47
  10   0   0  235.71   17.31
  10   0   0  217.01   15.76
 -10   0   0  227.66   16.33
 -10   0   0  217.64   17.27
 -10   0   0  232.52   18.19
 -10   0   0  240.14   16.25
 -10   0   0  225.96   16.36
  10   0   1    0.56    1.43
  10   0   1    0.13    0.55
  10   0   1    0.19    0.68
  10   0   1   -0.08    2.31
  10   0   1   -0.25    2.09
 -10   0  -1   -0.39    1.33
 -10   0  -1   -0.85    3.81
 -10   0  -1   -0.56    2.29
 -10   0  -1   -0.04    1.16
 -10   0  -1   -1.45    2.61
  10   0   2   61.68    5.30
  10   0   2   57.85    7.46
  10   0   2   67.90   10.06
  10   0   2   68.46    8.51
  10   0   2   57.83    3.35
 -10   0  -2   59.23    4.26
 -10   0  -2   64.35    7.64
 -10   0  -2   59.22   13.49
 -10   0  -2   65.04    8.41
 -10   0  -2   60.65    4.07
  10   0   3    0.09    0.29
  10   0   3   -0.85    1.10
  10   0   3    2.37    2.66
  10   0   3   -0.37    1.93
  10   0   3   -0.03    0.36
 -10   0  -3    0.78    0.81
 -10   0  -3    1.06    2.15
 -10   0  -3   -0.41    2.01
 -10   0  -3    0.12    1.87
 -10   0  -3    0.05    0.64
  10   0   4   62.65    9.36
  10   0   4   58.93    6.76
 -10   0  -4   49.18    4.60
 -10   0  -4   61.23    7.71
 -10   0  -4   58.76   10.95
 -10   0  -5   -0.39    1.35
 -10   0  -5   -0.97    2.73
 -10   0  -5   -0.65    1.65
  10   0   6  121.33   10.29
 -10   0  -6  248.47   25.09
  10   0   7   -0.13    1.18
 -10   0  -7    1.83    2.62
 -10   0  -8   80.26   10.11
 -10   2   9   -0.27    2.15
  10   2  -9    1.29    3.08
  10  -2  -9   -0.96    3.27
 -10  -2   9    0.06    1.98
  10   2  -8   13.45   10.60
  10  -2  -8    9.46    9.99
  10  -2  -8   11.94    5.89
 -10  -2   8    4.54   10.70
  10   2  -7   53.05   18.81
  10  -2  -7   51.43   18.04
  10  -2  -7   50.78   10.63
 -10  -2   7   47.85   10.08
  10   2  -6    1.36    2.45
  10   2  -6   -2.47    5.53
  10  -2  -6   -2.54    2.90
  10  -2  -6    2.11    2.92
 -10  -2   6    0.02    2.87
 -10   2   5  108.85    7.70
  10   2  -5  116.78   11.15
  10   2  -5  102.47   12.09
  10   2  -5  115.93   21.10
  10  -2  -5  116.30   12.55
  10  -2  -5  118.65   12.79
 -10  -2   5  107.90   16.53
  10   2  -4   38.33    4.58
  10   2  -4   53.61   13.12
 -10   2   4   49.84   11.37
  10   2  -4   47.87   14.80
  10   2  -4   44.97    4.92
 -10   2   4   52.86    6.92
  10   2  -4   46.11    6.55
 -10   2   4   53.25    8.37
 -10   2   4   47.82    5.23
  10  -2  -4   50.92    8.20
 -10  -2   4   52.37    7.03
  10  -2  -4   50.77    8.29
 -10  -2   4   48.01    7.79
 -10  -2   4   39.57    3.14
 -10  -2   4   47.09   14.80
  10   2  -3   79.11    6.18
  10   2  -3   96.18   15.61
 -10   2   3   90.44   10.81
  10   2  -3   85.71   10.54
  10   2  -3   78.43    6.87
 -10   2   3   93.72   14.24
  10   2  -3   88.69   18.74
 -10   2   3   86.87   11.09
 -10   2   3   90.23    8.64
  10  -2  -3   94.10   10.71
 -10  -2   3   95.55    9.32
  10  -2  -3   77.43   18.58
 -10  -2   3   88.15    9.93
 -10  -2   3   88.21    6.95
 -10  -2   3   89.45   12.27
  10   2  -2    7.32    3.80
  10   2  -2    6.72    5.10
  10   2  -2    6.22    2.65
  10   2  -2    7.29    6.39
  10   2  -2    8.41    4.05
 -10   2   2    8.49    5.05
 -10   2   2    6.87    2.77
 -10   2   2    5.28   11.13
 -10   2   2    6.97    4.29
 -10   2   2    6.06    7.08
  10  -2  -2    7.51    6.96
  10  -2  -2    8.11    4.78
 -10  -2   2    7.30    3.62
 -10  -2   2    8.35    3.15
 -10  -2   2    6.71    4.29
 -10  -2   2    8.33    3.81
 -10  -2   2    5.95    5.22
  10   2  -1   64.32    8.95
  10   2  -1   61.54    8.74
 -10   2   1   55.62    4.97
  10   2  -1   54.59   12.04
 -10   2   1   58.81    4.29
 -10   2   1   63.98   11.05
 -10   2   1   69.03    9.24
  10   2  -1   61.46    8.47
 -10   2   1   58.20    9.33
 -10   2   1   65.19    9.14
  10  -2  -1   59.19    4.35
 -10  -2   1   58.47    8.64
  10  -2  -1   57.85    9.30
  10  -2  -1   59.44   10.41
  10  -2  -1   58.75    7.75
 -10  -2   1   60.84   17.80
 -10  -2   1   56.50    4.12
 -10  -2   1   59.89    8.83
 -10  -2   1   60.77    4.53
  10   2   0  125.65   12.17
 -10   2   0  125.95   10.93
 -10   2   0  115.00   10.57
  10   2   0  122.56    8.98
  10   2   0  135.50   14.01
 -10   2   0  130.85   23.46
 -10   2   0  121.36    7.62
 -10   2   0  116.23   18.93
 -10   2   0  120.82   10.24
  10  -2   0  127.97   10.25
  10  -2   0  133.39   21.75
 -10  -2   0  127.09    5.52
 -10  -2   0  127.95   12.93
  10  -2   0  126.38   11.03
  10  -2   0  128.12   10.70
 -10  -2   0  121.83   14.26
 -10  -2   0  114.65    8.94
 -10  -2   0  124.21    4.17
  10   2   1   43.45    6.56
  10   2   1   45.23   12.96
  10   2   1   39.48    3.46
  10   2   1   40.05    4.70
 -10   2  -1   40.55    7.05
 -10   2  -1   43.79    6.92
 -10   2  -1   40.24    3.52
 -10   2  -1   42.96    7.70
 -10   2  -1   43.93    6.71
 -10  -2  -1   41.26    7.03
  10  -2   1   39.79    3.92
 -10  -2  -1   40.65    2.88
  10  -2   1   44.44   14.05
 -10  -2  -1   42.86    5.23
  10  -2   1   41.35   13.20
 -10  -2  -1   43.68    8.31
 -10  -2  -1   39.33    2.78
  10  -2   1   43.99    7.02
 -10  -2  -1   40.06    2.55
  10   2   2   77.14    6.06
 -10   2  -2   84.85    9.93
  10   2   2   80.21    7.05
 -10   2  -2   83.60    7.95
 -10   2  -2   77.93    8.71
  10   2   2   87.91    9.28
  10  -2   2   78.64    7.21
 -10  -2  -2   73.30    8.15
 -10  -2  -2   77.84    8.39
  10  -2   2   85.99   11.07
 -10  -2  -2   73.64    6.96
  10  -2   2   71.99    6.06
 -10  -2  -2   86.49   10.17
  10  -2   2   82.88   11.47
  10   2   3  239.67   10.95
 -10   2  -3  263.54   25.63
 -10   2  -3  258.05   17.24
  10   2   3  261.96   16.05
 -10   2  -3  239.64   12.08
  10   2   3  262.09   16.16
  10  -2   3  278.70   21.10
 -10  -2  -3  231.45   12.79
  10  -2   3  249.49   12.32
  10  -2   3  284.75   29.80
 -10  -2  -3  244.11   14.77
  10  -2   3  268.38   20.47
 -10  -2  -3  281.66   17.88
 -10  -2  -3  242.78   12.77
  10   2   4   85.06    7.26
  10   2   4   98.69   14.52
 -10   2  -4   94.83    9.45
 -10   2  -4   91.58    8.53
  10  -2   4   86.44    7.53
 -10  -2  -4   75.94    6.02
  10  -2   4   96.76   11.62
 -10  -2  -4   88.58    7.62
  10  -2   4   98.34    9.92
 -10  -2  -4   57.23   10.49
 -10   2  -5  140.82   11.03
 -10   2  -5  162.94   13.54
  10  -2   5  114.06   13.51
 -10  -2  -5  101.30    7.93
 -10  -2  -5  146.61   11.01
 -10   2  -6   93.96   11.90
 -10  -2  -6   82.65    9.42
 -10   2  -7    7.62    4.48
  10  -2   7    1.60    2.14
 -10  -2  -7    9.94    3.49
 -10   2  -8   15.41    5.62
 -10  -2  -8   15.35    4.29
  10   4  -9   13.84    5.69
  10  -4  -9    8.34    2.80
  10  -4  -9   11.92    4.69
 -10  -4   9    8.13    7.94
  10   4  -8    2.94    2.95
  10  -4  -8   -0.44    4.16
  10  -4  -8    1.01    2.52
 -10  -4   8    3.04    5.88
  10   4  -7    3.49    4.93
  10  -4  -7    6.34    7.79
  10  -4  -7   13.04    6.36
 -10  -4   7   13.19    5.44
 -10  -4   7    4.59    5.45
  10   4  -6  241.73   18.71
 -10   4   6  203.10   13.18
  10  -4  -6  246.20   23.64
  10  -4  -6  247.67   26.57
 -10  -4   6  225.37   28.90
 -10  -4   6  205.16   18.19
 -10   4   5   30.40    5.30
  10   4  -5   23.48    4.25
  10   4  -5   23.75    9.00
  10   4  -5   19.38    3.89
  10  -4  -5   27.40    9.51
  10  -4  -5   28.98    7.62
 -10  -4   5   27.65    6.28
 -10  -4   5   29.84   12.85
 -10   4   4   88.19    8.16
 -10   4   4   55.69    9.20
  10   4  -4   81.64    7.62
  10   4  -4   81.19    6.57
  10   4  -4   83.63    9.83
  10   4  -4   89.54   10.07
 -10   4   4   88.36    8.44
 -10  -4   4   94.71    9.15
  10  -4  -4   94.89    8.76
 -10  -4   4   96.08    8.99
  10  -4  -4  101.61   11.72
 -10  -4   4   85.44    6.97
 -10  -4   4   97.49   12.30
  10   4  -3   14.42    2.62
 -10   4   3   17.82    4.14
  10   4  -3   17.98   10.38
 -10   4   3   17.07    3.91
  10   4  -3   14.66    3.51
  10   4  -3   15.93    4.90
  10   4  -3   18.71    8.14
 -10   4   3   22.34    7.61
 -10   4   3   13.52    3.16
  10  -4  -3   18.76   10.43
 -10  -4   3   14.46    4.96
  10  -4  -3   20.34    6.58
 -10  -4   3   18.48    4.34
  10  -4  -3   15.81    4.30
 -10  -4   3   15.74    5.54
 -10  -4   3   16.67    4.15
 -10  -4   3   21.06    7.35
  10   4  -2  258.13   15.13
  10   4  -2  268.54   22.11
 -10   4   2  254.59   15.01
  10   4  -2  270.80   20.34
  10   4  -2  248.33   17.43
 -10   4   2  232.56    8.59
 -10   4   2  281.26   17.16
  10   4  -2  268.38   20.37
 -10   4   2  276.08   38.05
 -10  -4   2  257.61   16.47
  10  -4  -2  257.46   15.98
  10  -4  -2  277.15   22.79
  10  -4  -2  283.34   18.52
 -10  -4   2  271.20   21.84
 -10  -4   2  257.24   12.40
  10  -4  -2  234.72   13.10
 -10  -4   2  259.02   14.37
 -10  -4   2  289.73   23.36
  10   4  -1  147.20   12.17
 -10   4   1  141.67   14.62
 -10   4   1  160.28   11.22
  10   4  -1  146.48   12.23
  10   4  -1  140.20    6.60
 -10   4   1  127.49   10.00
 -10   4   1  164.33   12.17
  10   4  -1  149.93   15.32
  10  -4  -1  117.52    8.38
  10  -4  -1  156.38   13.02
 -10  -4   1  154.37   13.73
  10  -4  -1  146.41   14.42
  10  -4  -1  149.75   15.77
  10  -4  -1  143.27    9.96
 -10  -4   1  144.39    8.24
  10  -4  -1  135.78    8.15
 -10  -4   1  150.19   17.00
 -10  -4   1  154.56   13.77
 -10  -4   1  139.03   11.31
  10   4   0    2.21    3.74
  10   4   0    2.82    0.95
  10   4   0    4.64    3.32
 -10   4   0    4.97    5.83
 -10   4   0    3.43    2.73
  10   4   0    2.95    1.06
 -10   4   0    2.26    2.81
  10   4   0    2.69    4.43
  10   4   0    3.51    2.21
 -10   4   0    3.24    4.97
  10  -4   0    3.41    2.04
  10  -4   0    3.42    3.06
  10  -4   0    3.56    3.20
  10  -4   0    3.12    4.42
 -10  -4   0    5.85    4.67
 -10  -4   0    3.52    1.37
  10  -4   0    3.50    7.98
 -10  -4   0    3.13    5.37
 -10  -4   0    3.42    2.48
  10  -4   0    3.01    2.40
  10   4   1  436.78   27.43
  10   4   1  400.54   18.16
  10   4   1  369.77   14.52
  10   4   1  427.80   18.26
 -10   4  -1  404.95   18.68
 -10   4  -1  443.74   38.33
  10   4   1  473.70   30.06
 -10   4  -1  407.82   19.29
 -10   4  -1  474.76   48.12
 -10   4  -1  457.93   22.80
 -10  -4  -1  450.03   31.61
  10  -4   1  457.99   22.14
 -10  -4  -1  402.37   18.39
  10  -4   1  440.72   23.52
 -10  -4  -1  383.49   18.79
  10  -4   1  450.78   30.16
 -10  -4  -1  440.31   30.21
 -10  -4  -1  341.88   14.13
  10  -4   1  427.76   28.17
  10   4   2  335.76   21.28
 -10   4  -2  343.98   22.73
  10   4   2  322.01   18.50
 -10   4  -2  355.86   23.80
 -10   4  -2  333.57   25.10
  10   4   2  336.96   19.89
  10  -4   2  354.83   26.74
 -10  -4  -2  326.52   23.70
  10  -4   2  338.18   22.51
 -10  -4  -2  280.90   12.61
 -10  -4  -2  264.62   14.44
  10  -4   2  346.64   18.26
 -10  -4  -2  308.52   21.42
  10  -4   2  361.97   21.59
  10   4   3   61.21    5.36
 -10   4  -3   64.85   14.42
  10   4   3   54.00    6.65
 -10   4  -3   62.75    6.48
 -10   4  -3   60.05    6.21
  10   4   3   59.68    5.10
  10  -4   3   59.26    6.75
 -10  -4  -3   60.34    7.22
 -10  -4  -3   48.22    4.67
  10  -4   3   66.72   10.53
 -10  -4  -3   53.00    3.71
  10  -4   3   63.69    5.96
 -10  -4  -3   53.33    6.88
  10  -4   3   63.68    7.27
  10   4   4   15.61    2.01
 -10   4  -4   21.26    4.34
  10   4   4   15.37    4.09
 -10   4  -4   20.98    5.46
 -10   4  -4   17.86    4.47
 -10  -4  -4   15.44    2.95
  10  -4   4   19.21    3.78
 -10  -4  -4   16.25    2.43
  10  -4   4   19.86    5.09
 -10  -4  -4    6.34    5.02
 -10  -4  -4    9.09    2.59
 -10   4  -5    4.70    3.41
 -10   4  -5    4.23    3.43
  10  -4   5    2.45    2.67
 -10  -4  -5    1.67    1.72
 -10  -4  -5    3.18    1.76
 -10   4  -6    3.49    3.43
 -10   4  -6    1.67    2.72
  10  -4   6    2.22    2.43
 -10  -4  -6    2.27    1.73
 -10   4  -7    1.01    2.73
 -10   4  -7   -2.05    1.54
  10  -4   7    0.61    1.64
 -10  -4  -7   -0.77    1.31
 -10   4  -8    1.71    4.46
 -10  -4  -8    2.24    1.00
  10  -4   8    0.07    0.99
  10   6  -8    8.41    3.30
  10  -6  -8   19.47    6.55
 -10  -6   8   18.49    5.28
  10   6  -7    6.30    3.79
  10  -6  -7   13.22   11.80
 -10  -6   7   11.20    5.19
 -10  -6   7   12.77    4.39
 -10   6   6   36.92    6.29
  10  -6  -6   36.45   17.45
 -10  -6   6   36.40    7.75
 -10  -6   6   34.32    9.17
 -10   6   5   47.70    8.04
  10   6  -5   38.41    4.98
  10  -6  -5   50.38   10.63
 -10  -6   5   43.49    7.57
 -10  -6   5   50.67   17.90
  10   6  -4   -0.40    2.27
  10  -6  -4    0.55    3.57
  10  -6  -4    1.75    3.55
  10  -6  -4    1.22    0.85
  10  -6  -4    0.47    1.20
 -10  -6   4    3.07    2.43
 -10  -6   4    3.33    4.15
  10   6  -3  111.91    6.24
  10   6  -3  128.62   19.28
 -10   6   3  118.39    9.74
  10   6  -3  136.92   12.99
  10   6  -3  146.30   12.74
 -10   6   3  145.37   15.74
 -10   6   3  133.68   10.64
 -10  -6   3  124.98    7.75
 -10  -6   3  144.31   14.79
  10  -6  -3  141.76   14.18
 -10  -6   3  148.52   10.18
 -10  -6   3  150.93   15.96
  10  -6  -3  153.46   13.81
  10   6  -2    2.18    2.00
  10   6  -2    3.49    4.31
  10   6  -2    5.15    3.47
 -10   6   2    3.38    2.35
 -10   6   2    4.04    4.64
  10   6  -2    7.92    4.94
 -10   6   2    3.78    3.27
 -10   6   2    2.98    2.87
  10  -6  -2    3.71    4.55
  10  -6  -2    3.00    3.36
 -10  -6   2    2.96    2.85
  10  -6  -2    2.33    0.82
 -10  -6   2    3.32    2.23
 -10  -6   2    3.41    4.10
 -10  -6   2    4.32    4.15
  10  -6  -2    2.82    2.15
  10   6  -1   86.95   13.24
 -10   6   1   89.64   10.33
 -10   6   1   77.93    4.81
  10   6  -1   87.19    8.54
  10   6  -1   95.29   12.25
 -10   6   1  102.77    9.31
 -10   6   1   98.42   10.91
  10  -6  -1   92.70   10.83
  10  -6  -1   92.84    8.97
 -10  -6   1   95.06   11.33
  10  -6  -1   80.18    6.60
 -10  -6   1   84.80    8.83
  10  -6  -1   92.32    8.32
 -10  -6   1   99.38   15.22
 -10  -6   1   91.88    9.44
 -10  -6   1   99.65    6.12
  10   6   0   50.40    7.81
 -10   6   0   52.18    6.71
  10   6   0   54.20    4.80
 -10   6   0   48.95    5.38
  10   6   0   51.61    8.90
 -10   6   0   58.54   10.02
 -10   6   0   49.09    9.76
  10   6   0   46.86    4.52
  10  -6   0   44.53    3.17
 -10  -6   0   54.81   10.27
  10  -6   0   52.50    8.04
  10  -6   0   48.95    5.79
 -10  -6   0   57.17    6.81
  10  -6   0   54.95    5.83
 -10  -6   0   50.50   10.31
  10  -6   0   47.82    3.00
 -10  -6   0   39.80    7.49
  10   6   1   68.48    8.97
  10   6   1   62.20    7.66
 -10   6  -1   65.49    7.70
 -10   6  -1   59.90    5.87
 -10   6  -1   70.07   10.29
  10   6   1   63.31    8.17
 -10   6  -1   52.88    3.20
 -10   6  -1   54.45    3.60
 -10   6  -1   73.93   19.21
 -10  -6  -1   68.08   11.40
  10  -6   1   70.72    7.23
  10  -6   1   62.54    8.90
  10  -6   1   70.76    6.08
 -10  -6  -1   63.80    9.96
  10  -6   1   62.00    5.98
 -10  -6  -1   63.64    7.10
  10   6   2    0.11    2.57
  10   6   2   -0.36    1.06
  10   6   2    0.23    1.43
 -10   6  -2    1.29    5.69
 -10   6  -2    0.56    0.96
 -10   6  -2   -1.16    4.56
  10  -6   2   -0.31    1.65
  10  -6   2    0.65    1.13
 -10  -6  -2   -2.17    3.37
  10  -6   2    3.25    4.99
  10  -6   2    0.85    3.40
 -10  -6  -2    0.69    1.13
 -10  -6  -2   -0.39    2.40
  10  -6   2    2.39    2.24
 -10   6  -3   34.50    3.42
 -10   6  -3   39.87    7.43
  10   6   3   18.11    4.69
  10  -6   3   40.47   11.72
 -10  -6  -3   35.74    7.27
  10  -6   3   38.33    5.33
  10  -6   3   35.61    3.77
 -10  -6  -3   19.17    5.02
 -10   6  -4   20.89    6.98
 -10   6  -4   19.15    3.53
  10  -6   4   24.69    5.04
  10  -6   4   22.81    5.05
 -10  -6  -4   19.28    5.12
 -10   6  -5    8.40    2.98
  10  -6   5    6.31    2.69
  10  -6   5    6.63    3.78
 -10   6  -6   66.78   13.39
 -10   6  -6   72.74    6.84
  10  -6   6   54.00    7.45
 -10   6  -7    2.53    2.22
 -10   6  -7    3.47    2.00
  10  -6   7    0.23    1.69
  10  -8  -8   -2.34    3.43
 -10  -8   8   -1.84    2.28
 -10   8   7    3.91    2.31
  10  -8  -7    3.47    9.30
 -10  -8   7    5.00    3.36
 -10  -8   7    5.19    3.98
 -10   8   6   -3.08    4.98
  10   8  -6   -1.01    1.46
  10  -8  -6   -1.44    4.05
 -10  -8   6    2.45    5.11
 -10  -8   6    1.83    3.81
 -10   8   5   52.51    9.75
  10   8  -5   45.27    6.77
  10  -8  -5   48.21   11.61
 -10  -8   5   49.66    7.94
 -10  -8   5   51.82   11.96
  10   8  -4  143.89   13.97
  10  -8  -4  152.88   17.62
  10  -8  -4  138.96   16.02
 -10  -8   4  131.98   16.31
 -10  -8   4  150.44   19.14
  10   8  -3    0.96    3.85
  10  -8  -3    1.67    3.82
  10  -8  -3    2.79    3.95
 -10  -8   3    0.85    2.04
 -10  -8   3    0.86    4.23
 -10   8   2   26.25    3.99
  10   8  -2   30.04    9.00
  10  -8  -2   31.40    6.87
 -10  -8   2   25.97    8.42
 -10  -8   2   32.59    4.00
  10  -8  -2   34.93   14.05
 -10  -8   2   29.52    6.98
  10   8  -1    2.86    8.57
  10   8  -1    0.69    2.25
 -10   8   1    1.56    1.15
  10  -8  -1    3.05    3.00
  10  -8  -1    0.25    5.86
 -10  -8   1    1.34    3.55
  10  -8  -1    0.33    4.46
 -10  -8   1    3.04    1.87
 -10  -8   1    2.40    1.71
 -10  -8   1    4.30    4.41
  10   8   0    4.50    2.68
  10   8   0    1.33    2.31
 -10   8   0    4.73    2.12
  10   8   0    5.03    5.25
 -10   8   0    5.96    2.35
  10  -8   0    5.12    2.47
  10  -8   0    5.67    3.14
  10  -8   0    6.14    3.60
 -10  -8   0    5.30    1.95
 -10  -8   0    5.84    5.40
 -10  -8   0    3.39    1.63
  10   8   1    8.79    4.93
 -10   8  -1   13.38    4.24
  10  -8   1   12.48    5.34
  10  -8   1   15.43    3.81
 -10  -8  -1    9.05    2.51
 -10  -8  -1   15.90    7.55
 -10  -8  -1   11.89    5.93
 -10   8  -2   43.38   12.55
  10  -8   2   43.10    8.40
  10  -8   2   46.64    5.76
 -10  -8  -2   30.34    3.91
 -10  -8  -2   44.90   10.39
 -10  -8  -2   28.01    6.96
 -10   8  -3    3.11    3.18
  10  -8   3   -1.50    3.38
  10  -8   3    0.77    3.94
 -10  -8  -3    0.25    2.25
 -10  -8  -3    5.05    6.60
 -10  -8  -3   -0.08    1.86
 -10   8  -4  124.98   14.03
  10  -8   4  125.81   10.56
 -10  -8  -4  119.10   21.07
  10  -8   4  128.06   13.38
 -10   8  -5   99.85   19.39
  10  -8   5  106.69    9.24
 -10  -8  -5   79.54   12.71
  10  -8   5  105.65   14.74
 -10   8  -6    0.89    3.98
  10  -8   6   -0.38    1.09
  10  -8   6    3.72    2.73
 -10   8  -7    0.58    1.78
  10  -8   7    0.67    1.25
 -10  10   7    8.07    2.76
  10 -10  -7    7.71    4.79
 -10 -10   7    8.48    2.91
 -10 -10   7   10.75    4.28
 -10  10   6   64.33    8.93
  10  10  -6   43.45    5.45
  10 -10  -6   49.05   18.10
 -10 -10   6   57.60    6.56
 -10 -10   6   55.83   10.52
 -10  10   5    1.23    4.41
  10  10  -5    3.76    3.21
  10 -10  -5    0.59    5.00
 -10 -10   5    3.13    2.57
 -10 -10   5   -0.12    5.08
 -10  10   4    6.07    6.70
  10  10  -4    9.96    5.96
  10 -10  -4   12.20    7.03
 -10 -10   4   13.89    3.58
 -10 -10   4   13.88   12.57
  10  10  -3   13.44    6.77
  10 -10  -3   12.42    7.00
  10 -10  -3   15.81    7.01
 -10 -10   3   10.82    5.97
 -10 -10   3   15.60   11.57
 -10  10   2    5.68    2.14
  10  10  -2   11.96    6.54
  10 -10  -2    9.66    5.39
 -10 -10   2    7.52    3.04
 -10 -10   2    9.60    2.91
  10 -10  -2    9.86    5.49
 -10 -10   2   12.18    7.67
  10  10  -1  108.71   25.55
  10 -10  -1  119.19   12.00
  10 -10  -1  109.08   10.47
  10 -10  -1   97.80    9.21
 -10 -10   1  106.86   11.71
 -10 -10   1  115.99    8.13
 -10 -10   1   85.25    7.56
  10  10   0   51.73   10.90
 -10  10   0   46.65    4.92
  10 -10   0   47.96    5.06
  10 -10   0   55.21    7.98
 -10 -10   0   60.77   11.33
 -10 -10   0   51.59    5.41
  10 -10   0   61.46   13.16
 -10  10  -1  217.44   21.37
  10  10   1  198.24   18.61
  10 -10   1  232.11   19.05
 -10 -10  -1  260.04   25.42
 -10 -10  -1  177.98   11.97
  10 -10   1  256.27   17.36
 -10  10  -2   45.59    7.32
  10  10   2   20.64    5.49
  10 -10   2   47.81   16.06
 -10 -10  -2   44.06   11.23
 -10 -10  -2   17.69    6.25
  10 -10   2   49.49    6.56
 -10  10  -3   35.84    8.30
  10 -10   3   39.45    6.32
 -10 -10  -3   37.17   10.80
  10 -10   3   39.39   16.39
 -10  10  -4   52.28    9.56
  10 -10   4   52.46   11.53
 -10 -10  -4   49.72    9.66
  10 -10   4   54.84    9.20
 -10  10  -5   45.95    8.10
  10 -10   5   45.94    5.63
 -10 -10  -5   35.07    6.25
  10 -10   5   41.29    6.74
 -10  10  -6   -0.16    2.41
  10 -10   6    0.94    1.38
  10 -10   6    0.62    1.52
 -10  12   5    2.73    3.53
  10  12  -5    2.20    2.58
  10 -12  -5   -1.71    3.39
 -10 -12   5    0.79    3.04
 -10 -12   5    1.26    3.32
 -10  12   4    4.29    5.13
  10  12  -4    6.72    4.47
  10 -12  -4    2.75    5.07
 -10 -12   4    4.64    4.40
 -10 -12   4    5.43    4.57
 -10  12   3    3.09    4.49
  10  12  -3    1.91    4.61
  10 -12  -3    2.43    4.54
 -10 -12   3    3.03    2.17
 -10 -12   3    4.17    3.53
 -10  12   2    3.22    3.24
  10  12  -2    2.64    4.11
  10 -12  -2    2.08    4.09
 -10 -12   2    2.25    3.21
 -10 -12   2    0.37    2.28
 -10  12   1    1.50    1.37
  10  12  -1    0.38    3.07
 -10  12   1    0.75    1.79
 -10 -12   1   -0.95    2.12
 -10 -12   1   -0.45    1.56
  10 -12  -1    1.04    3.00
  10  12   0    7.75    4.85
  10 -12   0   12.53    4.76
  10 -12   0    9.79    3.84
 -10 -12   0   10.21    5.49
 -10 -12   0    7.81    2.75
 -10  12  -1    7.42    2.68
  10  12   1    2.87    3.19
  10 -12   1    9.30    4.23
 -10 -12  -1    9.07    6.02
 -10 -12  -1    2.94    2.21
  10 -12   1    8.42    4.18
 -10  12  -2   -1.21    3.00
  10 -12   2   -1.40    1.82
 -10 -12  -2    0.05    3.11
  10 -12   2    3.10    2.41
 -10  12  -3   -0.17    2.65
  10 -12   3   -1.23    2.33
 -10 -12  -3   -1.81    3.97
  10 -12   3    0.82    3.42
 -10  12  -4    1.25    3.15
  10 -12   4    2.15    2.41
 -10 -12  -4    1.33    3.56
  10 -12   4    1.89    6.07
 -10  12  -5    3.53    6.04
  10 -12   5    4.79    2.37
 -10 -12  -5    2.10    2.51
  10 -12   5    4.03    2.99
 -10  14   3    2.28    2.70
  10  14  -3    2.87    2.91
  10 -14  -3    1.94    3.33
 -10 -14   3    1.52    1.30
 -10 -14   3    1.68    1.45
 -10  14   2   14.37    3.34
  10  14  -2   17.26    8.06
  10 -14  -2   16.23    5.46
 -10 -14   2   10.74    2.29
  10  14  -1   10.19    3.65
  10 -14  -1   10.58    4.73
 -10 -14   1    5.34    1.92
  10  14   0    4.41    2.55
 -10  14   0    4.91    3.15
 -10 -14   0    1.43    2.48
 -10 -14   0    7.16    2.82
 -10  14  -1    3.99    2.20
  10  14   1    0.03    1.22
 -10  14  -1    1.65    1.02
  10 -14   1    3.85    3.03
 -10 -14  -1    3.69    3.18
 -10  14  -2   27.11    3.80
 -10  14  -2   37.69    5.81
  10 -14   2   41.73    6.18
 -10 -14  -2   41.48    7.62
  11   1  -9    5.87    4.58
 -11   1   9    5.97    4.73
  11  -1  -9    5.93    4.58
 -11  -1   9    4.77    4.36
  11   1  -8   49.44   10.10
  11  -1  -8   45.61   10.12
  11  -1  -8   41.45    9.14
 -11  -1   8   32.43    9.55
  11   1  -7    2.19    2.64
  11   1  -7   -1.85    3.62
  11  -1  -7    0.67    3.08
  11  -1  -7   -3.96    3.48
  11   1  -6  141.76   23.58
  11   1  -6  135.45   16.52
  11  -1  -6  127.92   14.67
  11  -1  -6  127.68   15.62
 -11   1   5   20.56    3.11
  11   1  -5   31.09    6.28
  11   1  -5   32.71    7.81
 -11   1   5   21.46    3.76
  11   1  -5   28.75    3.81
 -11   1   5   29.65    3.30
 -11   1   5   32.89    5.66
 -11  -1   5   32.50   10.53
  11  -1  -5   35.51    7.62
 -11  -1   5   29.80    5.33
  11  -1  -5   32.58   11.56
 -11   1   4 1275.94   92.41
  11   1  -4 1470.91  105.72
 -11   1   4 1349.68   90.47
  11   1  -4 1495.72   95.52
  11   1  -4 1404.99   85.31
 -11   1   4 1559.10   96.12
 -11   1   4 1325.37   80.10
 -11   1   4 1371.15   79.49
  11  -1  -4 1335.76   83.32
  11  -1  -4 1442.03   91.11
 -11  -1   4 1514.21   94.06
 -11  -1   4 1167.70   70.09
 -11  -1   4 1328.48   83.52
 -11  -1   4 1465.78   86.88
  11   1  -3 2363.41  154.25
  11   1  -3 2996.31  194.72
 -11   1   3 2973.67  197.78
  11   1  -3 2902.49  197.08
  11   1  -3 2616.59  177.97
 -11   1   3 2950.30  200.05
  11   1  -3 3006.54  218.24
 -11   1   3 2917.33  198.83
 -11   1   3 2987.23  197.01
  11  -1  -3 2908.92  193.03
 -11  -1   3 2976.93  209.94
  11  -1  -3 2935.49  199.09
 -11  -1   3 3072.26  228.73
 -11  -1   3 3049.87  210.12
 -11  -1   3 2849.26  191.48
  11   1  -2    0.70    2.54
 -11   1   2    0.69    1.52
  11   1  -2    2.85    3.09
 -11   1   2   -0.19    2.83
  11   1  -2   -0.19    2.80
 -11   1   2    0.22    0.59
  11   1  -2    0.94    1.45
  11   1  -2    0.18    5.25
 -11   1   2    1.03    2.93
 -11   1   2    0.91    2.56
 -11   1   2    0.69    3.34
 -11   1   2    1.71    4.67
  11  -1  -2    1.09    2.07
  11  -1  -2   -0.82    5.61
 -11  -1   2    0.02    5.18
  11  -1  -2    0.35    0.78
 -11  -1   2   -0.11    1.78
 -11  -1   2    0.26    1.68
 -11  -1   2   -0.01    2.96
 -11  -1   2    2.19    4.43
  11   1  -1   61.11   18.03
 -11   1   1   57.95    6.31
  11   1  -1   66.05    8.77
  11   1  -1   58.05    8.78
  11   1  -1   62.75    7.70
 -11   1   1   66.21    9.27
 -11   1   1   59.38   16.74
 -11   1   1   60.10    8.96
 -11   1   1   58.49   10.16
 -11   1   1   61.34    5.62
  11  -1  -1   61.15   15.80
 -11  -1   1   58.93    8.85
  11  -1  -1   58.10   10.33
  11  -1  -1   56.60    8.17
 -11  -1   1   61.72    8.28
  11  -1  -1   60.48    4.99
 -11  -1   1   57.20    8.64
 -11  -1   1   59.04    5.52
 -11   1   0  115.24   10.80
  11   1   0  114.05   11.58
 -11   1   0  122.41   11.40
  11   1   0  117.13    6.95
  11   1   0  112.90   11.53
 -11   1   0  122.94   11.36
 -11   1   0  117.49   11.79
 -11   1   0  121.16    5.20
 -11   1   0  113.08   11.50
  11  -1   0  104.84   10.58
 -11  -1   0  108.34   18.57
  11  -1   0  119.75   17.30
 -11  -1   0  121.14   10.17
 -11  -1   0  111.13   12.09
  11  -1   0  119.86    4.50
 -11  -1   0  119.27    9.84
  11  -1   0  119.64   11.58
 -11  -1   0  118.16    9.50
  11   1   1 1329.56   74.06
  11   1   1 1329.17   70.07
  11   1   1 1482.89   94.21
  11   1   1 1065.22   49.23
 -11   1  -1 1386.15   76.37
 -11   1  -1 1422.70   91.25
 -11   1  -1 1335.04   74.62
 -11   1  -1 1320.81   65.70
  11  -1   1 1280.98   64.37
  11  -1   1 1249.11   72.81
  11  -1   1 1406.71   78.64
 -11  -1  -1 1172.69   52.41
 -11  -1  -1 1349.30   72.11
  11  -1   1 1306.54   82.25
  11  -1   1 1185.75   55.41
 -11  -1  -1 1424.05   99.13
 -11  -1  -1 1319.49   63.62
 -11  -1  -1 1378.82   75.45
 -11  -1  -1 1250.46   67.11
  11   1   2  180.55   23.47
  11   1   2  167.67   11.79
 -11   1  -2  165.32   13.07
  11   1   2  154.16    6.80
 -11   1  -2  182.36   13.85
  11   1   2  183.06   13.86
 -11   1  -2  161.71    9.60
 -11   1  -2  153.92    8.31
  11  -1   2  191.11   15.19
  11  -1   2  163.63    6.45
  11  -1   2  151.05    8.38
 -11  -1  -2  170.00   10.94
 -11  -1  -2  157.37   14.58
 -11  -1  -2  164.83   12.35
  11  -1   2  175.64   17.10
 -11  -1  -2  201.14   15.56
 -11  -1  -2  146.21    6.05
  11  -1   2  153.18    8.26
 -11   1  -3  152.26   17.38
  11   1   3  100.67    7.79
 -11   1  -3  110.98    7.24
  11   1   3  141.27   12.37
 -11   1  -3  128.60   10.90
  11   1   3  140.84   10.94
  11  -1   3  157.35   19.83
 -11  -1  -3  101.54    5.74
  11  -1   3  105.15    4.96
 -11  -1  -3  123.42    9.85
  11  -1   3  121.45    7.80
 -11  -1  -3  142.41   11.77
  11  -1   3  131.25   22.50
 -11   1  -4   78.43    7.88
  11   1   4   86.18    9.74
  11   1   4   72.94    7.34
 -11   1  -4   81.35    8.98
  11  -1   4   72.90   13.26
 -11  -1  -4   78.17    8.02
  11  -1   4   62.45    5.87
  11  -1   4   80.59   11.00
 -11  -1  -4   60.05   11.29
 -11   1  -5    5.19    6.94
 -11   1  -5    4.56    2.84
 -11  -1  -5    1.67    1.48
 -11  -1  -5    5.10    5.98
  11  -1   5    2.59    1.97
 -11  -1  -5    3.01    2.00
 -11   1  -6    6.80    5.35
 -11   1  -6   17.81    6.23
 -11  -1  -6   17.80    5.49
 -11   1  -7   23.33    6.95
 -11  -1  -7   22.62    6.08
 -11   1  -8   16.05    5.70
 -11  -1  -8   18.70    5.01
 -11   3   9    3.13    4.47
  11   3  -9    7.20    3.30
  11  -3  -9    5.65    5.39
 -11  -3   9    4.74    3.96
  11   3  -8   -1.73    2.69
  11  -3  -8   -1.53    2.78
  11  -3  -8   -0.35    3.34
 -11  -3   8    2.22    2.72
  11   3  -7    4.22    4.60
  11  -3  -7    2.39    4.94
  11  -3  -7    3.07    5.44
 -11  -3   7    4.52    4.84
 -11  -3   7    5.77    2.24
  11   3  -6    2.37    4.17
 -11   3   6    2.35    1.74
  11  -3  -6    3.26    4.75
  11  -3  -6    3.55    4.06
 -11  -3   6    4.54    4.01
 -11  -3   6    2.24    3.26
  11   3  -5    2.16    3.67
 -11   3   5    2.75    2.67
  11  -3  -5    3.71    4.11
  11  -3  -5    2.82    3.66
 -11  -3   5    3.44    3.42
 -11  -3   5    2.76    3.78
  11   3  -4    1.00    5.69
 -11   3   4    2.34    3.20
  11   3  -4    1.72    3.12
  11   3  -4    2.71    1.51
  11   3  -4    1.69    1.41
 -11   3   4    3.54    2.59
 -11   3   4    3.44    3.18
 -11   3   4    2.01    1.69
  11  -3  -4    4.47    3.60
 -11  -3   4    1.38    1.92
 -11  -3   4    2.94    4.95
  11  -3  -4    2.04    3.28
 -11  -3   4    3.40    2.78
 -11  -3   4    0.41    2.90
 -11  -3   4    2.26    4.00
  11   3  -3  507.04   26.00
  11   3  -3  549.69   34.77
 -11   3   3  512.43   40.76
  11   3  -3  517.32   30.52
  11   3  -3  463.02   26.88
  11   3  -3  486.90   26.88
 -11   3   3  525.53   34.90
 -11   3   3  546.60   34.75
 -11   3   3  517.62   36.09
  11  -3  -3  533.26   32.59
 -11  -3   3  522.22   26.14
 -11  -3   3  550.48   38.63
  11  -3  -3  496.90   31.58
 -11  -3   3  490.46   35.33
 -11  -3   3  502.67   28.30
 -11  -3   3  559.73   37.66
  11   3  -2    0.69    1.68
 -11   3   2   -0.75    2.39
 -11   3   2   -1.16    2.60
  11   3  -2    1.51    1.50
 -11   3   2    0.06    0.18
  11   3  -2    3.05    3.42
  11   3  -2    0.54    2.35
 -11   3   2   -0.85    3.00
 -11   3   2    0.04    0.11
 -11   3   2   -0.07    1.86
 -11  -3   2    0.09    1.23
  11  -3  -2   -0.91    2.09
 -11  -3   2   -1.35    2.39
 -11  -3   2   -0.43    1.34
  11  -3  -2   -1.73    1.57
 -11  -3   2    0.57    2.47
  11  -3  -2   -0.79    1.89
 -11  -3   2   -0.58    2.66
 -11  -3   2    0.02    1.75
  11   3  -1   11.89    4.99
 -11   3   1   11.75    6.05
  11   3  -1   11.85    4.72
  11   3  -1   10.65    2.79
 -11   3   1   11.28    5.39
 -11   3   1   10.45    2.11
  11   3  -1   11.63   10.00
 -11   3   1    9.17    2.76
 -11   3   1   13.30    5.55
  11  -3  -1    9.80    8.18
 -11  -3   1   12.23    5.18
  11  -3  -1   10.77    6.28
 -11  -3   1   11.76    2.17
  11  -3  -1   11.16    3.21
 -11  -3   1   11.61    2.15
  11  -3  -1   11.58    4.56
 -11  -3   1   11.64    6.53
 -11  -3   1   16.30    8.80
  11  -3  -1   14.70    5.24
  11   3   0  442.17   26.23
  11   3   0  415.93   16.62
 -11   3   0  451.37   21.98
  11   3   0  465.77   25.92
 -11   3   0  514.71   25.76
 -11   3   0  446.99   32.58
  11   3   0  462.69   30.01
  11   3   0  418.01   21.64
 -11   3   0  483.79   30.98
 -11   3   0  400.77   31.95
 -11   3   0  423.33   25.10
 -11  -3   0  477.49   29.75
  11  -3   0  449.71   20.28
 -11  -3   0  468.90   17.51
  11  -3   0  486.48   24.12
  11  -3   0  399.78   23.51
 -11  -3   0  439.96   30.98
 -11  -3   0  436.93   30.06
  11  -3   0  470.15   29.49
  11   3   1    2.98    3.44
  11   3   1    3.13    0.96
 -11   3  -1    3.52    5.73
  11   3   1    3.70    4.02
 -11   3  -1    2.48    6.50
 -11   3  -1    3.73    3.20
  11   3   1    4.46    3.88
 -11   3  -1    4.17    4.36
 -11   3  -1    3.62    1.67
 -11  -3  -1    2.19    4.12
  11  -3   1    0.75    7.05
 -11  -3  -1    3.18    2.23
  11  -3   1    2.50    3.32
 -11  -3  -1    3.22    1.84
  11  -3   1    3.51    3.44
 -11  -3  -1    3.82    4.32
 -11  -3  -1    2.83    1.97
  11  -3   1    6.58    3.82
 -11  -3  -1    3.07    0.87
  11   3   2    5.00    2.86
  11   3   2    3.00    5.87
  11   3   2    2.24    1.07
  11   3   2    3.34    4.55
 -11   3  -2    4.46    3.52
 -11   3  -2    6.43    3.16
 -11   3  -2    4.41    3.91
  11  -3   2    4.79    2.23
 -11  -3  -2    3.01    3.69
 -11  -3  -2    3.83    2.66
  11  -3   2    5.36    4.77
 -11  -3  -2    3.35    3.73
  11  -3   2    4.60    3.16
 -11  -3  -2    3.26    3.82
  11  -3   2    3.67    4.07
  11   3   3    3.13    1.31
 -11   3  -3    2.64    2.53
  11   3   3    0.52    0.88
  11   3   3    2.09    1.66
 -11   3  -3    1.41    1.86
 -11   3  -3    1.69    3.01
  11   3   3    0.51    2.05
  11  -3   3    1.36    3.50
 -11  -3  -3    1.42    2.15
 -11  -3  -3    1.06    1.26
 -11  -3  -3    1.25    1.73
  11  -3   3    2.82    3.25
  11  -3   3    1.41    1.83
 -11  -3  -3    1.21    2.51
  11  -3   3    2.16    3.43
 -11   3  -4  164.04   12.83
  11   3   4  150.47    9.41
 -11   3  -4  128.44    6.67
 -11   3  -4  163.70   12.17
 -11  -3  -4  148.43   13.19
  11  -3   4  144.20    9.73
 -11  -3  -4  127.08   13.94
  11  -3   4  138.17    7.15
 -11   3  -5    0.72    3.05
 -11   3  -5    1.17    2.54
  11  -3   5   -0.32    3.15
 -11  -3  -5    1.01    1.94
 -11   3  -6   73.92    9.90
 -11   3  -6   50.29   12.16
 -11  -3  -6   57.64    6.53
 -11   3  -7   20.30    5.99
  11  -3   7    6.22    4.56
 -11  -3  -7   17.01    3.77
 -11   3  -8   -0.57    5.10
 -11  -3  -8    1.15    1.65
  11  -5  -9    0.11    2.25
 -11  -5   9   -0.60    2.08
  11   5  -8   32.14    6.99
  11  -5  -8   26.36    4.30
  11  -5  -8   38.24    8.82
 -11  -5   8   33.18    7.24
  11   5  -7   11.37    5.85
  11  -5  -7   11.77    3.63
  11  -5  -7   14.56    7.02
 -11  -5   7   13.76    5.43
 -11  -5   7    8.49    7.32
  11   5  -6    4.30    2.46
 -11   5   6    1.40    2.74
  11  -5  -6    2.11    5.04
  11  -5  -6    1.85    5.03
 -11  -5   6    2.79    3.97
 -11  -5   6    3.87    4.29
  11   5  -5  118.00    8.96
  11   5  -5  108.01    7.37
 -11   5   5  136.69   12.32
  11  -5  -5  125.82   15.07
  11  -5  -5  133.53   24.52
 -11  -5   5  130.73   11.90
 -11  -5   5  134.11   15.69
 -11   5   4   -1.36    1.21
  11   5  -4    0.14    2.49
  11   5  -4   -0.05    1.13
 -11   5   4    0.44    2.35
  11   5  -4    0.07    1.39
 -11   5   4   -0.29    0.39
 -11   5   4    0.83    1.20
  11  -5  -4    0.66    1.41
 -11  -5   4    1.95    1.71
 -11  -5   4    1.43    0.96
  11  -5  -4    0.05    4.36
 -11  -5   4    3.54    2.87
 -11  -5   4    1.21    3.13
  11   5  -3  441.06   21.68
  11   5  -3  459.00   28.85
 -11   5   3  441.10   24.58
  11   5  -3  457.44   40.51
  11   5  -3  370.45   22.53
 -11   5   3  434.87   27.70
 -11   5   3  520.38   50.51
  11   5  -3  459.50   27.89
  11  -5  -3  482.46   32.20
 -11  -5   3  430.45   26.93
  11  -5  -3  449.53   23.77
 -11  -5   3  459.72   23.98
  11  -5  -3  495.69   30.11
 -11  -5   3  503.30   33.05
 -11  -5   3  369.54   20.61
  11  -5  -3  392.22   19.28
 -11  -5   3  508.93   35.07
  11   5  -2  224.12   13.30
  11   5  -2  239.77   21.49
 -11   5   2  214.22   13.66
  11   5  -2  226.12   17.49
  11   5  -2  189.69   11.10
 -11   5   2  238.70   21.67
 -11   5   2  232.23   17.41
  11   5  -2  232.79   19.43
 -11   5   2  239.34   15.17
  11  -5  -2  213.78   17.05
  11  -5  -2  198.49   10.07
  11  -5  -2  230.37   19.40
  11  -5  -2  232.89   16.07
 -11  -5   2  220.89   12.16
 -11  -5   2  226.89   22.78
 -11  -5   2  234.15   19.91
 -11  -5   2  239.83   12.76
  11   5  -1   12.77    4.48
 -11   5   1   14.90    7.47
  11   5  -1   12.24    7.74
 -11   5   1   13.23    6.04
  11   5  -1    9.02    1.85
 -11   5   1   14.27    4.53
  11   5  -1   12.18    6.30
 -11   5   1   11.33    3.71
  11  -5  -1   11.19    8.97
  11  -5  -1   14.68    5.15
  11  -5  -1   11.78    2.10
  11  -5  -1   13.08    5.56
  11  -5  -1   12.73    6.68
 -11  -5   1   13.27    2.62
 -11  -5   1   15.64    5.78
 -11  -5   1   13.46   13.71
 -11  -5   1   13.36    4.97
 -11  -5   1   13.82    4.36
  11   5   0  637.13   37.61
  11   5   0  575.18   22.65
  11   5   0  643.60   30.50
 -11   5   0  650.05   35.95
 -11   5   0  680.19   35.91
  11   5   0  573.77   21.94
 -11   5   0  651.56   34.18
  11   5   0  662.57   42.23
  11   5   0  633.38   31.46
 -11   5   0  759.45   47.90
  11  -5   0  702.29   33.03
  11  -5   0  611.08   33.57
  11  -5   0  684.41   38.68
  11  -5   0  748.87   37.05
 -11  -5   0  703.54   59.85
 -11  -5   0  663.19   34.73
  11  -5   0  644.41   52.14
 -11  -5   0  684.95   65.97
 -11  -5   0  552.33   30.88
  11  -5   0  629.37   30.46
  11   5   1   10.31    8.67
  11   5   1    7.32    1.89
 -11   5  -1    9.22    1.93
  11   5   1   10.79    4.88
  11   5   1    8.16    1.36
  11   5   1    8.43    1.68
 -11   5  -1    8.90    3.24
 -11   5  -1   16.23    6.36
 -11   5  -1   10.68    4.11
 -11   5  -1   10.44    7.68
  11  -5   1   11.76    2.83
  11  -5   1   11.32    2.74
  11  -5   1   12.47    5.15
 -11  -5  -1   10.43    6.24
  11  -5   1   13.47    5.12
 -11  -5  -1    8.91    1.77
 -11  -5  -1   12.19    5.91
  11  -5   1   13.61    9.69
  11   5   2   91.76   15.66
 -11   5  -2   97.83   10.45
 -11   5  -2   88.47   10.09
 -11   5  -2   99.97   11.36
  11   5   2   88.76   12.65
  11  -5   2   85.68   10.24
 -11  -5  -2   90.09   11.21
  11  -5   2   93.11    7.18
  11  -5   2   94.83   21.01
 -11  -5  -2   87.13   10.16
  11  -5   2   88.62    9.56
  11   5   3   -0.70    2.42
  11   5   3    0.04    0.91
  11   5   3   -0.23    0.47
 -11   5  -3    0.29    1.63
 -11   5  -3    0.80    1.20
 -11   5  -3   -6.81    3.73
  11  -5   3   -0.12    1.27
  11  -5   3    0.00    0.23
  11  -5   3   -1.57    2.78
  11  -5   3    1.62    1.37
 -11  -5  -3   -0.61    1.34
 -11  -5  -3    0.74    1.42
 -11  -5  -3    0.12    1.86
 -11   5  -4   30.95    7.06
 -11   5  -4   28.04    7.95
  11  -5   4   24.67    7.76
  11  -5   4   25.95    4.34
 -11  -5  -4   22.96    4.30
 -11   5  -5  113.21   12.40
 -11   5  -5  119.04   15.54
  11  -5   5   98.23    9.51
 -11   5  -6   18.70    4.89
 -11   5  -6   25.62    5.06
  11  -5   6   11.51    3.84
 -11   5  -7   20.16    7.17
  11  -5   7    7.23    3.84
 -11   5  -8    2.05    2.23
  11  -7  -8    6.06    4.28
 -11  -7   8    5.65    4.99
 -11  -7   8    2.23    1.97
 -11   7   7    1.45    1.82
  11  -7  -7    0.78    7.87
 -11  -7   7    2.18    3.18
 -11  -7   7    1.80    5.87
 -11   7   6    1.78    3.21
  11  -7  -6    3.27    4.74
 -11  -7   6    1.79    3.42
 -11  -7   6   -0.81    7.90
 -11   7   5   10.54    5.45
  11   7  -5    8.29    3.31
  11  -7  -5    7.27    6.69
 -11  -7   5    8.50    4.38
 -11  -7   5   10.46    7.05
  11   7  -4   54.37    7.87
  11  -7  -4   61.26   10.90
  11  -7  -4   62.58   10.44
 -11  -7   4   63.35    7.24
 -11  -7   4   65.70   21.39
  11   7  -3   60.84    9.17
  11  -7  -3   65.60    9.73
  11  -7  -3   60.31   10.14
 -11  -7   3   45.05    7.16
 -11  -7   3   63.64    9.97
 -11  -7   3   58.90   11.03
  11   7  -2   24.95    3.52
 -11   7   2   22.21    4.07
  11   7  -2   29.91   13.29
  11   7  -2   28.42    8.18
 -11   7   2   27.55   13.39
  11   7  -2   25.91    5.78
 -11   7   2   30.62   10.10
 -11   7   2   26.22    8.02
  11  -7  -2   28.76    5.95
 -11  -7   2   25.11    8.50
 -11  -7   2   25.42    3.66
 -11  -7   2   27.61    3.48
 -11  -7   2   30.14    6.71
  11  -7  -2   27.63    7.15
  11   7  -1  101.24    8.17
  11   7  -1  113.55   15.19
 -11   7   1   83.20    4.80
  11   7  -1   95.45    8.13
  11   7  -1  109.92   13.38
 -11   7   1  114.37   15.43
 -11   7   1  104.68    9.63
 -11   7   1  108.30   11.07
  11  -7  -1   93.55   14.19
  11  -7  -1  100.51    9.80
 -11  -7   1  119.14    9.39
 -11  -7   1  106.01   18.71
  11  -7  -1  117.00   15.15
 -11  -7   1   98.98    6.15
 -11  -7   1   93.43   13.90
  11   7   0  594.18   34.96
 -11   7   0  511.41   26.42
  11   7   0  540.10   26.24
 -11   7   0  655.10   40.75
  11   7   0  557.98   34.86
  11   7   0  399.01   22.60
 -11   7   0  519.63   27.12
 -11   7   0  645.11   34.30
  11  -7   0  534.30   31.74
 -11  -7   0  608.17   40.10
 -11  -7   0  565.17   26.62
  11  -7   0  508.04   26.86
 -11  -7   0  590.82   41.47
  11  -7   0  632.06   39.35
 -11  -7   0  390.32   26.30
  11   7   1   40.48    7.55
 -11   7  -1   42.42    9.72
 -11   7  -1   38.76    8.10
 -11   7  -1   37.74    6.06
 -11  -7  -1   38.83    9.67
  11  -7   1   42.32    8.34
 -11  -7  -1   34.04    8.00
  11  -7   1   38.82    5.84
  11  -7   1   34.06    7.38
 -11   7  -2  453.22   28.65
  11  -7   2  469.58   24.35
 -11  -7  -2  482.24   35.48
  11  -7   2  460.35   30.36
 -11  -7  -2  373.91   27.03
 -11   7  -3   42.82    8.22
  11  -7   3   44.18    5.33
 -11  -7  -3   43.78    8.70
  11  -7   3   45.40    7.91
 -11  -7  -3   20.24    5.35
 -11   7  -4   -0.81    3.50
 -11   7  -4    0.97    1.25
  11  -7   4    2.33    2.17
  11  -7   4   -1.23    2.83
 -11  -7  -4    0.69    2.86
 -11   7  -5   83.52    9.86
 -11   7  -5   45.66    4.50
  11  -7   5   59.51    6.52
  11  -7   5   57.07    9.37
 -11  -7  -5   45.67    8.49
 -11   7  -6    4.93    1.92
  11  -7   6    5.07    2.44
 -11   7  -7    1.63    2.22
 -11   7  -7    2.41    1.20
  11  -7   7    1.07    1.39
 -11   9   7    5.73    2.73
  11  -9  -7    7.50    9.28
 -11  -9   7    7.96    5.44
 -11  -9   7    9.64    7.82
 -11   9   6   58.90    8.59
  11   9  -6   38.41    4.69
  11  -9  -6   47.66   10.85
 -11  -9   6   49.61    6.50
 -11  -9   6   52.58   10.40
 -11   9   5   -2.57    3.45
  11   9  -5    0.37    4.11
  11  -9  -5    0.07    4.00
 -11  -9   5    1.56    2.07
 -11  -9   5    1.89    4.12
  11   9  -4  112.49   13.17
  11  -9  -4  114.31   15.69
 -11  -9   4  103.37    8.70
 -11  -9   4  107.46   16.02
  11   9  -3   38.16    9.83
  11  -9  -3   39.31    9.47
  11  -9  -3   39.62    9.72
 -11  -9   3   38.64    4.82
 -11  -9   3   36.28    9.21
 -11   9   2   92.65    7.61
  11   9  -2  108.60   24.87
  11  -9  -2  124.90   13.04
 -11  -9   2  103.30    9.59
 -11  -9   2  118.24   11.59
  11  -9  -2  116.07   12.97
 -11  -9   2   98.60   11.38
  11   9  -1   24.68    9.06
  11  -9  -1   28.33    6.19
  11  -9  -1   29.82    5.92
  11  -9  -1   25.57    5.10
 -11  -9   1   28.37    7.37
 -11  -9   1   29.46    6.10
 -11  -9   1   20.78    4.27
  11   9   0  109.79   15.64
 -11   9   0   97.17    6.99
  11  -9   0   95.81    7.32
  11  -9   0  103.80   10.85
 -11  -9   0  121.73   15.34
 -11  -9   0  102.75    6.92
  11  -9   0  115.36    9.97
 -11   9  -1    2.66    5.42
  11   9   1    4.03    4.69
  11  -9   1    5.23    7.84
 -11  -9  -1    1.63   10.97
 -11  -9  -1    3.16    1.78
  11  -9   1    5.46    3.21
 -11   9  -2   72.36    9.47
  11   9   2   49.05    9.30
  11  -9   2   81.30    8.10
 -11  -9  -2   77.59   14.39
  11  -9   2   76.63   11.75
 -11   9  -3   83.12   11.57
  11  -9   3   86.62    8.67
 -11  -9  -3   79.33   13.87
  11  -9   3   84.81   12.63
 -11   9  -4    1.72    3.42
  11  -9   4    0.74    2.20
 -11  -9  -4    0.12    3.32
  11  -9   4    0.10    5.45
 -11   9  -5   43.45    8.18
  11  -9   5   44.94    5.52
 -11  -9  -5   36.19    5.64
  11  -9   5   41.31    6.18
 -11   9  -6    1.20    2.73
  11  -9   6    0.85    1.28
  11  -9   6    2.31    2.85
 -11  11   6   -0.12    2.64
  11  11  -6    0.42    2.60
  11 -11  -6   -0.41    2.91
 -11 -11   6   -0.56    1.54
 -11 -11   6   -1.85    2.94
 -11  11   5   14.67   11.09
  11  11  -5   12.40    4.56
  11 -11  -5   11.11   10.99
 -11 -11   5   10.23    3.11
 -11 -11   5   11.16    6.35
 -11  11   4   11.60    6.56
  11  11  -4    9.43    5.67
  11 -11  -4   13.42   11.20
 -11 -11   4   10.34    3.02
 -11 -11   4    9.90    6.17
 -11  11   3  132.95   14.66
  11  11  -3  125.90   15.55
  11 -11  -3  125.74   24.37
 -11 -11   3  119.05    8.33
 -11 -11   3  111.18   13.44
 -11  11   2    5.58    4.90
  11  11  -2   10.49   10.76
  11 -11  -2    8.26   10.39
 -11 -11   2   10.38    2.73
 -11 -11   2    7.39    3.87
 -11  11   1   47.77    6.05
  11  11  -1   58.61   11.44
 -11  11   1   56.10    6.62
 -11 -11   1   54.74    8.33
 -11 -11   1   57.50    5.39
  11 -11  -1   55.83    9.42
  11  11   0    2.95    6.42
  11 -11   0    2.26    3.15
  11 -11   0    4.20    2.94
 -11 -11   0    3.83    7.47
 -11 -11   0   -0.05    1.65
 -11  11  -1   32.75    5.06
  11  11   1   24.92    6.99
  11 -11   1   39.60    6.50
 -11 -11  -1   39.11   10.66
  11 -11   1   38.75    8.01
 -11  11  -2    2.57    2.81
  11  11   2    0.04    2.02
  11 -11   2    1.30    2.67
 -11 -11  -2    0.90    4.81
  11 -11   2    1.69    3.81
 -11  11  -3    2.17    3.61
  11 -11   3    3.78    4.90
 -11 -11  -3   -0.58    4.97
  11 -11   3    3.17    4.25
 -11  11  -4    5.14    7.98
  11 -11   4    5.23    3.13
 -11 -11  -4    5.65    8.11
  11 -11   4    4.90    4.54
 -11  11  -5    8.33    4.45
  11 -11   5    9.14    5.08
 -11 -11  -5    7.51    3.19
  11 -11   5    8.66    3.71
 -11  13   4   -0.33    2.44
  11  13  -4   -0.34    2.11
  11 -13  -4   -0.95    2.44
 -11 -13   4    0.02    1.87
 -11 -13   4    0.57    1.83
 -11  13   3   27.10   10.63
  11  13  -3   27.21    6.58
  11 -13  -3   24.38    6.83
 -11 -13   3   21.48    3.04
 -11 -13   3   19.18    4.21
 -11  13   2    4.00    4.20
  11  13  -2    0.63    3.25
  11 -13  -2    2.47    3.42
 -11 -13   2    1.13    1.35
 -11 -13   2    0.38    1.32
 -11  13   1    7.88    2.07
  11  13  -1   13.79    4.97
 -11  13   1   10.80    2.44
 -11 -13   1   12.60    3.12
 -11 -13   1    8.94    2.34
  11 -13  -1   15.84    9.99
  11  13   0   11.43    4.57
 -11  13   0   15.81    3.79
  11 -13   0   19.15    5.72
 -11 -13   0   18.01    5.52
 -11  13  -1   18.33    3.09
  11 -13   1   30.10    9.69
 -11 -13  -1   26.48    7.65
  11 -13   1   26.83    5.66
 -11  13  -2   35.70    5.21
  11 -13   2   45.60    6.72
 -11 -13  -2   47.24   10.04
  11 -13   2   45.31    7.85
 -11  13  -3    2.75    2.67
  11 -13   3    2.83    2.71
 -11 -13  -3    0.63    4.19
  11 -13   3    2.93    3.67
  12   0  -9   -0.85    3.04
 -12   0   9   -0.34    5.71
  12   0  -8   43.53    8.31
  12   0  -8   52.83   10.12
 -12   0   8   11.86    8.64
  12   0  -7    0.27    4.23
  12   0  -7   -0.28    3.22
  12   0  -6   45.06    8.16
  12   0  -6   38.32    9.37
 -12   0   6   19.17    4.95
  12   0  -5   -2.18    2.04
  12   0  -5    0.92    2.51
  12   0  -5   -0.11    0.99
 -12   0   5    0.47    0.80
 -12   0   5    0.06    0.22
 -12   0   5   -0.89    1.73
 -12   0   5   -0.47    1.44
  12   0  -4 1840.41  141.65
  12   0  -4 2052.59  155.81
  12   0  -4 1949.75  121.57
 -12   0   4 1884.39  126.48
 -12   0   4 1956.09  122.84
 -12   0   4 2157.41  160.93
 -12   0   4 1859.55  121.86
  12   0  -3   -5.16    3.35
  12   0  -3   -4.50    5.09
  12   0  -3   -2.63    3.70
 -12   0   3   -3.52    5.02
 -12   0   3   -9.44    7.85
  12   0  -2  154.32    9.82
  12   0  -2  159.65   24.28
  12   0  -2  141.59    6.55
  12   0  -2  180.14   14.37
 -12   0   2  171.18   23.17
 -12   0   2  162.31   14.53
 -12   0   2  161.94    8.98
 -12   0   2  158.57   14.13
 -12   0   2  163.98    8.69
 -12   0   2  162.25   22.50
  12   0  -1    0.28    2.67
  12   0  -1    1.09    1.38
  12   0  -1    0.10    2.68
  12   0  -1    0.77    2.24
  12   0  -1   -0.95    1.35
 -12   0   1    2.02    2.55
 -12   0   1    0.24    0.99
 -12   0   1   -0.51    1.75
 -12   0   1    0.13    2.33
 -12   0   1   -1.09    2.43
  12   0   0 1130.98   63.40
  12   0   0 1179.81   65.38
  12   0   0 1128.77   61.90
 -12   0   0 1146.86   62.66
 -12   0   0 1203.21   66.53
 -12   0   0 1246.92   70.21
 -12   0   0 1206.92   64.30
 -12   0   0 1158.53   62.73
  12   0   1    0.36    1.43
  12   0   1    0.05    0.33
  12   0   1    0.01    0.74
  12   0   1    1.06    2.23
  12   0   1   -0.44    2.02
 -12   0  -1    0.28    1.30
 -12   0  -1    0.34    2.02
 -12   0  -1    0.84    4.17
 -12   0  -1   -0.37    1.14
 -12   0  -1    0.63    2.44
  12   0   2  503.52   21.82
  12   0   2  465.47   20.12
  12   0   2  579.05   36.42
  12   0   2  505.44   30.35
 -12   0  -2  472.30   21.74
 -12   0  -2  520.89   29.55
 -12   0  -2  522.23   30.93
 -12   0  -2  466.00   19.56
 -12   0  -2  455.29   24.92
  12   0   3    0.04    1.70
  12   0   3    1.59    5.20
  12   0   3   -0.66    2.27
 -12   0  -3   -0.50    0.89
 -12   0  -3    1.35    4.06
 -12   0  -3    0.24    3.88
  12   0   4   51.69    7.02
 -12   0  -4   55.49   12.98
 -12   0  -4   55.99    7.35
  12   0   5   -1.07    1.30
 -12   0  -5   -0.01    3.07
 -12   0  -5   -0.54    3.63
 -12   0  -6  254.21   15.11
 -12   0  -6   44.69    7.69
 -12   0  -7    0.31    4.95
 -12   0  -8   37.73    6.96
 -12   2   9    0.88    3.55
  12   2  -9    3.17    5.61
  12  -2  -9    2.66    3.08
 -12  -2   9    0.21    3.19
  12   2  -8   -0.72    4.16
  12  -2  -8    0.36    6.82
  12  -2  -8   -4.77    4.19
 -12  -2   8   -1.14    7.06
  12   2  -7   44.80   10.39
  12  -2  -7   40.15    9.55
  12  -2  -7   41.37   10.03
 -12  -2   7   34.19    8.87
  12   2  -6    0.61    3.27
  12   2  -6    1.86    2.46
  12  -2  -6    0.02    3.00
  12  -2  -6    0.52    3.14
 -12  -2   6   -0.90    1.97
 -12   2   5   22.99    6.57
  12   2  -5   25.29    5.22
  12   2  -5   24.69    6.64
  12   2  -5   17.45    4.26
  12  -2  -5   24.00    6.70
  12  -2  -5   23.10    6.22
 -12  -2   5   20.80    5.78
 -12   2   4  181.84   13.76
  12   2  -4  168.93   18.72
 -12   2   4  177.70   17.17
  12   2  -4  180.09   15.94
  12   2  -4  188.53   13.97
 -12   2   4  190.30   16.31
 -12   2   4  179.50   17.57
 -12   2   4  135.03   10.45
  12  -2  -4  185.10   14.98
  12  -2  -4  183.60   24.24
 -12  -2   4  191.44   14.85
 -12  -2   4  169.39    9.05
 -12  -2   4  176.13   17.38
 -12  -2   4  187.54   12.85
  12   2  -3    8.51    3.40
  12   2  -3   10.06    2.41
  12   2  -3   10.20    5.93
 -12   2   3   13.33   10.47
  12   2  -3   12.49    5.14
  12   2  -3   10.52    2.94
 -12   2   3   12.10    2.52
  12   2  -3   12.13    5.43
 -12   2   3   11.75    9.93
 -12   2   3   10.45    4.29
 -12   2   3   10.95    3.22
  12  -2  -3   11.16    4.72
 -12  -2   3   12.10    4.79
  12  -2  -3   13.39    5.81
 -12  -2   3   11.94    3.48
 -12  -2   3   10.66    5.94
 -12  -2   3   11.69    3.59
  12   2  -2   95.09    9.68
 -12   2   2   88.49   19.53
 -12   2   2   58.75    9.36
  12   2  -2   87.94    9.20
  12   2  -2   85.12   12.76
  12   2  -2   98.77   11.12
 -12   2   2   97.10   13.14
 -12   2   2   90.50    6.28
 -12   2   2   94.39   16.72
 -12  -2   2   96.20    9.38
  12  -2  -2   86.30    8.31
 -12  -2   2   86.20    8.33
 -12  -2   2   94.80    6.65
 -12  -2   2   81.12    8.97
  12  -2  -2   94.72   11.03
 -12  -2   2   88.65   19.29
  12   2  -1   48.38    8.32
  12   2  -1   47.19   12.86
 -12   2   1   40.33    3.48
  12   2  -1   43.54    6.02
 -12   2   1   42.08    3.91
 -12   2   1   45.73   15.85
 -12   2   1   50.62    8.07
  12   2  -1   47.55   12.82
 -12   2   1   42.77    8.09
 -12   2   1   45.81    7.80
  12  -2  -1   44.19    6.45
 -12  -2   1   44.35    7.65
  12  -2  -1   42.60    8.05
  12  -2  -1   42.84    4.23
  12  -2  -1   41.46    6.55
 -12  -2   1   44.68    8.36
 -12  -2   1   45.77    2.70
 -12  -2   1   42.70    7.21
 -12  -2   1   45.35    4.61
  12   2   0   78.87    9.56
 -12   2   0   76.74    7.41
  12   2   0   71.16    6.91
 -12   2   0   71.37    7.30
  12   2   0   73.20    6.46
  12   2   0   77.64    9.79
 -12   2   0   72.18    7.78
 -12   2   0   83.19    8.56
 -12   2   0   74.91    8.36
 -12   2   0   79.44   10.09
  12  -2   0   79.33    8.01
 -12  -2   0   78.55    9.98
  12  -2   0   81.62    9.85
  12  -2   0   75.94    8.36
 -12  -2   0   75.16   18.07
 -12  -2   0   71.01   11.01
  12  -2   0   76.94    4.11
  12   2   1 1853.18  105.51
  12   2   1 1292.92   66.84
 -12   2  -1 2039.46  116.58
  12   2   1 2041.00  111.83
 -12   2  -1 1922.27  126.52
 -12   2  -1 1797.83   97.41
  12   2   1 1922.05  113.22
 -12   2  -1 1996.10  117.60
 -12   2  -1 1830.47   97.63
 -12  -2  -1 1808.07  106.11
  12  -2   1 1978.51  116.74
 -12  -2  -1 1576.69   81.03
  12  -2   1 1797.58  100.25
 -12  -2  -1 1843.88  114.43
  12  -2   1 1779.64  106.19
 -12  -2  -1 2011.19  120.54
 -12  -2  -1 1742.40   90.33
  12  -2   1 1944.56  112.71
 -12  -2  -1 1629.55   88.55
  12   2   2  451.11   23.21
 -12   2  -2  504.04   28.21
  12   2   2  486.18   25.39
 -12   2  -2  451.27   27.05
 -12   2  -2  390.61   16.50
  12   2   2  519.36   30.01
 -12   2  -2  449.97   24.93
 -12   2  -2  383.15   15.76
  12  -2   2  425.66   22.12
  12  -2   2  509.33   31.69
 -12  -2  -2  437.07   24.95
  12  -2   2  422.19   19.44
 -12  -2  -2  460.14   24.22
  12  -2   2  510.09   33.37
 -12  -2  -2  505.80   31.22
 -12  -2  -2  429.93   21.32
  12   2   3   90.93    4.68
 -12   2  -3  108.08    9.61
  12   2   3  110.13    8.89
  12   2   3  106.29   14.34
 -12   2  -3  108.45   10.17
 -12   2  -3   95.73    5.70
  12  -2   3  112.88   11.17
  12  -2   3   95.89    6.43
  12  -2   3   97.70    5.54
 -12  -2  -3  102.21    7.94
  12  -2   3  110.99   21.29
 -12  -2  -3  113.40   10.33
 -12  -2  -3   87.32    9.51
 -12   2  -4   13.83    7.98
  12   2   4   19.20    4.56
  12   2   4   10.30    3.50
 -12   2  -4   18.29    5.03
 -12  -2  -4   17.55    3.88
  12  -2   4   10.04    2.65
 -12  -2  -4   10.30    6.20
 -12   2  -5   -0.46    2.72
 -12   2  -5    1.66    2.06
  12  -2   5    0.84    1.25
 -12  -2  -5   -1.41    2.02
 -12  -2  -5   -0.25    1.31
 -12   2  -6   89.33   10.31
 -12   2  -6  145.30   14.00
 -12  -2  -6  125.76   11.15
 -12   2  -7   21.31    6.79
 -12  -2  -7   19.52    5.16
 -12   2  -8   -2.76    4.43
 -12  -2  -8    0.97    3.03
  12   4  -9   16.95    3.63
  12  -4  -9   12.85    3.12
  12  -4  -9   15.13    5.28
 -12  -4   9   12.20    8.31
  12   4  -8   29.41    5.62
  12  -4  -8   29.95    5.93
  12  -4  -8   26.80    8.47
 -12  -4   8   19.63   11.72
  12   4  -7   44.72    7.35
  12  -4  -7   48.33    8.05
  12  -4  -7   43.10   10.09
 -12  -4   7   39.82    8.35
 -12  -4   7   26.30    5.94
  12   4  -6   -4.65    3.07
 -12   4   6   -0.37    3.64
  12  -4  -6   -1.39    4.14
  12  -4  -6   -0.05    3.16
 -12  -4   6    0.45    3.19
 -12  -4   6   -0.36    3.41
  12   4  -5  105.43    9.97
 -12   4   5  127.52   17.50
  12  -4  -5  118.50   13.92
  12  -4  -5  112.34   11.10
 -12  -4   5  113.94   17.94
 -12  -4   5  115.73   14.14
 -12   4   4    2.38    2.26
  12   4  -4    1.27    3.00
  12   4  -4    0.86    2.09
 -12   4   4    1.55    3.19
  12   4  -4    1.06    1.55
 -12   4   4   -0.23    2.44
 -12   4   4    3.06    2.22
  12  -4  -4    1.73    2.56
 -12  -4   4    0.81    1.72
 -12  -4   4    2.22    2.32
  12  -4  -4    2.03    3.30
 -12  -4   4    1.26    1.88
 -12  -4   4    0.72    4.29
 -12  -4   4    2.76    6.89
  12   4  -3   71.53    5.60
 -12   4   3   74.65    6.81
 -12   4   3   76.05   10.34
  12   4  -3   66.63    5.90
  12   4  -3   71.00    8.08
  12   4  -3   75.07    7.53
  12   4  -3   79.32    9.92
 -12   4   3   87.76   22.36
 -12   4   3   57.02    6.75
 -12   4   3   72.05    6.86
  12  -4  -3   81.43   13.11
  12  -4  -3   75.87    9.19
 -12  -4   3   76.62    6.43
 -12  -4   3   75.66    6.17
 -12  -4   3   72.21    5.85
 -12  -4   3   68.21    6.36
 -12  -4   3   80.45   11.87
  12   4  -2    1.06    2.27
 -12   4   2    1.43    3.40
  12   4  -2   -0.85    3.08
 -12   4   2   -1.54    4.06
  12   4  -2    1.24    1.46
 -12   4   2    2.00    2.51
  12   4  -2   -0.13    2.79
 -12   4   2    0.63    0.36
  12  -4  -2    0.94    2.43
  12  -4  -2    1.99    3.20
 -12  -4   2    1.54    4.62
  12  -4  -2    0.96    2.40
 -12  -4   2    0.12    1.59
 -12  -4   2    0.93    1.39
 -12  -4   2    1.46    1.59
 -12  -4   2    3.26    3.82
  12  -4  -2   -0.35    3.70
 -12  -4   2    0.76    6.48
  12   4  -1  118.35   18.63
 -12   4   1  110.51   12.90
 -12   4   1  115.96    8.72
  12   4  -1  107.20    5.91
 -12   4   1  103.16   11.65
 -12   4   1   95.53    8.48
  12   4  -1  115.40   22.42
  12   4  -1  112.44   10.70
 -12   4   1  124.50   13.58
  12  -4  -1  106.62    7.48
 -12  -4   1  117.40   12.59
  12  -4  -1  109.38    8.31
  12  -4  -1  108.86    9.29
 -12  -4   1  108.86    5.70
 -12  -4   1  113.34    8.78
  12  -4  -1  110.67    7.48
 -12  -4   1  108.08   15.01
 -12  -4   1  114.27   18.71
  12  -4  -1  126.01   12.47
  12   4   0 1249.94   87.93
  12   4   0 1011.31   50.28
  12   4   0 1034.27   58.79
 -12   4   0 1250.89   71.75
 -12   4   0 1218.40   68.39
  12   4   0 1138.39   53.38
  12   4   0 1265.17   96.67
  12   4   0 1236.61   65.09
 -12   4   0 1264.35   67.78
 -12   4   0 1257.19   71.09
 -12   4   0 1435.44   86.63
  12  -4   0 1370.35   70.86
  12  -4   0 1446.66   83.78
  12  -4   0 1269.69   73.40
 -12  -4   0 1399.11  102.92
  12  -4   0 1358.13   72.66
  12  -4   0 1377.30   71.62
 -12  -4   0 1268.60   60.19
 -12  -4   0 1253.85   67.32
 -12  -4   0 1387.98  108.73
  12   4   1 1404.78   81.08
  12   4   1  926.18   58.65
 -12   4  -1 1568.66   83.73
  12   4   1 1354.61   75.14
 -12   4  -1 1496.76   84.11
 -12   4  -1 1285.50   68.89
  12   4   1 1406.70   82.62
  12   4   1 1089.09   51.92
 -12   4  -1 1536.37   92.48
 -12   4  -1 1288.30   67.34
  12  -4   1 1500.09   87.00
 -12  -4  -1 1147.72   62.69
  12  -4   1 1423.60   98.05
 -12  -4  -1 1301.57   65.71
  12  -4   1 1598.11   86.17
 -12  -4  -1 1412.46   86.32
 -12  -4  -1 1024.30   52.61
  12  -4   1 1470.41   74.60
  12   4   2    5.01    3.12
 -12   4  -2    5.96    6.73
  12   4   2    3.41    1.64
 -12   4  -2    5.76    6.41
 -12   4  -2    4.68    2.69
  12   4   2    4.09    3.04
  12  -4   2    2.16    7.93
 -12  -4  -2    3.46    3.95
  12  -4   2    3.80    3.35
 -12  -4  -2    3.77    1.38
 -12  -4  -2    2.70    1.28
  12  -4   2    4.13    2.17
 -12  -4  -2    2.25    3.69
  12  -4   2    4.89    5.71
  12   4   3    7.23    2.38
 -12   4  -3    7.58    4.20
  12   4   3    5.63    1.85
 -12   4  -3    6.65    2.87
 -12   4  -3    7.13    5.42
  12   4   3    5.73    4.47
  12  -4   3    7.23    2.85
 -12  -4  -3    7.12    3.33
 -12  -4  -3    3.03    1.42
  12  -4   3    6.71    5.29
 -12  -4  -3    6.37    2.78
  12  -4   3    6.04    4.01
 -12  -4  -3    6.28    3.35
  12  -4   3    8.22    3.69
  12   4   4   54.61    5.41
 -12   4  -4   66.91    8.74
 -12   4  -4   66.94    7.34
  12  -4   4   57.06    4.79
 -12  -4  -4   52.91    4.11
 -12  -4  -4   45.00    7.17
  12  -4   4   59.61    5.60
 -12   4  -5    1.37    2.95
 -12   4  -5    2.02    5.40
  12  -4   5    0.92    1.83
 -12  -4  -5    0.79    2.54
 -12   4  -6   -0.15    2.34
 -12   4  -6    0.72    3.40
  12  -4   6    0.79    2.22
 -12  -4  -6   -0.05    1.12
 -12   4  -7   17.98    5.05
 -12   4  -7    4.70    5.26
 -12  -4  -7   10.43    3.84
 -12   4  -8    8.95    3.80
  12   6  -8   -0.24    0.68
  12  -6  -8    0.19    2.62
 -12  -6   8    0.01    1.97
 -12  -6   8    0.88    1.11
 -12   6   7    3.31    1.91
  12  -6  -7    5.06    8.71
 -12  -6   7    2.18    3.64
 -12  -6   7    3.48    3.64
 -12   6   6  139.99   12.31
  12  -6  -6  144.34   29.30
 -12  -6   6  137.71   13.80
 -12  -6   6  133.98   16.90
  12   6  -5   11.83    3.08
 -12   6   5   17.13    5.91
  12  -6  -5   21.69    7.20
  12  -6  -5   12.33    2.85
 -12  -6   5   16.16    4.71
 -12  -6   5   14.53    7.77
 -12   6   4   15.48    6.02
  12   6  -4   14.12    6.63
  12  -6  -4   18.03    6.06
  12  -6  -4   12.56    2.46
  12  -6  -4   11.05    1.77
 -12  -6   4   17.92    3.76
 -12  -6   4   19.66    7.38
  12   6  -3  155.91   11.40
 -12   6   3  156.23    9.91
  12   6  -3  189.36   15.74
  12   6  -3  190.41   14.72
  12   6  -3  187.70   15.61
 -12   6   3  174.42   12.40
  12  -6  -3  205.14   15.77
  12  -6  -3  153.81    8.48
 -12  -6   3  200.13   11.33
 -12  -6   3  170.00   13.62
 -12  -6   3  182.40   15.19
  12  -6  -3  192.65   17.17
 -12  -6   3  198.39   28.06
  12   6  -2  195.56   11.85
  12   6  -2  201.72   23.12
 -12   6   2  212.33   13.69
 -12   6   2  207.05   18.44
  12   6  -2  221.36   20.18
  12   6  -2  200.52   17.33
 -12   6   2  208.53   17.50
 -12   6   2  217.38   14.46
  12  -6  -2  208.12   17.50
 -12  -6   2  205.98   20.45
  12  -6  -2  186.23    9.45
 -12  -6   2  193.00   10.27
 -12  -6   2  191.87   10.02
 -12  -6   2  204.70   17.01
  12  -6  -2  212.52   14.93
  12   6  -1   92.11    8.48
 -12   6   1   98.69   10.06
 -12   6   1   77.32    4.43
  12   6  -1   93.73   12.71
  12   6  -1   98.30   12.34
 -12   6   1  103.44    8.41
 -12   6   1  105.24   11.06
  12  -6  -1   95.85    9.92
  12  -6  -1   96.59    9.38
 -12  -6   1  101.67   19.36
  12  -6  -1   81.08    5.08
 -12  -6   1   93.97    5.40
  12  -6  -1  106.08   13.60
 -12  -6   1   99.85   14.86
 -12  -6   1   94.10   14.39
 -12  -6   1  101.10    5.36
  12   6   0   96.19    9.98
  12   6   0   79.08    5.01
  12   6   0   73.84    5.27
 -12   6   0   89.69   10.43
 -12   6   0   69.49    6.42
  12   6   0   99.87   11.44
 -12   6   0   93.84    7.18
 -12   6   0  110.69   13.29
 -12   6   0  109.66   21.16
  12  -6   0   95.21    9.78
  12  -6   0  102.15    7.14
 -12  -6   0  102.38   12.63
  12  -6   0   94.18    4.85
  12  -6   0   83.39    4.90
 -12  -6   0   87.17    4.51
 -12  -6   0   79.96    5.81
 -12  -6   0   98.00   12.95
  12   6   1   18.93    5.35
  12   6   1   10.75    2.02
 -12   6  -1   17.84    4.35
 -12   6  -1   14.30    2.99
 -12   6  -1   21.08    6.95
 -12   6  -1   13.83    1.82
  12   6   1   16.01    5.17
  12  -6   1   18.97    5.43
  12  -6   1   17.32    3.82
  12  -6   1   19.40    5.59
 -12  -6  -1   18.83    7.08
 -12  -6  -1   11.47    1.79
  12  -6   1   19.06    3.18
 -12  -6  -1   13.65   11.31
  12  -6   1   18.15    2.33
  12   6   2   -2.51    1.93
  12   6   2   -0.77    0.63
  12   6   2    4.04    2.44
 -12   6  -2    2.74    2.43
 -12   6  -2   -0.63    0.83
 -12   6  -2    1.76    1.95
  12  -6   2   -0.37    1.16
  12  -6   2    2.28    1.71
 -12  -6  -2   -2.45    4.50
  12  -6   2   -1.46    2.04
  12  -6   2    2.49    2.76
 -12  -6  -2    0.06    0.68
 -12  -6  -2    1.60    2.00
  12  -6   2    0.04    0.26
 -12   6  -3  271.85   17.87
  12  -6   3  285.79   15.11
 -12  -6  -3  308.99   30.33
  12  -6   3  302.00   19.63
 -12  -6  -3  199.94   18.04
 -12   6  -4    5.88    4.97
 -12   6  -4    7.00    2.56
  12  -6   4    4.67    5.37
  12  -6   4    5.18    3.28
 -12  -6  -4    7.67    3.32
 -12  -6  -4    2.12    2.46
 -12   6  -5   33.62    4.93
 -12   6  -5   36.69    7.52
  12  -6   5   29.11    8.35
  12  -6   5   27.73    3.63
 -12   6  -6   80.17    8.90
 -12   6  -6   84.41   10.58
  12  -6   6   49.58    5.57
 -12   6  -7   14.51    3.56
 -12   6  -7   17.22    3.23
  12  -6   7    4.56    3.45
  12  -8  -8   -0.40    2.58
 -12  -8   8    1.19    2.83
 -12   8   7    1.07    1.89
  12  -8  -7    2.27    6.93
 -12  -8   7    0.51    2.24
 -12  -8   7    1.75    3.14
 -12   8   6    2.06    3.66
  12   8  -6    2.21    2.78
  12  -8  -6    2.77    4.95
 -12  -8   6    2.46    5.57
 -12  -8   6    3.67    4.81
 -12   8   5   -0.77    3.36
  12   8  -5    0.19    2.10
  12  -8  -5   -2.76    4.02
 -12  -8   5   -0.95    4.15
 -12  -8   5   -0.01    7.54
 -12   8   4    7.29    5.86
  12   8  -4    9.83    4.63
  12  -8  -4    9.02    6.22
 -12  -8   4    7.79    3.10
 -12  -8   4    7.23    7.08
  12   8  -3   33.89    8.51
  12  -8  -3   37.61    8.56
  12  -8  -3   35.28    9.26
 -12  -8   3   34.14    4.38
 -12  -8   3   35.59    9.23
 -12   8   2    3.56    2.46
  12   8  -2    1.20    5.43
  12  -8  -2    3.43    3.87
 -12  -8   2    3.20    3.15
 -12  -8   2    5.12    1.93
  12  -8  -2    3.33    4.49
 -12  -8   2    1.93    3.89
  12   8  -1   70.98   12.81
  12  -8  -1   70.33    7.75
  12  -8  -1   65.71    8.03
  12  -8  -1   64.34    7.53
 -12  -8   1   68.22    9.92
 -12  -8   1   63.67    4.49
 -12  -8   1   62.55    4.70
 -12  -8   1   57.29    6.37
 -12   8   0    2.66    1.54
  12   8   0   -0.31    4.41
 -12   8   0    1.73    3.01
 -12   8   0    1.81    1.67
  12  -8   0    3.54    2.38
 -12  -8   0    1.94    4.42
  12  -8   0    0.37    3.08
 -12  -8   0    0.72    1.12
 -12  -8   0    0.16    2.19
 -12   8  -1   55.62    6.66
  12  -8   1   62.61    6.35
 -12  -8  -1   62.68   12.62
  12  -8   1   56.32   14.95
 -12  -8  -1   52.67   10.61
 -12   8  -2  272.06   19.99
  12  -8   2  281.36   16.57
 -12  -8  -2  295.27   40.79
  12  -8   2  279.31   22.20
 -12  -8  -2  230.50   21.17
 -12   8  -3  136.14   23.24
  12  -8   3  137.33   10.28
 -12  -8  -3  132.56   15.89
  12  -8   3  135.12   14.84
 -12   8  -4   62.39   10.47
  12  -8   4   59.70    6.47
 -12  -8  -4   57.41    8.98
  12  -8   4   59.19   14.23
 -12   8  -5   36.97    7.72
  12  -8   5   33.69    4.67
 -12  -8  -5   26.89    7.44
  12  -8   5   32.85    5.01
 -12   8  -6    9.61    4.17
  12  -8   6    6.46    2.28
 -12   8  -7    0.66    1.79
 -12  10   7    6.70    4.66
  12 -10  -7    4.00    4.22
 -12 -10   7    4.74    3.91
 -12 -10   7    6.25    3.89
 -12  10   6   26.27    6.36
  12  10  -6   14.97    3.33
  12 -10  -6   19.25   12.89
 -12 -10   6   20.81    3.80
 -12 -10   6   25.16    7.39
 -12  10   5   -1.61    2.61
  12  10  -5    0.74    1.78
  12 -10  -5   -3.13    2.90
 -12 -10   5    0.76    1.27
 -12 -10   5   -1.38    5.04
 -12  10   4    7.15    5.97
  12  10  -4    4.60    9.01
  12 -10  -4    8.07    6.13
 -12 -10   4    7.64    2.69
 -12 -10   4    9.87    6.19
 -12  10   3   40.83   10.09
  12  10  -3   59.77   10.89
  12 -10  -3   57.67   11.04
 -12 -10   3   56.82    5.26
 -12 -10   3   53.91   10.16
 -12  10   2    8.87    2.80
  12  10  -2   12.85    7.14
  12 -10  -2   15.83    5.91
 -12 -10   2   12.31    3.71
 -12 -10   2   13.69    2.75
  12 -10  -2   13.79    5.94
 -12 -10   2   14.27    7.95
  12  10  -1   12.38    7.17
 -12  10   1    8.80    3.76
  12 -10  -1   11.43    8.35
  12 -10  -1   10.30    3.78
 -12 -10   1   12.18    9.51
 -12 -10   1    9.26    2.38
 -12 -10   1    8.25    2.61
 -12  10   0  410.76   22.61
  12  10   0  488.20   37.48
  12 -10   0  514.65   43.11
 -12 -10   0  567.94   40.31
 -12 -10   0  406.32   25.85
  12 -10   0  603.27   45.82
 -12  10  -1  195.11   13.70
  12  10   1  162.77   28.45
  12 -10   1  233.91   16.11
 -12 -10  -1  227.62   24.54
  12 -10   1  206.54   18.72
 -12  10  -2  132.03   12.37
  12  10   2   74.85   17.04
  12 -10   2  138.85   11.03
 -12 -10  -2  134.23   29.95
  12 -10   2  132.85   15.07
 -12  10  -3    3.38    3.97
  12 -10   3    4.06    2.84
 -12 -10  -3    1.66    5.25
  12 -10   3    0.85    4.51
 -12  10  -4   -0.40    5.64
  12 -10   4    0.25    1.96
 -12 -10  -4    2.46    3.17
  12 -10   4    0.21    3.01
 -12  10  -5    2.27    4.16
  12 -10   5    4.88    2.41
 -12 -10  -5    5.91    2.89
  12 -10   5    3.75    3.14
 -12  10  -6    1.17    2.56
  12 -10   6    1.21    2.20
 -12  12   5   22.88    6.40
  12  12  -5   14.33    7.60
  12 -12  -5   15.11    6.05
 -12 -12   5   15.09    2.71
 -12 -12   5   14.93    5.74
 -12  12   4    3.02    8.11
  12  12  -4    2.55    6.93
  12 -12  -4    1.84    4.43
 -12 -12   4    3.35    1.76
 -12 -12   4    1.98    3.79
 -12  12   3   75.20   10.22
  12  12  -3   67.45   10.67
  12 -12  -3   68.91   11.17
 -12 -12   3   58.21    4.88
 -12 -12   3   59.22    7.91
 -12  12   2    1.15    2.60
  12  12  -2    0.81    3.46
  12 -12  -2    0.78    3.34
 -12 -12   2    0.29    1.35
 -12 -12   2    1.05    1.68
 -12  12   1   67.70    6.46
  12  12  -1   85.35   18.95
 -12  12   1   72.60    6.40
 -12 -12   1   79.15    8.56
 -12 -12   1   65.24    7.41
  12 -12  -1   95.80   10.89
  12  12   0   87.68   11.83
  12 -12   0  122.43   17.91
 -12 -12   0  118.54   13.59
 -12  12  -1    2.19    1.88
  12  12   1    1.65    2.62
  12 -12   1    1.53    3.15
 -12 -12  -1    0.37    4.80
  12 -12   1    1.74    3.52
 -12  12  -2   33.55    5.63
  12 -12   2   43.67   11.23
 -12 -12  -2   39.15   10.54
  12 -12   2   36.30    8.27
 -12  12  -3    2.01    4.39
  12 -12   3   -0.05    2.06
 -12 -12  -3   -0.41    3.71
  12 -12   3    1.94    3.16
 -12  12  -4    1.42    2.37
  12 -12   4   -0.11    1.64
 -12 -12  -4    0.08    2.64
  12 -12   4    0.62    2.57
 -12  14   3    3.47    4.73
  12  14  -3    3.07    3.03
  12 -14  -3    1.78    3.49
 -12  14   2    1.23    2.75
  12  14  -2   -0.11    2.64
  12 -14  -2    2.02    3.05
  12  14  -1   14.61    4.09
  12 -14  -1   17.15    5.07
 -12 -14   1    7.98    2.06
  12  14   0    0.17    1.85
 -12  14   0    0.83    1.40
  12 -14   0    1.20    2.84
 -12 -14   0    0.59    2.06
 -12  14  -1   52.22    6.30
 -12 -14  -1   55.28    8.37
  12 -14   1   59.25    7.61
 -12  14  -2   18.67    4.88
 -12 -14  -2   20.70    6.30
  12 -14   2   21.03    4.61
  13   1  -9    2.57    4.06
 -13   1   9    2.94    4.04
  13  -1  -9    4.92    4.15
 -13  -1   9    2.31    3.76
  13   1  -8   -1.06    4.36
  13  -1  -8   -2.82    4.42
  13  -1  -8   -1.96    3.76
 -13  -1   8   -1.19    3.89
  13   1  -7    7.83    5.07
  13   1  -7   13.42    6.98
  13  -1  -7    7.71    5.81
  13  -1  -7    8.93    6.77
  13   1  -6    2.41    4.24
  13   1  -6   -0.80    3.47
  13  -1  -6   -1.69    2.75
  13  -1  -6    2.19    6.17
 -13  -1   6   -0.02    3.08
 -13   1   5  263.43   19.31
  13   1  -5  300.68   20.33
 -13   1   5  242.25   21.11
  13   1  -5  301.47   23.46
  13   1  -5  276.66   16.55
 -13   1   5  232.22   14.36
 -13  -1   5  308.55   24.78
  13  -1  -5  294.86   29.15
 -13  -1   5  276.87   26.76
  13  -1  -5  316.86   34.10
 -13   1   4 1704.90  103.33
  13   1  -4 1618.94   99.28
 -13   1   4 1660.22   99.33
  13   1  -4 1721.37  110.23
  13   1  -4 1655.13  102.68
 -13   1   4 1761.72  113.27
 -13   1   4 1568.53   99.53
 -13   1   4 1585.89   97.48
  13  -1  -4 1558.56   98.55
  13  -1  -4 1675.41  108.34
 -13  -1   4 1736.70  110.28
 -13  -1   4 1560.21   92.60
 -13  -1   4 1618.00  105.83
 -13  -1   4 1685.02  101.91
  13   1  -3   20.83    3.63
  13   1  -3   29.36    8.34
  13   1  -3   30.28    7.61
 -13   1   3   28.06    6.24
  13   1  -3   21.36    4.83
 -13   1   3   28.80    6.08
  13   1  -3   30.56    6.84
 -13   1   3   27.69   11.31
 -13   1   3   31.22   14.49
 -13   1   3   28.49    4.28
 -13  -1   3   26.27    9.20
 -13  -1   3   30.57    7.39
  13  -1  -3   29.11    5.38
  13  -1  -3   29.47    8.14
 -13  -1   3   28.77    7.18
 -13  -1   3   29.49    4.41
  13   1  -2  193.39   14.91
 -13   1   2  190.23    9.05
  13   1  -2  183.03    9.34
 -13   1   2  189.28   15.54
  13   1  -2  195.82   24.75
 -13   1   2  166.48    7.06
  13   1  -2  180.06   10.04
  13   1  -2  211.59   15.98
 -13   1   2  196.19   17.44
 -13   1   2  197.25   14.93
 -13   1   2  195.01   23.28
 -13   1   2  145.17   14.35
  13  -1  -2  190.49   11.42
 -13  -1   2  186.21   14.62
  13  -1  -2  192.44   17.02
  13  -1  -2  167.20    7.79
 -13  -1   2  186.95   18.09
 -13  -1   2  195.78    9.69
 -13  -1   2  188.99   24.29
 -13  -1   2  201.24   14.58
  13   1  -1  377.23   24.74
  13   1  -1  390.84   21.85
 -13   1   1  362.99   16.61
  13   1  -1  361.00   34.33
 -13   1   1  347.79   24.55
 -13   1   1  399.33   25.90
 -13   1   1  404.46   24.67
  13   1  -1  401.38   24.06
 -13   1   1  406.25   25.76
 -13   1   1  375.56   23.37
  13  -1  -1  385.33   17.90
 -13  -1   1  392.92   35.20
  13  -1  -1  381.23   26.14
  13  -1  -1  362.55   15.47
  13  -1  -1  381.15   23.01
 -13  -1   1  393.00   23.84
 -13  -1   1  365.14   14.64
 -13  -1   1  368.88   33.59
 -13  -1   1  369.71   14.14
 -13   1   0   36.97    6.23
  13   1   0   37.02    7.17
 -13   1   0   36.69    6.46
 -13   1   0   39.24    6.77
 -13   1   0   34.89    6.53
  13   1   0   35.17    6.38
 -13   1   0   35.16    6.26
 -13  -1   0   33.39   11.66
  13  -1   0   36.80    6.73
 -13  -1   0   39.79    5.85
  13  -1   0   23.85    6.13
 -13  -1   0   34.57   12.98
  13  -1   0   35.26    1.66
 -13  -1   0   35.03    5.20
  13  -1   0   32.14    9.89
 -13  -1   0   34.27    4.91
 -13   1  -1  600.34   32.40
  13   1   1  559.56   28.27
 -13   1  -1  495.62   29.86
 -13   1  -1  543.67   25.37
  13   1   1  581.01   42.27
 -13   1  -1  508.99   28.12
  13   1   1  529.36   31.00
  13  -1   1  488.25   26.59
  13  -1   1  535.73   32.61
 -13  -1  -1  546.09   28.82
  13  -1   1  523.81   25.68
 -13  -1  -1  553.42   40.25
  13  -1   1  485.28   20.61
 -13  -1  -1  549.12   34.18
 -13  -1  -1  504.63   26.99
  13  -1   1  544.69   31.58
 -13  -1  -1  529.63   28.37
  13   1   2   72.83    5.06
  13   1   2   77.81    9.11
  13   1   2   59.64    4.19
 -13   1  -2   63.71    3.53
  13   1   2   80.86    9.55
 -13   1  -2   67.31    8.76
 -13   1  -2   75.77   14.68
 -13   1  -2   71.65    9.05
  13  -1   2   64.57    3.89
  13  -1   2   65.32    4.64
  13  -1   2   82.31    9.98
  13  -1   2   75.48   11.28
  13  -1   2   63.86    4.67
 -13  -1  -2   57.04    4.31
 -13  -1  -2   64.97    5.64
 -13  -1  -2   71.07   13.36
 -13  -1  -2   61.45    3.65
 -13  -1  -2   82.61   10.18
 -13  -1  -2   56.58    3.98
  13   1   3    3.46    1.58
 -13   1  -3    7.57    3.50
  13   1   3    6.01    3.91
 -13   1  -3    4.55    1.07
 -13   1  -3    4.99    3.53
  13   1   3    4.35    3.32
  13  -1   3    3.32    0.94
 -13  -1  -3    2.93    2.25
 -13  -1  -3    3.91    2.07
  13  -1   3    6.92    6.77
 -13  -1  -3    5.09    3.05
  13  -1   3    2.72    2.58
 -13  -1  -3    6.86    6.23
  13  -1   3    3.60    4.66
  13   1   4    9.70    3.90
 -13   1  -4   12.99    4.29
 -13   1  -4   14.19    4.94
 -13  -1  -4   13.43    4.30
 -13  -1  -4   11.00    4.04
 -13   1  -5    4.50    4.18
 -13   1  -5    3.13    3.30
 -13  -1  -5    3.15    3.52
 -13  -1  -5    2.60    2.45
 -13   1  -6   16.62    5.94
 -13   1  -6    5.71    3.40
 -13  -1  -6   17.54    5.01
 -13   1  -7   53.72    9.40
 -13  -1  -7   47.59    8.09
 -13   1  -8   14.63    8.54
 -13  -1  -8   12.76    4.30
 -13   3   9   -0.60    2.98
  13   3  -9   -0.71    2.13
  13  -3  -9   -1.79    2.28
 -13  -3   9    0.61    2.52
  13   3  -8    6.15    7.39
  13  -3  -8    5.88    4.23
  13  -3  -8    1.76    4.78
 -13  -3   8    3.02    3.97
  13   3  -7   24.44    7.12
  13  -3  -7   21.18    7.36
  13  -3  -7   18.08    7.53
 -13  -3   7   17.28   11.49
 -13  -3   7   13.40    6.93
  13   3  -6   35.89   13.28
 -13   3   6   27.02    4.09
  13  -3  -6   34.57    8.53
  13  -3  -6   36.19    8.07
 -13  -3   6   30.11    7.17
 -13  -3   6   28.94   12.15
  13   3  -5  583.03   47.31
 -13   3   5  569.78   34.11
  13  -3  -5  582.86   51.12
  13  -3  -5  546.48   47.95
 -13  -3   5  529.93   33.90
 -13  -3   5  558.98   50.70
 -13   3   4   80.88   14.40
  13   3  -4   65.54    7.19
  13   3  -4   83.94   13.72
 -13   3   4   86.92   15.59
  13   3  -4   84.23    9.42
 -13   3   4   65.23    6.48
 -13   3   4   84.94   11.47
  13  -3  -4   78.61    9.25
 -13  -3   4   68.49    4.78
 -13  -3   4   84.04    7.16
  13  -3  -4   86.24   15.95
 -13  -3   4   81.41    7.79
 -13  -3   4   76.87    7.38
 -13  -3   4   82.98   11.02
  13   3  -3   -0.26    1.66
  13   3  -3    0.38    2.92
 -13   3   3    2.35    2.54
  13   3  -3    0.26    2.19
  13   3  -3    2.80    3.68
  13   3  -3   -0.25    1.58
 -13   3   3    0.41    1.61
 -13   3   3    0.40    3.10
 -13   3   3    0.59    3.72
  13  -3  -3    0.82    2.38
 -13  -3   3    0.43    1.78
 -13  -3   3    0.36    1.68
  13  -3  -3    1.21    2.86
 -13  -3   3    0.59    2.05
 -13  -3   3    0.49    1.72
 -13  -3   3    3.14    3.47
  13   3  -2  244.83   16.56
 -13   3   2  247.41   13.23
 -13   3   2  250.22   20.75
  13   3  -2  234.02   14.81
 -13   3   2  268.57   18.38
  13   3  -2  233.91   16.31
  13   3  -2  253.72   19.38
 -13   3   2  265.34   23.70
 -13  -3   2  262.65   17.43
  13  -3  -2  234.85   17.78
 -13  -3   2  235.76   11.76
  13  -3  -2  252.25   16.15
 -13  -3   2  246.94   12.31
 -13  -3   2  232.53   29.51
  13  -3  -2  241.35   15.99
 -13  -3   2  239.71   31.13
  13   3  -1  131.68   12.32
 -13   3   1  117.99    7.39
  13   3  -1  125.58   11.12
  13   3  -1  113.51    7.78
 -13   3   1  109.23    6.18
 -13   3   1  122.45   22.74
  13   3  -1  124.17   12.59
 -13   3   1  140.03   12.84
 -13   3   1  119.11   20.11
 -13   3   1  128.72   13.25
  13  -3  -1  108.86    6.54
  13  -3  -1  121.60   11.86
 -13  -3   1  113.97    6.67
 -13  -3   1  133.38   12.77
  13  -3  -1  125.24   10.01
 -13  -3   1  135.15   15.48
  13  -3  -1  120.29    7.37
 -13  -3   1  119.48   11.33
 -13  -3   1  117.86    5.22
  13   3   0  242.22   17.50
 -13   3   0  226.22   15.49
  13   3   0  227.59   16.21
 -13   3   0  210.61   13.91
 -13   3   0  213.24   13.37
  13   3   0  256.24   19.94
  13   3   0  232.91   12.55
 -13   3   0  252.42   19.81
 -13   3   0  224.79   22.94
 -13  -3   0  239.87   29.00
  13  -3   0  259.43   14.95
  13  -3   0  230.21   10.42
 -13  -3   0  217.76    8.35
 -13  -3   0  218.43    7.23
  13  -3   0  208.31   13.31
 -13  -3   0  234.77   31.45
 -13  -3   0  221.51   12.70
  13  -3   0  253.37   18.41
  13   3   1  168.39   13.07
 -13   3  -1  184.66   25.37
  13   3   1  164.79   13.66
 -13   3  -1  180.54   14.06
 -13   3  -1  155.26    8.36
  13   3   1  186.13   24.23
 -13   3  -1  186.12   13.34
 -13   3  -1  164.74    8.28
  13  -3   1  164.43    7.86
  13  -3   1  178.00   14.79
 -13  -3  -1  162.63   14.69
 -13  -3  -1  162.39    9.04
 -13  -3  -1  148.38    5.53
  13  -3   1  196.96   22.28
 -13  -3  -1  185.21   16.94
 -13  -3  -1  144.62    6.41
  13  -3   1  179.84   14.22
 -13  -3  -1  145.93    7.52
  13   3   2    0.31    2.48
  13   3   2   -0.26    1.81
  13   3   2   -0.35    0.68
  13   3   2    0.14    1.18
 -13   3  -2    1.04    1.65
 -13   3  -2   -0.85    1.69
 -13   3  -2   -0.20    2.00
  13  -3   2   -0.15    0.88
 -13  -3  -2   -0.44    1.79
 -13  -3  -2    0.20    0.89
  13  -3   2    0.44    4.31
 -13  -3  -2   -0.59    1.09
  13  -3   2   -0.60    2.60
 -13  -3  -2    2.03    2.11
  13  -3   2    3.28    2.15
  13   3   3  141.29    7.70
 -13   3  -3  150.87   11.27
  13   3   3  156.13   12.25
  13   3   3  157.35   11.68
 -13   3  -3  155.18   12.71
 -13   3  -3  138.19    8.35
  13  -3   3  168.44   15.12
  13  -3   3  145.14    8.04
  13  -3   3  138.95   11.73
 -13  -3  -3  141.82    8.34
  13  -3   3  169.97   23.61
 -13  -3  -3  155.89   13.13
 -13  -3  -3  131.92    9.39
 -13   3  -4   18.96    4.99
 -13   3  -4   16.57    4.98
  13  -3   4   10.97    2.57
 -13  -3  -4   16.66    3.21
 -13  -3  -4    8.12    6.47
 -13   3  -5   34.59    7.35
 -13   3  -5   29.79    6.52
 -13  -3  -5   29.77    4.63
 -13   3  -6   13.23   10.07
 -13   3  -6   11.85    4.56
 -13  -3  -6   11.89    3.61
 -13   3  -7  178.28   15.59
 -13  -3  -7  129.39   10.31
 -13   3  -8    1.04    2.87
 -13  -3  -8    1.62    1.53
  13  -5  -9    1.40    2.92
 -13  -5   9    1.85    2.56
  13   5  -8    5.42    4.25
  13  -5  -8    4.53    2.39
  13  -5  -8    5.61    5.04
 -13  -5   8    5.09    3.85
  13   5  -7   -0.34    1.41
  13  -5  -7   -3.52    2.76
  13  -5  -7   -1.16    2.71
 -13  -5   7    0.35    2.03
 -13  -5   7    2.51    1.93
  13   5  -6   89.57   13.06
 -13   5   6  103.31    9.90
  13  -5  -6  108.48   15.10
  13  -5  -6  104.87   10.19
 -13  -5   6   98.27   11.60
 -13  -5   6  100.96   14.44
  13   5  -5    6.45    4.52
  13   5  -5    5.43    1.89
 -13   5   5    7.71    7.88
  13  -5  -5    6.80    3.29
  13  -5  -5    2.90    5.25
 -13  -5   5    6.96    3.57
 -13  -5   5    6.13   10.31
  13   5  -4  195.27   16.04
 -13   5   4  231.90   17.84
  13   5  -4  175.87   10.34
  13   5  -4  190.66   12.31
  13  -5  -4  181.69   10.25
  13  -5  -4  236.82   26.95
  13  -5  -4  212.47   13.52
 -13  -5   4  194.60   17.71
 -13  -5   4  233.83   13.82
 -13  -5   4  152.33   11.34
 -13  -5   4  235.15   20.62
  13   5  -3  338.96   17.71
  13   5  -3  335.26   27.37
 -13   5   3  343.77   24.94
  13   5  -3  267.34   13.95
 -13   5   3  332.41   24.05
  13   5  -3  343.26   22.47
 -13   5   3  309.54   23.73
  13   5  -3  357.88   24.30
 -13   5   3  407.15   30.16
 -13  -5   3  327.67   17.26
  13  -5  -3  373.70   23.26
 -13  -5   3  350.39   17.78
  13  -5  -3  331.40   24.40
 -13  -5   3  333.22   17.31
  13  -5  -3  296.62   18.60
 -13  -5   3  373.21   39.92
  13   5  -2    4.95    5.50
  13   5  -2    1.21    5.55
 -13   5   2    8.27    4.94
  13   5  -2    8.14    4.29
  13   5  -2    5.81    1.37
 -13   5   2    7.10    3.58
 -13   5   2   10.04    6.11
  13   5  -2    7.49    4.51
  13  -5  -2    5.34    5.30
 -13  -5   2    8.15    3.68
  13  -5  -2    7.88    2.83
 -13  -5   2    9.61    2.26
  13  -5  -2    7.71    3.52
 -13  -5   2    8.72    2.03
 -13  -5   2    8.78    5.98
  13  -5  -2    5.87    3.51
 -13  -5   2    7.45    4.88
  13   5  -1  495.87   28.74
 -13   5   1  331.69   24.74
 -13   5   1  478.56   28.77
 -13   5   1  415.80   23.00
  13   5  -1  504.35   33.59
  13   5  -1  503.97   28.56
 -13   5   1  543.90   27.87
 -13   5   1  536.11   33.41
  13  -5  -1  508.15   26.20
  13  -5  -1  463.67   24.44
 -13  -5   1  502.23   32.05
 -13  -5   1  505.99   21.75
 -13  -5   1  467.24   23.99
  13  -5  -1  459.51   22.28
 -13  -5   1  494.64   36.31
 -13  -5   1  482.49   37.85
  13  -5  -1  534.87   32.01
  13   5   0   12.12    8.65
 -13   5   0   12.09    3.63
 -13   5   0   10.93    5.42
  13   5   0    8.52    1.56
 -13   5   0   11.66    3.30
 -13   5   0   11.36    3.09
  13   5   0   13.08   10.10
  13   5   0    9.13    2.21
 -13   5   0   12.54    6.49
  13  -5   0   12.31    2.51
 -13  -5   0   12.80    6.08
  13  -5   0   11.99    2.73
  13  -5   0   10.79    2.80
 -13  -5   0    9.92    1.26
 -13  -5   0    9.41    1.30
  13  -5   0   12.16    3.97
 -13  -5   0   13.24    6.81
 -13  -5   0    9.81    2.55
  13  -5   0   13.29    5.23
  13   5   1   20.69    5.63
 -13   5  -1   16.94    3.57
 -13   5  -1   24.34    7.29
 -13   5  -1   16.61    2.17
  13   5   1   18.61    9.66
 -13   5  -1   21.15    4.88
 -13   5  -1   21.14    3.19
  13  -5   1   20.88    2.96
  13  -5   1   21.11    5.74
 -13  -5  -1   20.39    7.26
  13  -5   1   18.43   10.57
 -13  -5  -1   20.91   12.35
  13  -5   1   22.66    5.85
  13   5   2    7.28    3.77
 -13   5  -2    6.84    7.60
 -13   5  -2    6.50    2.55
 -13   5  -2    8.03    4.45
  13   5   2    6.51    3.34
  13  -5   2    6.05    2.09
 -13  -5  -2    9.00    4.73
  13  -5   2    7.90    2.97
  13  -5   2    7.55    5.32
 -13  -5  -2    4.68    4.27
  13  -5   2    8.09    4.07
 -13   5  -3   16.07    5.73
 -13   5  -3   15.88    3.60
  13  -5   3   14.88    3.07
  13  -5   3   14.53    4.22
 -13  -5  -3   14.24    4.90
 -13  -5  -3   10.70    4.38
 -13   5  -4  106.27   12.30
 -13   5  -4  104.79    9.19
  13  -5   4   95.67    7.69
  13  -5   4   93.27   11.23
 -13  -5  -4   80.23   11.16
 -13   5  -5   -1.03    2.40
  13  -5   5   -0.36    1.61
 -13   5  -6    1.58    2.54
  13  -5   6    0.15    2.52
 -13   5  -7    3.57    2.92
 -13   5  -7    2.13    4.25
  13  -7  -8   67.02   10.37
 -13  -7   8   51.33    6.79
 -13  -7   8   41.04    9.46
 -13   7   7    1.93    2.06
  13  -7  -7    7.68    7.95
 -13  -7   7    1.25    2.95
 -13  -7   7    1.63    3.67
 -13   7   6    3.78    3.84
  13  -7  -6    5.32    5.32
 -13  -7   6    5.82    3.44
 -13  -7   6   -1.56    5.45
 -13   7   5    1.63    2.61
  13   7  -5   -0.45    1.39
  13  -7  -5   -1.10    3.01
 -13  -7   5    1.21    1.77
 -13  -7   5   -2.20    3.36
 -13   7   4   16.67    6.77
  13   7  -4   12.14    7.95
  13  -7  -4   16.39    6.57
 -13  -7   4   13.90    3.81
 -13  -7   4   13.01    7.91
  13   7  -3    5.05    2.90
 -13   7   3    4.37    2.19
  13   7  -3    6.67    8.62
  13  -7  -3    8.00    4.65
 -13  -7   3    6.90    2.41
 -13  -7   3    7.28    2.21
  13  -7  -3    9.83    5.46
 -13  -7   3    8.28    5.49
  13   7  -2   79.66    6.66
  13   7  -2   94.68   13.39
 -13   7   2   77.70    7.60
 -13   7   2   83.13    6.38
  13  -7  -2   84.62   10.80
 -13  -7   2   83.24    7.77
 -13  -7   2   76.43    5.10
  13  -7  -2   84.99    9.17
 -13  -7   2   81.08   10.24
 -13  -7   2   80.81    8.88
  13   7  -1  126.24   10.00
 -13   7   1  127.73   17.01
 -13   7   1  135.16   14.83
  13   7  -1  115.82    8.82
 -13   7   1  131.57   10.22
  13  -7  -1  122.91   10.76
  13  -7  -1  124.37   10.83
 -13  -7   1  131.79   13.53
 -13  -7   1  125.87    6.30
 -13  -7   1  115.90    6.10
 -13  -7   1  137.33   17.23
 -13  -7   1  114.31    9.47
  13  -7  -1  131.69    9.97
  13   7   0   32.85   11.55
 -13   7   0   31.21    3.79
  13   7   0   30.86   13.09
  13   7   0   22.39    3.98
 -13   7   0   30.44    3.80
 -13   7   0   31.24    3.80
 -13   7   0   38.13    5.18
 -13   7   0   39.97    8.47
  13  -7   0   31.54    6.47
 -13  -7   0   35.82    8.72
 -13  -7   0   28.34    2.30
 -13  -7   0   28.60    3.87
 -13  -7   0   30.21    9.47
  13  -7   0   35.75    4.51
 -13   7  -1   40.62    5.95
  13  -7   1   43.12    5.51
  13  -7   1   45.22    4.72
 -13  -7  -1   43.95   10.16
  13  -7   1   38.56   12.96
 -13  -7  -1   35.33    8.65
 -13   7  -2   53.46    7.93
  13  -7   2   44.10    3.47
  13  -7   2   54.58    5.07
 -13  -7  -2   52.15   10.76
  13  -7   2   55.92    8.81
 -13  -7  -2   41.09    8.21
 -13   7  -3   12.60    5.46
 -13   7  -3    7.67    3.22
  13  -7   3   12.74    5.14
  13  -7   3    8.16    5.05
 -13  -7  -3    8.27    5.56
 -13  -7  -3    5.50    3.80
 -13   7  -4    3.51    4.86
 -13   7  -4    3.32    1.78
  13  -7   4    5.49    2.43
  13  -7   4    3.52    5.80
 -13  -7  -4    3.43    3.52
 -13   7  -5    1.73    1.56
 -13   7  -5   -0.45    3.65
  13  -7   5    2.62    1.84
  13  -7   5    0.83    1.79
 -13   7  -6    4.63    3.60
 -13   7  -6    5.89    3.17
  13  -7   6    2.21    3.02
 -13   7  -7    0.88    1.00
 -13   7  -7    2.99    2.06
 -13   9   7    0.14    1.61
  13  -9  -7    1.90    4.93
 -13  -9   7   -0.36    1.43
 -13  -9   7   -1.19    2.58
 -13   9   6    2.67    4.07
  13   9  -6    2.69    1.81
  13  -9  -6    2.62    4.97
 -13  -9   6    3.75    2.44
 -13  -9   6    9.28    8.87
 -13   9   5    2.33    4.27
  13   9  -5    2.59    2.79
  13  -9  -5   -0.87    4.78
 -13  -9   5    2.44    2.19
 -13  -9   5    0.89    4.97
 -13   9   4   47.06    9.73
  13   9  -4   41.30    8.12
  13  -9  -4   40.45    9.98
 -13  -9   4   37.36    7.53
 -13  -9   4   40.35   17.96
 -13   9   3    4.83    5.31
  13   9  -3    5.91    5.51
  13  -9  -3    6.34    5.29
 -13  -9   3    5.74    2.27
 -13  -9   3    3.22    9.47
 -13   9   2   48.59    6.11
  13   9  -2   62.30   12.78
  13  -9  -2   60.89    9.26
 -13  -9   2   56.01    7.74
 -13  -9   2   62.07    4.68
  13  -9  -2   65.55   10.09
 -13  -9   2   51.18   13.24
  13   9  -1   18.67   14.32
 -13   9   1   15.93    4.41
  13  -9  -1   17.61    4.99
  13  -9  -1   16.65    4.74
 -13  -9   1   17.46    6.74
 -13  -9   1   15.47    2.30
 -13  -9   1   11.75    3.19
 -13   9   0    3.00    1.82
  13   9   0    5.54    5.35
 -13   9   0    1.52    1.73
  13  -9   0    2.22    6.52
 -13  -9   0    3.54    5.56
  13  -9   0    3.88    2.91
 -13   9  -1  251.70   16.53
  13   9   1  246.27   24.28
  13  -9   1  300.40   25.21
 -13  -9  -1  302.24   28.79
  13  -9   1  265.35   21.24
 -13   9  -2   55.54    8.25
  13   9   2   27.67    8.07
  13  -9   2   55.67    6.40
 -13  -9  -2   54.59   12.24
  13  -9   2   54.32    9.76
 -13   9  -3   90.21   11.81
  13  -9   3   96.75   13.09
 -13  -9  -3   87.03   13.74
  13  -9   3   93.43   12.29
 -13   9  -4   24.87   12.74
  13  -9   4   26.83    7.11
 -13  -9  -4   20.96    6.69
  13  -9   4   25.43    6.39
 -13   9  -5   -1.10    2.77
  13  -9   5    1.94    2.56
 -13  -9  -5   -0.69    1.67
  13  -9   5   -1.33    3.10
 -13   9  -6    0.18    0.53
 -13   9  -6   -0.92    1.75
  13  -9   6   -0.17    0.77
 -13  11   6   -0.47    2.34
  13  11  -6   -0.69    2.11
  13 -11  -6    1.18    2.73
 -13 -11   6    1.09    1.13
 -13 -11   6   -2.56    2.65
 -13  11   5   23.51    7.12
  13  11  -5   19.06    4.95
  13 -11  -5   15.98   12.30
 -13 -11   5   16.50    2.98
 -13 -11   5   18.76    7.03
 -13  11   4   21.44    7.29
  13  11  -4   18.29    6.39
  13 -11  -4   15.35   13.07
 -13 -11   4   18.11    2.88
 -13 -11   4   17.96    6.94
 -13  11   3   75.91   10.91
  13  11  -3   69.64   11.75
  13 -11  -3   74.73   19.26
 -13 -11   3   63.94    7.84
 -13 -11   3   63.50    9.42
 -13  11   2    5.04    2.22
  13  11  -2    9.84    6.33
 -13  11   2    9.76    4.57
 -13 -11   2    7.23    2.97
 -13 -11   2    9.65    2.08
  13 -11  -2    8.90    5.57
 -13 -11   2    9.06    3.33
 -13  11   1   45.57    5.59
  13  11  -1   46.03   10.22
 -13  11   1   42.76    6.23
 -13 -11   1   47.68    8.28
  13 -11  -1   51.58    8.56
  13  11   0    7.63    5.65
  13 -11   0    6.56    4.18
  13 -11   0    7.39    4.40
 -13 -11   0    7.54    6.14
 -13  11  -1    2.02    3.05
  13  11   1    0.69    2.88
  13 -11   1   -1.32    4.10
 -13 -11  -1    3.24    7.74
  13 -11   1   -0.35    3.16
 -13  11  -2    1.94    2.77
  13  11   2    1.51    2.32
  13 -11   2    0.24    2.58
 -13 -11  -2    3.00    4.98
  13 -11   2    4.63    7.08
 -13  11  -3   -0.10    2.54
  13 -11   3    0.31    1.86
 -13 -11  -3   -0.17    3.53
  13 -11   3    3.26    5.42
 -13  11  -4    3.04    3.96
  13 -11   4    4.26    2.49
 -13 -11  -4   -1.24    7.01
  13 -11   4    5.21    3.90
 -13  11  -5    3.74    3.67
  13 -11   5    3.37    1.85
 -13 -11  -5    3.63    2.34
  13 -11   5    4.44    2.71
 -13  13   4    4.90    3.75
  13  13  -4    3.22    3.23
  13 -13  -4    4.99    3.83
 -13 -13   4    2.30    1.10
 -13 -13   4    3.39    2.72
 -13  13   3    0.84    2.41
  13  13  -3    0.83    2.68
  13 -13  -3    0.06    2.74
 -13 -13   3    0.60    0.83
 -13 -13   3   -0.85    1.52
 -13  13   2    1.83    2.57
  13  13  -2    8.93    6.67
  13 -13  -2    1.64    6.85
  13  13  -1   21.51    5.69
 -13  13   1   12.74    2.76
  13 -13  -1   24.76    6.22
 -13 -13   1   19.14    3.95
  13  13   0    1.24    3.11
 -13  13   0    3.64    2.62
  13 -13   0    2.96    3.53
 -13 -13   0    3.61    3.76
 -13  13  -1    3.84    3.18
  13  13   1    0.84    2.15
 -13  13  -1    2.10    1.40
  13 -13   1    4.83    3.25
 -13 -13  -1    2.05    4.43
 -13  13  -2    7.12    2.58
 -13  13  -2   -1.01    4.33
  13 -13   2    9.55    3.45
 -13 -13  -2    9.31    5.69
 -13  13  -3    1.36    2.55
 -13  13  -3    5.27    3.58
  13 -13   3    3.53    2.41
 -13 -13  -3    2.50    4.09
  14   0  -9    0.20    2.92
 -14   0   9   -3.07    5.28
  14   0  -8   30.02    6.98
 -14   0   8   -2.07    5.68
  14   0  -7    0.38    2.67
  14   0  -7   -0.38    6.54
  14   0  -6   69.04   10.26
  14   0  -6   70.05   22.47
  14   0  -5   -2.33    2.82
  14   0  -5   -4.08    6.67
  14   0  -5   -0.88    1.74
 -14   0   5   -0.43    2.50
 -14   0   5   -1.66    2.51
  14   0  -4  323.32   22.70
  14   0  -4  368.71   27.96
  14   0  -4  374.57   23.04
 -14   0   4  376.46   21.84
 -14   0   4  350.14   20.97
 -14   0   4  395.80   28.45
 -14   0   4  362.34   35.12
  14   0  -3   -1.40    1.36
  14   0  -3   -0.44    2.51
  14   0  -3   -0.31    0.41
  14   0  -3    0.08    0.25
  14   0  -3    0.83    1.96
 -14   0   3    0.40    1.80
 -14   0   3    0.77    1.02
 -14   0   3    0.37    1.11
 -14   0   3   -2.70    4.26
 -14   0   3   -1.46    3.73
  14   0  -2  888.86   43.31
  14   0  -2  970.57   57.21
  14   0  -2  905.79   51.69
  14   0  -2  872.55   39.78
  14   0  -2  941.22   54.46
 -14   0   2  982.74   55.56
 -14   0   2  932.56   55.52
 -14   0   2  913.83   42.03
 -14   0   2  923.18   52.31
 -14   0   2  936.68   53.24
  14   0  -1    0.51    2.64
  14   0  -1    0.23    0.80
  14   0  -1   -0.83    2.60
  14   0  -1   -0.98    2.16
  14   0  -1    0.32    2.44
 -14   0   1    2.86    4.70
 -14   0   1    0.19    0.30
 -14   0   1    0.45    1.70
 -14   0   1   -0.23    2.27
 -14   0   1   -1.83    2.28
  14   0   0   26.72    6.14
  14   0   0   23.14    6.01
  14   0   0   23.15    5.16
 -14   0   0   23.14    9.58
 -14   0   0   26.48    5.83
 -14   0   0   26.62    6.24
 -14   0   0   24.83    8.64
 -14   0   0   25.05    8.68
  14   0   1   -0.34    1.82
  14   0   1   -0.39    2.72
  14   0   1    0.59    2.38
 -14   0  -1   -0.49    1.59
 -14   0  -1   -1.33    4.40
 -14   0  -1   -0.92    2.94
 -14   0  -1   -0.03    1.33
 -14   0  -1   -1.55    2.77
  14   0   2    2.39    1.27
  14   0   2    1.08    1.13
  14   0   2    1.10    0.66
  14   0   2    3.37    3.75
  14   0   2    2.80    3.06
 -14   0  -2    1.89    2.41
 -14   0  -2    1.09    2.87
 -14   0  -2    2.99    6.30
 -14   0  -2    0.76    1.56
 -14   0  -2    0.55    1.11
  14   0   3   -0.04    0.59
  14   0   3    0.03    0.53
  14   0   3    1.72    2.47
  14   0   3    0.94    1.98
 -14   0  -3   -0.83    1.87
 -14   0  -3    0.84    2.12
 -14   0  -4  285.87   19.51
 -14   0  -4  301.99   21.30
 -14   0  -5    0.95    2.50
 -14   0  -5   -0.75    1.92
 -14   0  -6   12.47    8.64
 -14   0  -6    4.18    4.42
 -14   0  -7    0.43    2.85
 -14   0  -8    0.33    2.24
  14   2  -9   -0.41    2.58
 -14   2   9   -0.05    2.83
  14  -2  -9   -0.29    2.61
 -14  -2   9   -2.63    4.58
  14   2  -8    0.69    3.35
  14  -2  -8    1.49    5.34
  14  -2  -8    0.54    3.48
 -14  -2   8   -0.02    5.08
  14   2  -7    6.04    5.07
  14  -2  -7    3.48    4.56
  14  -2  -7    2.43    9.22
 -14  -2   7    0.89    4.02
  14   2  -6   89.94   10.44
  14   2  -6  101.93   13.13
  14  -2  -6   94.82   12.24
  14  -2  -6  104.88   21.87
 -14  -2   6   73.52    9.81
 -14   2   5    4.07    2.46
  14   2  -5    9.87    3.41
 -14   2   5    3.54    2.13
  14   2  -5    9.94    4.95
 -14   2   5   10.11    3.03
  14  -2  -5    9.92    4.27
 -14  -2   5    8.47    4.61
  14  -2  -5   13.80    5.11
 -14   2   4  466.13   28.34
  14   2  -4  437.22   24.30
 -14   2   4  452.58   24.49
  14   2  -4  471.02   31.28
  14   2  -4  493.18   30.30
 -14   2   4  510.83   45.20
 -14   2   4  458.84   34.03
 -14   2   4  448.81   26.03
  14  -2  -4  478.99   29.25
  14  -2  -4  457.55   31.47
 -14  -2   4  461.84   29.16
 -14  -2   4  435.84   22.66
 -14  -2   4  474.96   31.90
 -14  -2   4  468.11   25.42
  14   2  -3  114.95    9.36
  14   2  -3  114.04    6.70
  14   2  -3  120.72    7.83
  14   2  -3  129.52   20.20
 -14   2   3  136.92   11.76
  14   2  -3  121.33    8.43
 -14   2   3  133.86   10.86
  14   2  -3  143.16   21.30
 -14   2   3  128.67   13.23
 -14   2   3  126.34   12.92
 -14   2   3  120.26    7.97
 -14  -2   3  131.00   10.07
 -14  -2   3  114.86   17.18
  14  -2  -3  127.58   10.96
  14  -2  -3  134.87   14.01
 -14  -2   3  130.26   13.63
 -14  -2   3  128.55    8.19
  14   2  -2    9.18    4.64
 -14   2   2   11.73    6.27
  14   2  -2    6.94    3.08
  14   2  -2    9.91    4.35
  14   2  -2   11.89    2.25
 -14   2   2    6.15    1.82
  14   2  -2   15.84    5.00
 -14   2   2    7.94    4.73
 -14   2   2    9.70    4.56
 -14   2   2    8.41    5.43
 -14   2   2    7.47    2.05
  14  -2  -2    6.24    1.52
 -14  -2   2    9.83    4.44
  14  -2  -2    8.87    2.99
  14  -2  -2    8.81    5.34
  14  -2  -2   10.43    4.43
 -14  -2   2    6.72    4.02
 -14  -2   2    6.84    2.03
 -14  -2   2   15.41    5.17
 -14  -2   2    7.57    1.92
  14   2  -1  900.51   51.82
  14   2  -1  875.47   49.48
 -14   2   1  842.00   42.70
  14   2  -1  819.30   45.54
 -14   2   1  780.87   45.62
 -14   2   1  872.08   51.71
 -14   2   1  945.02   68.25
  14   2  -1  867.33   48.29
 -14   2   1  812.46   63.44
 -14   2   1  832.53   48.37
  14  -2  -1  772.64   39.08
 -14  -2   1  879.26   49.20
  14  -2  -1  854.09   50.99
  14  -2  -1  844.37   44.81
  14  -2  -1  898.35   49.45
 -14  -2   1  875.97   52.47
 -14  -2   1  804.00   34.56
 -14  -2   1  846.42   48.39
 -14  -2   1  816.02   33.28
  14   2   0   13.02    4.86
 -14   2   0   10.77    4.41
  14   2   0   10.33    3.46
  14   2   0    9.45    4.74
 -14   2   0    1.76    4.44
 -14   2   0    7.33    6.90
  14   2   0    7.98    2.84
 -14   2   0    7.35    3.95
 -14   2   0    8.53    1.62
 -14   2   0    7.55    4.90
 -14   2   0    7.61    3.45
  14  -2   0    5.14    7.87
 -14  -2   0   11.34    4.71
 -14  -2   0    7.04    9.57
  14  -2   0    9.11    3.58
 -14  -2   0    8.25    5.25
  14  -2   0    8.19    1.30
  14   2   1   11.71    4.39
 -14   2  -1   11.59    4.77
  14   2   1   11.50    3.06
  14   2   1   12.43    5.04
 -14   2  -1   10.34    2.53
 -14   2  -1   11.35    2.37
 -14   2  -1   11.49    4.67
 -14   2  -1   10.81    4.62
  14  -2   1   12.36    5.22
  14  -2   1   12.31    5.11
  14  -2   1   11.40    4.04
  14  -2   1    9.14    1.32
 -14  -2  -1   10.35    4.36
 -14  -2  -1   11.77    6.08
 -14  -2  -1    8.55    3.05
 -14  -2  -1   10.86    3.55
 -14  -2  -1    9.58    1.68
  14   2   2  551.15   35.91
 -14   2  -2  648.27   37.01
 -14   2  -2  506.96   22.26
  14   2   2  675.49   42.36
 -14   2  -2  684.71   36.98
  14   2   2  665.24   37.90
 -14   2  -2  502.87   20.64
 -14   2  -2  583.18   31.86
  14  -2   2  585.14   35.44
  14  -2   2  708.35   42.91
 -14  -2  -2  668.76   34.28
  14  -2   2  677.84   39.93
 -14  -2  -2  659.54   39.90
  14  -2   2  513.43   27.19
  14   2   3    5.53    1.37
 -14   2  -3    7.81    3.77
  14   2   3    8.79    3.29
  14   2   3    5.76    6.22
 -14   2  -3    1.15    6.84
 -14   2  -3    5.77    1.61
  14  -2   3    6.98    4.33
  14  -2   3    3.72    2.50
  14  -2   3    6.36    2.52
 -14  -2  -3    5.48    2.85
  14  -2   3   10.03    5.16
 -14  -2  -3    6.62    3.79
 -14  -2  -3    4.49    3.27
 -14   2  -4  357.66   23.90
 -14   2  -4  378.24   24.06
 -14  -2  -4  350.56   20.55
 -14  -2  -4  310.52   22.07
 -14   2  -5   16.63    5.63
 -14   2  -5    8.00    8.51
 -14  -2  -5   12.86    4.09
 -14  -2  -5    5.93    3.09
 -14   2  -6   30.68   11.23
 -14   2  -6   55.17    9.49
 -14  -2  -6   49.12    7.17
 -14   2  -7   23.65    6.81
 -14  -2  -7   19.10    4.90
 -14   2  -8    7.33    3.89
 -14  -2  -8    4.95    2.69
  14   4  -9   11.88    3.08
  14  -4  -9    8.27    4.58
  14  -4  -9    8.83    4.57
 -14  -4   9    5.04    6.95
  14   4  -8   11.39    4.00
  14  -4  -8   12.14    4.42
  14  -4  -8    8.96    6.01
 -14  -4   8    8.31    4.62
  14   4  -7   49.10    7.30
  14  -4  -7   53.11    8.57
  14  -4  -7   50.00   10.05
 -14  -4   7   37.44    7.87
 -14  -4   7   31.63    6.82
  14   4  -6   35.58    6.68
 -14   4   6   33.35    5.20
  14  -4  -6   30.85    8.92
  14  -4  -6   38.38    7.63
 -14  -4   6   27.55    6.58
 -14  -4   6   35.45    8.46
  14   4  -5   83.43    8.79
 -14   4   5   95.87   10.19
  14  -4  -5   95.90   12.04
  14  -4  -5   87.25   10.21
 -14  -4   5   76.66   13.40
 -14  -4   5   93.00   13.04
 -14   4   4    6.28    3.14
  14   4  -4    4.39    2.07
  14   4  -4    7.29    2.75
 -14   4   4    7.85    4.33
  14   4  -4    5.28    1.77
 -14   4   4    6.25    3.85
 -14   4   4    4.41    4.65
  14  -4  -4    6.40    6.31
 -14  -4   4    3.99    1.60
 -14  -4   4    7.63    4.40
  14  -4  -4    4.79    4.03
 -14  -4   4    4.38    4.33
 -14  -4   4    5.93    2.55
 -14  -4   4    6.07    5.06
  14   4  -3   77.50    6.51
  14   4  -3   74.56    6.92
 -14   4   3   75.86    6.28
  14   4  -3   68.57    6.06
 -14   4   3   86.44   10.85
  14   4  -3   76.43   13.73
 -14   4   3   85.24   12.60
  14   4  -3   79.55   16.24
 -14   4   3   77.52    7.73
  14  -4  -3   76.19    6.64
  14  -4  -3   80.84    8.81
 -14  -4   3   84.10    6.99
  14  -4  -3   82.78    8.61
 -14  -4   3   70.72    5.72
 -14  -4   3   72.37    5.70
 -14  -4   3   76.58    8.69
 -14  -4   3   80.73   11.52
  14   4  -2  417.47   23.82
 -14   4   2  373.70   19.04
 -14   4   2  407.53   27.92
  14   4  -2  323.93   21.93
 -14   4   2  420.27   34.14
  14   4  -2  378.65   32.75
  14   4  -2  390.07   35.11
 -14   4   2  412.79   30.50
 -14  -4   2  426.22   24.79
  14  -4  -2  395.30   32.26
 -14  -4   2  366.98   21.51
  14  -4  -2  414.41   31.48
 -14  -4   2  341.15   15.81
 -14  -4   2  393.00   29.13
  14  -4  -2  374.22   20.11
 -14  -4   2  388.03   26.87
  14   4  -1  367.72   23.85
 -14   4   1  338.31   23.04
  14   4  -1  354.46   21.17
  14   4  -1  313.37   19.11
 -14   4   1  295.56   17.65
 -14   4   1  360.43   36.24
  14   4  -1  355.67   25.30
 -14   4   1  379.27   26.18
 -14   4   1  351.86   23.44
 -14  -4   1  353.70   24.32
  14  -4  -1  313.75   15.91
  14  -4  -1  339.98   17.44
  14  -4  -1  349.26   29.11
 -14  -4   1  311.15   15.09
  14  -4  -1  360.81   25.29
 -14  -4   1  381.53   44.96
 -14  -4   1  336.42   21.86
 -14  -4   1  335.85   12.88
  14   4   0   14.01    5.03
 -14   4   0   12.00    3.80
 -14   4   0   13.87    4.94
  14   4   0   10.06    3.35
 -14   4   0   11.43    3.57
 -14   4   0   10.06    3.27
  14   4   0   10.92    5.79
  14   4   0    9.67    2.39
 -14   4   0   12.93    6.28
  14  -4   0   12.02    3.16
 -14  -4   0    8.80    5.71
  14  -4   0   10.74    2.27
  14  -4   0   11.27    3.91
 -14  -4   0    9.36    0.98
 -14  -4   0    9.54    1.72
  14  -4   0    8.48    6.40
 -14  -4   0   10.58    6.26
 -14  -4   0    9.13    4.95
  14  -4   0   13.48    9.87
  14   4   1    4.80    3.57
 -14   4  -1    2.49    5.26
  14   4   1    5.14    1.58
 -14   4  -1    7.18    3.40
 -14   4  -1    4.67    1.54
  14   4   1    4.06    3.97
 -14   4  -1    4.71    4.60
 -14   4  -1    3.90    2.60
 -14  -4  -1    8.14    4.29
  14  -4   1    4.66    3.83
 -14  -4  -1    2.98    0.80
  14  -4   1    6.30    1.57
 -14  -4  -1    4.87    1.36
  14  -4   1    5.62    3.06
 -14  -4  -1    6.32    4.78
 -14  -4  -1    2.77    0.90
  14  -4   1    6.28    3.77
  14   4   2   14.09    6.74
 -14   4  -2   14.91    6.75
  14   4   2   11.79    2.17
  14   4   2   13.33    4.31
 -14   4  -2   13.49    4.90
 -14   4  -2   12.19    4.45
  14  -4   2   13.81    5.65
  14  -4   2   11.13    3.37
  14  -4   2   11.71    6.98
 -14  -4  -2   11.04    1.86
  14  -4   2   12.94    4.30
 -14  -4  -2   12.36    5.20
 -14  -4  -2   13.47    8.44
  14   4   3   46.85    4.57
 -14   4  -3   49.40    5.16
  14   4   3   43.31    3.67
 -14   4  -3   52.30    6.20
  14   4   3   43.47    6.27
 -14   4  -3   51.91   13.36
 -14  -4  -3   45.45    6.08
  14  -4   3   54.53    7.29
 -14  -4  -3   43.59    3.45
  14  -4   3   45.03    4.95
 -14  -4  -3   43.12    7.28
  14  -4   3   46.31    3.95
 -14   4  -4   21.46    5.79
 -14   4  -4   20.03    4.92
  14  -4   4   12.18    2.64
  14  -4   4   14.73    2.38
 -14  -4  -4   15.26    2.43
 -14  -4  -4    9.85    3.97
 -14   4  -5   34.34    7.47
 -14   4  -5   38.10    6.91
 -14  -4  -5   25.00    3.38
 -14   4  -6    7.08    4.12
 -14   4  -6    3.31    3.94
 -14  -4  -6    3.87    1.82
 -14   4  -7   -1.46    1.67
 -14   4  -7   -0.14    2.50
 -14  -4  -7    1.13    0.98
 -14   4  -8    2.57    4.87
  14  -6  -8    0.72    3.24
 -14  -6   8    1.27    2.30
 -14  -6   8    0.37    1.66
 -14   6   7    9.93    2.85
  14  -6  -7    9.87   10.79
 -14  -6   7    8.62    7.36
 -14  -6   7   11.14    8.84
 -14   6   6   24.93    5.81
  14  -6  -6   17.59    6.07
  14  -6  -6   21.43   13.97
 -14  -6   6   18.98    5.27
 -14  -6   6   22.76    8.08
  14   6  -5    4.53    2.15
 -14   6   5    6.03    8.43
  14  -6  -5   -0.89    9.41
  14  -6  -5    5.66    4.03
 -14  -6   5    6.30    3.20
 -14  -6   5    7.54    6.34
  14   6  -4   27.06    5.19
 -14   6   4   34.08    7.99
  14  -6  -4   33.77    7.35
  14  -6  -4   26.11    3.71
 -14  -6   4   30.93    7.11
 -14  -6   4   38.61   15.92
  14   6  -3    2.23    1.72
 -14   6   3    2.08    4.20
  14   6  -3    1.61    3.57
 -14   6   3   -0.21    3.53
  14  -6  -3    2.30    1.70
  14  -6  -3    3.81    3.36
 -14  -6   3    2.75    2.04
  14  -6  -3    2.46    1.81
 -14  -6   3    2.91    1.71
 -14  -6   3    3.30    1.84
 -14  -6   3    3.35    4.33
  14   6  -2    9.75    3.08
  14   6  -2    8.60    4.12
 -14   6   2    5.44    5.05
 -14   6   2   10.62    3.60
  14   6  -2   10.06    6.10
  14   6  -2    8.50    4.98
 -14   6   2    8.77    3.26
 -14   6   2   12.63   10.79
  14  -6  -2   10.20    3.57
  14  -6  -2    8.12    3.57
 -14  -6   2    9.58    4.01
 -14  -6   2   10.00    1.84
 -14  -6   2    8.83    1.84
  14  -6  -2    5.58    2.39
 -14  -6   2    6.78    4.64
  14   6  -1   20.93    4.93
 -14   6   1   22.92    5.05
 -14   6   1   17.94    3.27
  14   6  -1   21.64    6.70
  14   6  -1   18.66    3.88
 -14   6   1   20.74    3.87
 -14   6   1   26.04    9.73
  14  -6  -1   23.52    5.50
  14  -6  -1   21.67    3.91
 -14  -6   1   23.24   10.97
 -14  -6   1   20.26    1.84
 -14  -6   1   20.30    3.16
  14  -6  -1   19.44    2.66
 -14  -6   1   21.78    8.60
 -14  -6   1   18.74    4.43
  14   6   0   20.52    5.44
 -14   6   0   22.77    3.65
  14   6   0   14.52    2.16
 -14   6   0   20.74    3.19
 -14   6   0   19.15    3.33
  14   6   0   19.94    6.21
 -14   6   0   19.33    3.43
 -14   6   0   25.52    7.11
  14  -6   0   20.43    2.61
  14  -6   0   20.70    5.68
  14  -6   0    7.42    3.85
 -14  -6   0   25.15    7.23
 -14  -6   0   16.71    1.52
  14  -6   0   20.76    3.81
 -14  -6   0   19.09    7.17
 -14  -6   0   14.92    2.41
  14  -6   0   23.32    5.68
  14   6   1    1.75    2.88
 -14   6  -1    1.29    2.25
 -14   6  -1    0.44    3.70
  14   6   1    0.16    2.70
  14  -6   1   -0.50    1.33
  14  -6   1    0.37    2.51
  14  -6   1    2.06    2.81
 -14  -6  -1    2.86    6.70
  14  -6   1    1.20    2.85
 -14  -6  -1    1.38    3.51
  14  -6   1    1.60    1.31
 -14   6  -2   10.04    8.49
 -14   6  -2    8.60    3.85
  14  -6   2   10.06    2.50
 -14  -6  -2   13.91    9.82
  14  -6   2   12.04    8.32
  14  -6   2    9.38    2.29
 -14  -6  -2    6.77    5.22
 -14   6  -3    4.78    4.28
 -14   6  -3    2.70    2.12
  14  -6   3    4.04    1.93
  14  -6   3    4.46    6.04
 -14  -6  -3    6.12    7.05
 -14  -6  -3    1.17    3.50
 -14   6  -4   17.68    6.24
 -14   6  -4   16.76    3.54
  14  -6   4   13.62    2.84
  14  -6   4   13.80    3.69
 -14  -6  -4   14.22    3.99
 -14  -6  -4    6.34    3.60
 -14   6  -5   30.62    5.12
 -14   6  -5   86.83   14.80
 -14   6  -6   18.72    3.42
  14  -6   6    6.60    2.01
 -14   6  -7    0.41    1.65
 -14   6  -7    1.63    3.37
  14  -8  -8    4.06    3.85
 -14  -8   8    3.82    3.74
 -14   8   7   11.61    3.60
  14  -8  -7   13.82   11.37
 -14  -8   7   12.87    3.43
 -14  -8   7   16.99    9.90
 -14   8   6    0.90    3.28
  14  -8  -6    2.22    4.11
 -14  -8   6    0.98    1.99
 -14  -8   6    1.37    4.19
 -14   8   5   20.70   12.48
  14   8  -5   19.10    4.24
  14  -8  -5   20.56    7.97
 -14  -8   5   18.20    3.73
 -14  -8   5   25.12    8.88
 -14   8   4  118.72   14.32
  14   8  -4  101.66   11.10
  14  -8  -4  111.17   14.48
 -14  -8   4   91.29    7.07
 -14  -8   4  109.70   15.51
 -14   8   3   -0.87    2.64
  14   8  -3    0.79    2.48
 -14   8   3    0.15    1.07
 -14  -8   3    0.09    1.19
  14  -8  -3   -1.99    2.38
 -14  -8   3    0.61    2.67
 -14   8   2  272.40   17.39
  14   8  -2  300.52   25.73
 -14   8   2  185.90   17.69
 -14  -8   2  272.42   18.93
 -14  -8   2  268.52   15.89
  14  -8  -2  301.12   20.76
 -14  -8   2  260.48   19.21
  14   8  -1    4.37    6.15
 -14   8   1    6.37    3.36
  14  -8  -1    4.48    3.22
  14  -8  -1    6.24    3.61
 -14  -8   1    6.77    5.02
 -14  -8   1    5.44    2.49
 -14  -8   1    3.95    2.44
 -14  -8   1    5.09    2.52
 -14   8   0   19.20    3.09
 -14   8   0   21.89    3.13
  14  -8   0   24.37   10.48
 -14  -8   0   25.85    8.54
  14  -8   0   25.87    4.21
 -14  -8   0   21.53    8.98
 -14   8  -1    0.74    2.55
  14  -8   1    2.80    2.14
 -14  -8  -1    4.57    5.29
  14  -8   1    1.58    3.59
 -14  -8  -1    0.20    4.44
 -14   8  -2   24.99   10.94
  14  -8   2   24.73    7.00
 -14  -8  -2   24.65    9.46
  14  -8   2   23.56    7.21
 -14  -8  -2   14.01   12.23
 -14   8  -3  349.10   25.41
  14  -8   3  337.76   18.54
 -14  -8  -3  321.63   26.04
  14  -8   3  342.97   24.62
 -14  -8  -3  213.41   26.65
 -14   8  -4    4.91    7.30
  14  -8   4    2.38    1.96
 -14  -8  -4    1.40    3.28
  14  -8   4    0.91    3.07
 -14   8  -5   65.89    9.24
  14  -8   5   49.21    4.78
 -14  -8  -5   40.79    7.66
  14  -8   5   49.65    8.55
 -14   8  -6    8.54    3.79
  14  -8   6    3.38    2.68
 -14  10   7    1.34    1.90
  14 -10  -7    0.64    2.93
 -14 -10   7    0.58    2.77
 -14  10   6    6.63    6.98
  14  10  -6    2.27    1.77
  14 -10  -6    4.28    7.86
 -14 -10   6    3.43    1.88
 -14 -10   6    5.43    4.51
 -14  10   5    6.96    5.03
  14  10  -5    1.79    5.50
  14 -10  -5    0.09    9.07
 -14 -10   5    3.86    1.99
 -14 -10   5    4.36    9.10
 -14  10   4    7.80    5.67
  14  10  -4    9.48    8.33
  14 -10  -4    2.76    5.62
 -14 -10   4    6.79    3.63
 -14 -10   4    6.59    5.72
 -14  10   3  239.27   20.40
  14  10  -3  225.21   33.20
  14 -10  -3  240.73   21.64
 -14 -10   3  195.25   11.07
 -14 -10   3  209.16   19.10
 -14  10   2   49.93    9.43
  14  10  -2   70.81   12.23
 -14  10   2   74.53    9.36
 -14 -10   2   62.94    7.89
 -14 -10   2   64.12    4.50
  14 -10  -2   67.66   15.92
 -14 -10   2   55.30    7.41
 -14  10   1   47.50    6.16
  14  10  -1   44.21   11.83
 -14  10   1   49.30    7.17
 -14 -10   1   55.56   10.01
  14 -10  -1   56.44   14.52
 -14  10   0   23.36    4.91
  14  10   0   26.64   15.42
  14 -10   0   31.19    5.96
 -14 -10   0   35.68   17.29
  14 -10   0   27.63    7.02
 -14  10  -1   -0.69    2.70
  14  10   1   -0.18    2.80
  14 -10   1    0.08    1.76
 -14 -10  -1   -1.13    3.63
  14 -10   1    2.83    4.68
 -14  10  -2    2.25    3.14
  14  10   2    0.11    3.29
  14 -10   2    3.46    2.56
 -14 -10  -2    5.02    5.38
  14 -10   2   -0.26    4.32
 -14  10  -3    3.32    3.24
  14  10   3    0.79    3.11
  14 -10   3    1.06    2.06
 -14 -10  -3    1.59    4.16
  14 -10   3   -1.67    3.57
 -14  10  -4   82.13   10.83
  14 -10   4   79.37    6.62
 -14 -10  -4   76.19   10.37
  14 -10   4   83.83   16.42
 -14  10  -5    1.45    2.68
  14 -10   5    0.36    2.07
 -14 -10  -5    0.11    1.63
  14 -10   5    0.23    1.78
 -14  12   5   10.81    8.80
  14  12  -5    7.78    5.84
  14 -12  -5    8.32    4.69
 -14 -12   5    6.17    1.55
 -14 -12   5    8.74    4.39
 -14  12   4    0.32    2.83
  14  12  -4   -2.22    2.49
  14 -12  -4    0.21    2.80
 -14 -12   4    0.42    0.86
 -14 -12   4    0.42    2.30
 -14  12   3   -0.44    4.43
  14  12  -3    0.83    4.78
  14 -12  -3   -1.96    2.69
 -14 -12   3    0.73    1.32
 -14 -12   3   -0.11    1.78
 -14  12   2   79.32   13.56
  14  12  -2   72.18   11.39
  14 -12  -2   83.00   11.65
 -14  12   1    2.24    1.75
  14  12  -1    2.17    3.97
 -14  12   1    2.06    2.16
 -14 -12   1    0.80    3.02
  14 -12  -1    0.81    3.47
  14  12   0   19.32    6.80
 -14  12   0   27.97    5.91
  14 -12   0   30.63    6.24
 -14 -12   0   25.07    8.08
 -14  12  -1    3.81    2.02
  14  12   1    2.00    3.32
  14 -12   1    6.08    3.37
 -14 -12  -1    5.93    5.70
  14 -12   1    5.98    4.32
 -14  12  -2   28.58    8.38
  14 -12   2   33.00    5.57
 -14 -12  -2   42.17   17.21
  14 -12   2   34.47    8.22
 -14  12  -3   32.77    5.90
  14 -12   3   35.74    8.73
 -14 -12  -3   36.76    8.91
  14 -12   3   39.05    7.90
 -14  12  -4    3.56    5.09
 -14  12  -4   -0.54    2.82
  14 -12   4    1.62    1.78
 -14 -12  -4    2.96    3.03
  14  14  -2   -0.22    2.52
  14 -14  -2   -1.12    2.68
  14  14  -1    1.81    2.84
  14 -14  -1    5.75    5.56
 -14 -14   1    1.75    1.35
  14  14   0    1.42    1.62
 -14  14   0   -0.55    1.29
  14 -14   0    0.08    2.19
 -14 -14   0    0.52    3.29
 -14  14  -1    2.68    4.88
 -14 -14  -1    4.03    3.69
  15   1  -9   40.16    6.88
 -15   1   9   15.62    6.83
  15  -1  -9   39.96    7.04
 -15  -1   9   12.73    6.28
  15   1  -8   -0.46    4.47
  15  -1  -8    5.32    8.68
  15  -1  -8    0.32    3.73
 -15  -1   8    6.65    4.13
  15   1  -7   81.86   11.03
  15   1  -7   92.68   24.10
  15  -1  -7   84.43   12.48
  15  -1  -7   97.92   14.93
  15   1  -6   10.61    3.45
  15   1  -6    5.60    8.92
  15  -1  -6    1.46    6.74
  15  -1  -6    0.22    4.95
 -15  -1   6   -4.14    3.15
  15   1  -5    5.59    7.47
  15   1  -5    2.59    2.84
 -15   1   5    2.63    2.09
 -15   1   5    0.94    3.70
 -15   1   5    1.24    2.45
 -15  -1   5    2.54    2.39
  15  -1  -5    4.27    3.16
 -15  -1   5    1.06    3.35
  15  -1  -5    6.93    4.45
 -15   1   4    7.76    3.85
  15   1  -4   10.03    3.13
 -15   1   4    5.71    3.47
  15   1  -4    5.07    5.01
  15   1  -4    4.72    7.61
 -15   1   4    3.86    3.74
 -15   1   4    6.13    9.54
 -15   1   4    6.10    2.58
 -15  -1   4    6.35    2.73
 -15  -1   4    5.84    4.94
  15  -1  -4    4.37    3.46
 -15  -1   4    4.77    4.76
  15  -1  -4    7.94    5.34
 -15   1   3    0.39    2.87
  15   1  -3    0.56    1.78
 -15   1   3    1.49    3.21
  15   1  -3    3.22    3.68
  15   1  -3    2.10    1.31
  15   1  -3    0.38    1.56
  15   1  -3    3.12    6.22
 -15   1   3    1.78    3.16
 -15   1   3    4.84    3.74
 -15   1   3    1.38    3.10
  15  -1  -3    0.70    2.16
  15  -1  -3    0.87    7.39
 -15  -1   3    3.12    3.41
 -15  -1   3    0.71    2.69
 -15  -1   3    1.98    3.06
 -15  -1   3    2.37    3.49
 -15  -1   3    2.33    3.01
  15   1  -2  488.21   30.31
  15   1  -2  447.24   27.13
  15   1  -2  415.65   18.27
  15   1  -2  486.53   30.29
  15   1  -2  515.57   31.08
 -15   1   2  422.47   21.86
  15   1  -2  467.61   22.00
 -15   1   2  477.41   40.87
 -15   1   2  479.39   29.89
 -15   1   2  489.33   41.51
 -15   1   2  477.01   32.35
 -15   1   2  435.01   21.65
  15  -1  -2  435.60   26.43
 -15  -1   2  495.57   29.13
  15  -1  -2  495.30   32.36
  15  -1  -2  465.87   28.78
 -15  -1   2  417.33   24.70
  15  -1  -2  409.66   18.80
 -15  -1   2  471.34   29.42
 -15  -1   2  429.38   17.95
  15   1  -1  263.60   19.87
 -15   1   1  206.02    9.60
  15   1  -1  247.11   27.36
 -15   1   1  259.30   18.17
 -15   1   1  269.84   28.29
 -15   1   1  255.74   19.13
  15   1  -1  251.17   21.63
  15   1  -1  258.88   17.40
 -15   1   1  247.42   13.77
 -15   1   1  244.27   17.43
  15  -1  -1  242.78   19.73
 -15  -1   1  259.56   18.43
  15  -1  -1  244.05   12.32
 -15  -1   1  254.01   17.00
  15  -1  -1  256.64   17.75
 -15  -1   1  245.42   25.92
  15  -1  -1  230.94   11.69
  15   1   0 1020.00   57.18
 -15   1   0 1057.64   73.05
 -15   1   0  994.61   70.40
 -15   1   0 1122.70   61.02
  15   1   0  976.30   54.73
 -15   1   0 1122.10   61.18
 -15   1   0 1062.85   70.32
  15  -1   0  935.88   39.96
 -15  -1   0 1021.50   56.59
 -15  -1   0 1019.83   75.33
  15  -1   0 1001.28   65.06
 -15  -1   0 1016.15   53.89
  15  -1   0 1076.53   74.09
 -15  -1   0 1010.21   52.34
 -15   1  -1  634.59   35.16
  15   1   1  580.49   30.44
 -15   1  -1  563.71   33.79
 -15   1  -1  565.54   33.99
 -15   1  -1  513.73   28.16
  15   1   1  632.67   46.76
 -15   1  -1  585.30   31.54
  15   1   1  583.47   34.88
  15  -1   1  520.94   19.77
 -15  -1  -1  601.29   31.78
  15  -1   1  538.56   27.39
 -15  -1  -1  627.63   34.09
  15  -1   1  499.22   18.12
 -15  -1  -1  606.69   37.78
  15  -1   1  581.96   35.81
 -15  -1  -1  550.13   25.45
  15  -1   1  570.54   33.75
 -15  -1  -1  548.50   25.43
  15   1   2   87.93    6.11
 -15   1  -2   80.95    4.89
  15   1   2  108.92   10.88
 -15   1  -2   95.60    9.53
  15   1   2  102.60   10.41
 -15   1  -2  102.35   10.35
 -15   1  -2   79.80    3.90
 -15   1  -2   82.24    8.89
  15  -1   2  100.30   10.92
 -15  -1  -2   83.02    6.16
 -15  -1  -2   97.62    8.94
  15  -1   2   98.83   12.39
 -15  -1  -2  107.47   18.99
  15   1   3  140.55   19.35
 -15   1  -3  131.80   11.77
 -15   1  -3  133.21   18.27
  15   1   3  136.99   12.38
  15  -1   3  129.04   19.15
 -15  -1  -3  127.72   16.09
  15  -1   3  132.12   14.57
 -15  -1  -3  129.12   12.75
 -15   1  -4   -6.91    6.96
 -15   1  -4    7.01    3.89
 -15  -1  -4    3.89    3.37
 -15  -1  -4    4.18    3.44
 -15   1  -5    2.02    5.60
 -15   1  -5    0.18    2.55
 -15  -1  -5    0.77    4.68
 -15  -1  -5   -0.11    3.60
 -15   1  -6    8.34    4.07
 -15   1  -6   19.98    6.33
 -15  -1  -6   15.30    5.29
 -15   1  -7  119.29   13.14
 -15  -1  -7  108.11   11.51
 -15   1  -8    0.11    2.32
 -15  -1  -8    0.69    1.99
 -15   3   9   -0.59    2.24
  15   3  -9   -0.57    3.20
  15  -3  -9    0.43    1.79
 -15  -3   9   -0.13    1.81
  15   3  -8    6.21    4.55
  15  -3  -8    7.72    4.63
  15  -3  -8    7.71    4.97
 -15  -3   8    2.18    4.11
  15   3  -7   36.84    7.86
  15  -3  -7   35.70   14.73
  15  -3  -7   31.15    8.08
 -15  -3   7   23.19   11.09
 -15  -3   7   18.87    5.44
  15   3  -6    8.21    4.90
 -15   3   6    5.99    2.79
  15  -3  -6    6.72    9.01
  15  -3  -6    6.87    9.28
 -15  -3   6    5.38    4.02
 -15  -3   6    5.77    4.77
  15   3  -5  111.12   11.81
 -15   3   5  183.90   17.79
  15  -3  -5  107.04   19.06
  15  -3  -5  108.33   12.65
 -15  -3   5   98.05    9.88
 -15  -3   5  108.64   13.51
  15   3  -4   42.50   12.01
 -15   3   4   43.67    6.64
  15   3  -4   40.38    6.13
  15   3  -4   28.10    2.87
  15   3  -4   24.69    3.81
 -15   3   4   27.03    4.15
 -15   3   4   46.06    7.19
 -15   3   4   40.55    4.46
 -15   3   4   35.81    5.20
 -15  -3   4   36.42    3.71
  15  -3  -4   38.78   10.51
  15  -3  -4   43.48    7.21
 -15  -3   4   43.75    9.40
 -15  -3   4   34.84    4.53
 -15  -3   4   43.82   14.12
 -15  -3   4   41.33    4.17
  15   3  -3   91.21    7.74
  15   3  -3   78.41    6.09
 -15   3   3   87.06    6.40
  15   3  -3   87.06    8.20
 -15   3   3   96.56   11.31
  15   3  -3   82.96    7.77
 -15   3   3  105.56   13.46
  15   3  -3   95.28   10.59
 -15   3   3   90.17   14.44
  15  -3  -3   90.48    8.58
  15  -3  -3   95.75   14.07
 -15  -3   3   96.42    8.08
  15  -3  -3   94.21   18.02
 -15  -3   3   82.47    5.97
 -15  -3   3   87.53    7.72
 -15  -3   3   82.06    8.52
 -15  -3   3   96.04   12.00
  15   3  -2   33.84   11.96
  15   3  -2   31.99    5.31
 -15   3   2   28.60    5.70
  15   3  -2   32.25    5.19
 -15   3   2   34.61    7.97
 -15   3   2   40.41    7.08
 -15   3   2   36.46    9.43
  15   3  -2   34.23    7.06
 -15   3   2   39.90    3.90
 -15  -3   2   38.36    6.64
  15  -3  -2   34.17    5.58
 -15  -3   2   30.33    4.69
  15  -3  -2   32.49    4.73
 -15  -3   2   32.56    2.73
 -15  -3   2   30.55    7.04
  15  -3  -2   25.08    2.53
 -15  -3   2   33.87    7.39
  15  -3  -2   35.56    7.10
  15   3  -1   27.24   12.63
 -15   3   1   24.10    5.00
  15   3  -1   23.52    5.06
  15   3  -1   21.29    7.21
 -15   3   1   22.97    2.92
 -15   3   1   26.45    7.08
  15   3  -1   23.08    6.04
 -15   3   1   27.22    6.97
 -15   3   1   24.15    6.43
 -15   3   1   25.85    7.17
  15  -3  -1   21.05    2.96
  15  -3  -1   24.24    6.44
 -15  -3   1   20.97    1.83
 -15  -3   1   26.18    7.05
  15  -3  -1   26.09    5.15
 -15  -3   1   27.23   14.35
  15  -3  -1   23.79    3.13
 -15  -3   1   21.81    5.51
 -15  -3   1   23.87    2.25
  15   3   0    3.51    4.17
 -15   3   0    4.58    3.14
  15   3   0    4.85    4.02
 -15   3   0    1.84    2.64
 -15   3   0    4.49    2.81
  15   3   0    4.31    2.04
  15   3   0    6.77    4.02
 -15   3   0    2.36    4.62
 -15   3   0    3.94    1.60
  15  -3   0    3.21    2.80
  15  -3   0    2.02    4.10
  15  -3   0    2.70    3.06
 -15  -3   0    3.17    7.89
  15  -3   0    3.44    3.84
 -15  -3   0    4.31    8.28
 -15  -3   0    4.24    2.22
  15  -3   0    2.90    1.29
  15   3   1   60.31    7.47
  15   3   1   56.53    2.84
 -15   3  -1   56.54    7.55
  15   3   1   63.07    8.80
 -15   3  -1   61.24   14.35
 -15   3  -1   54.06    6.23
 -15   3  -1   65.61    7.66
 -15   3  -1   51.79    4.16
  15  -3   1   60.26   12.76
  15  -3   1   52.65    2.99
 -15  -3  -1   54.79   14.45
 -15  -3  -1   57.99    4.96
  15  -3   1   73.47   14.43
 -15  -3  -1   60.56   10.19
  15  -3   1   60.53    8.16
  15   3   2  397.95   22.15
 -15   3  -2  443.97   25.73
  15   3   2  405.01   20.81
  15   3   2  471.72   28.93
 -15   3  -2  424.02   27.25
 -15   3  -2  416.17   24.01
  15  -3   2  425.98   39.90
  15  -3   2  383.24   19.84
  15  -3   2  431.01   23.49
 -15  -3  -2  392.98   24.99
  15  -3   2  478.97   30.50
 -15  -3  -2  448.00   29.88
 -15  -3  -2  392.43   23.91
  15   3   3    3.71    2.91
 -15   3  -3    5.93    2.01
  15   3   3    7.94    2.18
 -15   3  -3    6.62    3.59
  15   3   3    5.18    3.41
 -15   3  -3    8.21    4.04
 -15  -3  -3    5.47    4.18
  15  -3   3    7.76    5.00
 -15  -3  -3    6.85    2.33
  15  -3   3    4.93    1.94
 -15  -3  -3    5.50    3.93
  15  -3   3    5.41    2.49
 -15   3  -4  129.27   12.60
 -15   3  -4  135.31   12.22
 -15  -3  -4  120.62    8.51
 -15  -3  -4  104.38   16.73
 -15   3  -5  190.97   16.51
 -15   3  -5  166.52   15.43
 -15  -3  -5  159.36   11.47
 -15   3  -6    2.52    3.43
 -15   3  -6   -0.52    2.82
 -15  -3  -6    1.20    1.98
 -15   3  -7   14.04    8.42
 -15   3  -7    2.85    4.69
 -15  -3  -7    9.11    2.75
 -15   3  -8   32.15   10.65
  15   5  -8    5.58    2.15
  15  -5  -8    4.79    4.12
  15  -5  -8    4.30    4.43
 -15  -5   8    6.65    5.67
 -15  -5   8    0.67    2.22
  15   5  -7   12.56    3.26
 -15   5   7    9.38    4.31
  15  -5  -7   10.50    6.27
  15  -5  -7   11.44    4.09
 -15  -5   7    8.69    4.39
 -15  -5   7   11.04    5.12
  15   5  -6   42.63    5.66
 -15   5   6   51.32   11.60
  15  -5  -6   54.11   10.60
  15  -5  -6   51.84    7.35
 -15  -5   6   39.24   11.29
 -15  -5   6   53.55   10.65
  15   5  -5   21.37    3.79
 -15   5   5   29.70    7.11
  15  -5  -5   24.81    7.33
  15  -5  -5   23.01    5.19
 -15  -5   5   20.95    7.73
 -15  -5   5   29.64    8.57
  15   5  -4   -0.27    0.87
 -15   5   4    3.01    2.87
 -15   5   4    0.14    0.27
  15   5  -4    1.38    1.94
  15   5  -4    1.01    1.45
  15   5  -4    0.85    1.29
 -15   5   4    0.03    1.27
 -15  -5   4    0.96    1.61
  15  -5  -4    1.38    2.49
 -15  -5   4    0.87    0.97
 -15  -5   4   -0.11    1.35
 -15  -5   4   -0.10    3.30
  15  -5  -4   -0.04    3.25
  15   5  -3   36.13    4.44
  15   5  -3   33.29    5.26
 -15   5   3   33.46    4.39
  15   5  -3   26.07    4.59
 -15   5   3   35.67    5.35
  15   5  -3   30.58   10.56
 -15   5   3   36.75    8.12
  15   5  -3   36.83   11.70
 -15   5   3   46.61    9.90
 -15  -5   3   35.86    4.61
  15  -5  -3   37.74   10.18
 -15  -5   3   32.90    3.46
  15  -5  -3   36.86    5.04
 -15  -5   3   33.83    3.25
  15  -5  -3   30.63    3.49
 -15  -5   3   35.85    8.21
  15   5  -2  119.97    9.62
 -15   5   2  122.86   12.49
  15   5  -2  111.80   17.23
 -15   5   2  116.17   10.29
 -15   5   2  130.77   24.25
  15   5  -2  115.08   16.76
 -15   5   2  118.67    8.60
  15  -5  -2  121.38    8.88
  15  -5  -2  119.82   13.87
 -15  -5   2  125.90   10.81
 -15  -5   2   99.48    7.24
 -15  -5   2  104.32    7.32
 -15  -5   2  120.11   14.61
  15  -5  -2  110.13    6.89
 -15  -5   2  112.77   11.81
  15   5  -1   10.94    4.54
 -15   5   1   13.09    8.25
 -15   5   1    8.14    2.64
  15   5  -1    8.19    1.02
 -15   5   1    9.00    4.29
 -15   5   1    8.83    1.63
  15   5  -1    9.26    5.13
  15   5  -1    7.71    3.13
 -15   5   1    8.94    5.51
  15  -5  -1    9.96    2.22
 -15  -5   1   11.33    8.89
  15  -5  -1   10.48    2.69
  15  -5  -1    9.95    2.95
 -15  -5   1   10.07    1.85
 -15  -5   1    9.85    1.19
  15  -5  -1    9.87    2.12
 -15  -5   1    9.42    6.09
 -15  -5   1    9.94    3.69
  15  -5  -1    8.41    4.76
  15   5   0  217.19   15.98
 -15   5   0  206.77   11.87
 -15   5   0  208.24   12.60
 -15   5   0  246.36   30.50
 -15   5   0  222.29   13.31
  15   5   0  234.66   19.03
 -15   5   0  223.45   11.95
  15  -5   0  220.70   17.60
  15  -5   0  238.15   26.85
  15  -5   0  216.77   19.11
 -15  -5   0  237.15   19.58
  15  -5   0  220.88   14.76
 -15  -5   0  235.75   21.49
  15  -5   0  251.67   12.83
  15   5   1    2.19    3.34
 -15   5  -1    2.18    1.07
 -15   5  -1    6.03    7.55
 -15   5  -1    1.33    1.93
  15   5   1    1.67    3.37
 -15   5  -1    2.76    2.80
 -15   5  -1    2.78    2.01
  15  -5   1    2.87    1.38
  15  -5   1    3.63    3.24
 -15  -5  -1    1.11    4.11
  15  -5   1    2.91    3.35
 -15  -5  -1    3.50    7.34
  15  -5   1    2.93    2.09
  15   5   2   44.07   10.73
 -15   5  -2   43.16    7.26
 -15   5  -2   41.26    4.87
 -15   5  -2   45.83    7.19
  15   5   2   39.67    6.63
  15  -5   2   38.86    5.10
 -15  -5  -2   42.27    7.70
  15  -5   2   47.20    5.52
  15  -5   2   45.88    9.00
 -15  -5  -2   42.19    8.12
  15  -5   2   42.51    6.44
 -15   5  -3    0.96    3.54
  15  -5   3    0.95    1.15
 -15  -5  -3    1.43    2.63
  15  -5   3   -0.77    2.06
 -15  -5  -3    2.57    2.71
 -15   5  -4   28.61    6.94
 -15   5  -4   27.55    8.81
  15  -5   4   17.24    4.25
  15  -5   4   21.43    3.29
 -15  -5  -4   18.17    5.85
 -15  -5  -4   10.40    4.40
 -15   5  -5    2.17    5.41
 -15   5  -5    1.56    3.96
 -15   5  -6   23.22    5.44
 -15   5  -6   22.83   11.34
 -15   5  -7    5.84    3.14
 -15   5  -7    3.71    2.72
  15  -7  -8   35.80    7.49
 -15  -7   8   23.81    4.43
 -15  -7   8   26.35    5.07
 -15   7   7    8.40    3.03
  15  -7  -7   10.83    9.72
 -15  -7   7    6.61    3.45
 -15  -7   7    5.15    5.06
 -15   7   6   26.75    6.38
  15  -7  -6   26.68   13.90
 -15  -7   6   17.44    4.72
 -15  -7   6   28.00    8.46
 -15   7   5   15.69   11.08
  15   7  -5   11.70    2.96
  15  -7  -5   14.07    6.65
 -15  -7   5   10.49    3.55
 -15  -7   5   14.72   13.36
 -15   7   4   15.78    6.85
  15   7  -4   12.03    4.58
  15  -7  -4   14.61    6.07
 -15  -7   4   12.29    3.05
 -15  -7   4   12.46    7.64
 -15   7   3  104.35   12.63
  15   7  -3  136.87   14.22
 -15   7   3  141.41   14.65
 -15  -7   3  116.16    9.02
 -15  -7   3  114.24    6.68
  15  -7  -3  146.05   13.26
 -15  -7   3  137.14   14.97
 -15   7   2   11.94    5.34
  15   7  -2   11.86    6.97
 -15   7   2   12.23    3.92
 -15  -7   2   11.03    4.62
  15  -7  -2   12.37    4.13
 -15  -7   2   10.75    1.76
 -15  -7   2   11.87    1.73
 -15  -7   2   11.91    4.84
 -15   7   1  263.92   17.10
  15   7  -1  211.45   16.99
 -15   7   1  271.22   16.22
 -15   7   1  245.35   15.86
  15  -7  -1  251.83   18.19
  15  -7  -1  259.15   15.63
[truncated: 267,760 more chars]
