# Supplementary material for: Strain-induced skeletal rearrangement of a polycyclic aromatic hydrocarbon on a copper surface
Source: Nat Commun. 2017 Jul 20;8:16089. doi: 10.1038/ncomms16089 (PMC5524995; doi:10.1038/ncomms16089)
Supplement: Supplementary Data 2 [file ncomms16089-s3.cif]

data_global
_audit_creation_date                               2016-10-10
_audit_creation_method                            'by CrystalStructure 4.2.2'
_audit_update_record                               ?

#==============================================================================
# PROCESSING SUMMARY (IUCr Office Use Only)

_journal_date_recd_electronic                      ?
_journal_date_from_coeditor                        ?
_journal_date_accepted                             ?
_journal_coeditor_code                             ?

#==============================================================================
# SUBMISSION DETAILS

_publ_contact_author_name                         'ENTER NAME'
_publ_contact_author_email                        'ENTER EMAIL ADDRESS'
_publ_contact_author_fax                          'ENTER FAX NUMBER'
_publ_contact_author_phone                        'ENTER PHONE NUMBER'
_publ_contact_author_address
;

    ENTER TEXT OF LETTER
;
_publ_requested_journal                           'ENTER JOURNAL NAME HERE'
_publ_requested_category
                                               'CHOOSE FI FM FO CI CM CO or AD'
_publ_requested_coeditor_name                      ?

#==============================================================================
# TITLE AND AUTHOR LIST

_publ_section_title
;
    ENTER SECTION TITLE
;
_publ_section_title_footnote
;
    ENTER FOOTNOTE TO TITLE OF PAPER
;
loop_
_publ_author_name
_publ_author_footnote
_publ_author_address
' FIRST AUTHORS NAME '
;
  FIRST AUTHORS FOOTNOTES
;
;
  FIRST AUTHORS ADDRESS
;
_publ_section_synopsis
;
    ENTER SYNOPSIS
;

#==============================================================================
# TEXT

_publ_section_abstract
;
    ENTER ABSTRACT
;
_publ_section_comment
;
    ENTER TEXT
;
_publ_section_references
;
    ENTER OTHER REFERENCES

    Rigaku (2016). CrystalStructure. Version 4.2.2. 
    Rigaku Corporation, Tokyo, Japan.

    Burla, M. C., Caliandro, R., Camalli, M., Carrozzini, B., 
    Cascarano, G. L., De Caro, L., Giacovazzo, C., Polidori, G. and Spagna R.
    (2005). J. Appl. Cryst. 38, 381-388.
    SIR2004

    Sheldrick, G.M. (2008) SHELXL Version 2014/3, Acta Cryst. A64, 112-122.

;
_publ_section_figure_captions
;
    ENTER FIGURE CAPTIONS
;
_publ_section_exptl_prep
;
    ENTER COMPOUND PREPARATION DETAILS
;
_publ_section_exptl_refinement
;
    ENTER SPECIAL DETAILS OF THE REFINEMENT
;

#==============================================================================
data_Nakae

#==============================================================================
# CHEMICAL DATA

_chemical_formula_sum                             'C30 H18'
_chemical_formula_moiety                          'C30 H18'
_chemical_formula_weight                           378.47
_chemical_melting_point                            ?

#==============================================================================
# CRYSTAL DATA
_space_group_crystal_system                        monoclinic
_space_group_name_H-M_alt                         'C 1 2/c 1'
_space_group_name_Hall                            '-C 2yc'
_space_group_IT_number                             15
loop_
 _space_group_symop_operation_xyz
 'x, y, z'
 '-x, y, -z+1/2'
 'x+1/2, y+1/2, z'
 '-x+1/2, y+1/2, -z+1/2'
 '-x, -y, -z'
 'x, -y, z-1/2'
 '-x+1/2, -y+1/2, -z'
 'x+1/2, -y+1/2, z-1/2'
#------------------------------------------------------------------------------
_cell_length_a                                     37.630(13)
_cell_length_b                                     6.3613(19)
_cell_length_c                                     16.724(6)
_cell_angle_alpha                                  90.0000
_cell_angle_beta                                   111.123(5)
_cell_angle_gamma                                  90.0000
_cell_volume                                       3734(2)
_cell_formula_units_Z                              8
_cell_measurement_reflns_used                      4419
_cell_measurement_theta_min                        2.21
_cell_measurement_theta_max                        31.25
_cell_measurement_temperature                      100
#------------------------------------------------------------------------------
_exptl_crystal_description                         platelet
_exptl_crystal_colour                              orange
_exptl_crystal_size_max                            0.400
_exptl_crystal_size_mid                            0.200
_exptl_crystal_size_min                            0.020
_exptl_crystal_density_diffrn                      1.346
_exptl_crystal_density_meas                        ?
_exptl_crystal_density_method                     'not measured'
_exptl_crystal_F_000                               1584.00
_exptl_absorpt_coefficient_mu                      0.076
_exptl_absorpt_correction_type                     none

#==============================================================================
# EXPERIMENTAL DATA

_diffrn_ambient_temperature                        100
_diffrn_radiation_type                            'Mo K\a'
_diffrn_radiation_wavelength                       0.71075
_diffrn_measurement_device_type                   'Rigaku Saturn724'
_diffrn_measurement_method                         \w
_diffrn_detector_area_resol_mean                   7.111
_diffrn_reflns_number                              34350
_diffrn_reflns_av_R_equivalents                    0.0535
_diffrn_reflns_theta_max                           31.357
_diffrn_reflns_theta_min                           2.800
_diffrn_reflns_theta_full                          25.242
_diffrn_measured_fraction_theta_max                0.935
_diffrn_measured_fraction_theta_full               0.995
_diffrn_reflns_Laue_measured_fraction_max          0.935
_diffrn_reflns_Laue_measured_fraction_full         0.995
_diffrn_reflns_point_group_measured_fraction_max   0.935
_diffrn_reflns_point_group_measured_fraction_full  0.995
_diffrn_reflns_limit_h_min                        -53
_diffrn_reflns_limit_h_max                         53
_diffrn_reflns_limit_k_min                        -8
_diffrn_reflns_limit_k_max                         9
_diffrn_reflns_limit_l_min                        -24
_diffrn_reflns_limit_l_max                         24
_diffrn_standards_number                           0
_diffrn_standards_interval_count                   .
_diffrn_standards_decay_%                          ?
_reflns_number_total                               5744
_reflns_number_gt                                  3849
_reflns_threshold_expression                       F^2^>2.0\s(F^2^)
_reflns_Friedel_coverage          0.000
_reflns_Friedel_fraction_max      .
_reflns_Friedel_fraction_full     .

#==============================================================================
# REFINEMENT DATA

_refine_special_details
;
    Refinement was performed using all reflections. The weighted 
    R-factor (wR) and goodness of fit (S) are based on F^2^.
    R-factor (gt) are based on F. The threshold expression of
    F^2^ > 2.0 sigma(F^2^) is used only for calculating R-factor (gt).
;
_refine_ls_structure_factor_coef                   Fsqd
_refine_ls_R_factor_all                            0.0983
_refine_ls_R_factor_gt                             0.0702
_refine_ls_wR_factor_ref                           0.2263
_refine_ls_wR_factor_gt                            0.1975
_refine_ls_number_restraints                       0
_refine_ls_hydrogen_treatment                      refxyz
_refine_ls_number_reflns                           14607
_refine_ls_number_parameters                       343
_refine_ls_goodness_of_fit_ref                     1.117
_refine_ls_weighting_scheme                        calc
_refine_ls_weighting_details
                   'w = 1/[\s^2^(Fo^2^)+(0.1352P)^2^] where P=(Fo^2^+2Fc^2^)/3'
_atom_sites_solution_hydrogens                     geom
_atom_sites_solution_primary                       direct
_atom_sites_solution_secondary                     difmap
_refine_ls_shift/su_max                            0.001
_refine_diff_density_max                           0.60
_refine_diff_density_min                          -0.37
_refine_ls_extinction_method                       none
_refine_ls_extinction_coef                         ?

loop_
_atom_type_symbol
_atom_type_description
_atom_type_scat_dispersion_real
_atom_type_scat_dispersion_imag
_atom_type_scat_source
  'C' 'C'  0.0033 0.0016 
;
International Tables for Crystallography
(Vol. C, Tables 4.2.6.8 and 6.1.1.4)
;
  'H' 'H'  0.0000 0.0000 
;
International Tables for Crystallography
(Vol. C, Table 6.1.1.4)
;

#==============================================================================
# ATOMIC COORDINATES AND THERMAL PARAMETERS

loop_
 _atom_site_label
 _atom_site_type_symbol
 _atom_site_fract_x
 _atom_site_fract_y
 _atom_site_fract_z
 _atom_site_U_iso_or_equiv
 _atom_site_adp_type
 _atom_site_occupancy
 _atom_site_site_symmetry_order  
 _atom_site_calc_flag
 _atom_site_refinement_flags_posn
 _atom_site_refinement_flags_adp
 _atom_site_refinement_flags_occupancy
 _atom_site_disorder_assembly
 _atom_site_disorder_group
C1 C 0.64120(5) -0.2106(3) 0.43809(11) 0.0282(4) Uani 1 1 d . . . . .
C2 C 0.63587(6) -0.3986(3) 0.39058(11) 0.0320(4) Uani 1 1 d . . . . .
C3 C 0.60392(6) -0.5218(3) 0.35665(11) 0.0312(4) Uani 1 1 d . . . . .
C4 C 0.56688(6) -0.4889(3) 0.35643(11) 0.0299(4) Uani 1 1 d . . . . .
C5 C 0.55396(5) -0.3225(3) 0.39223(10) 0.0267(4) Uani 1 1 d . . . . .
C6 C 0.57454(5) -0.1509(2) 0.43963(10) 0.0242(3) Uani 1 1 d . . . . .
C7 C 0.55783(5) 0.0046(3) 0.47299(10) 0.0248(3) Uani 1 1 d . . . . .
C8 C 0.58636(5) 0.1499(2) 0.51760(10) 0.0222(3) Uani 1 1 d . . . . .
C9 C 0.58223(4) 0.3360(2) 0.56079(9) 0.0214(3) Uani 1 1 d . . . . .
C10 C 0.54920(5) 0.4162(3) 0.57051(10) 0.0237(3) Uani 1 1 d . . . . .
C11 C 0.55846(4) 0.6021(3) 0.61683(10) 0.0229(3) Uani 1 1 d . . . . .
C12 C 0.53222(5) 0.7212(3) 0.63965(10) 0.0247(3) Uani 1 1 d . . . . .
C13 C 0.53751(5) 0.9077(3) 0.68532(11) 0.0264(4) Uani 1 1 d . . . . .
C14 C 0.57075(5) 1.0271(3) 0.71904(10) 0.0259(3) Uani 1 1 d . . . . .
C15 C 0.60627(5) 0.9882(3) 0.71558(10) 0.0257(3) Uani 1 1 d . . . . .
C16 C 0.61944(5) 0.8186(3) 0.67924(10) 0.0237(3) Uani 1 1 d . . . . .
C17 C 0.59991(4) 0.6430(2) 0.63646(9) 0.0206(3) Uani 1 1 d . . . . .
C18 C 0.61386(4) 0.4711(2) 0.60071(9) 0.0212(3) Uani 1 1 d . . . . .
C19 C 0.65114(4) 0.4137(2) 0.59970(9) 0.0216(3) Uani 1 1 d . . . . .
C20 C 0.68328(5) 0.5397(3) 0.63671(11) 0.0276(4) Uani 1 1 d . . . . .
C21 C 0.71971(5) 0.4850(3) 0.63808(11) 0.0270(4) Uani 1 1 d . . . . .
C22 C 0.75181(5) 0.6195(3) 0.67486(13) 0.0341(4) Uani 1 1 d . . . . .
C23 C 0.78708(5) 0.5598(3) 0.67693(13) 0.0360(4) Uani 1 1 d . . . . .
C24 C 0.79187(5) 0.3628(3) 0.64237(12) 0.0353(4) Uani 1 1 d . . . . .
C25 C 0.76179(5) 0.2296(3) 0.60763(11) 0.0337(4) Uani 1 1 d . . . . .
C26 C 0.72459(5) 0.2879(3) 0.60364(10) 0.0268(4) Uani 1 1 d . . . . .
C27 C 0.69230(5) 0.1593(3) 0.56585(10) 0.0263(4) Uani 1 1 d . . . . .
C28 C 0.65585(4) 0.2168(2) 0.55962(9) 0.0223(3) Uani 1 1 d . . . . .
C29 C 0.62216(4) 0.0901(2) 0.51496(9) 0.0212(3) Uani 1 1 d . . . . .
C30 C 0.61568(5) -0.0994(3) 0.46397(10) 0.0231(3) Uani 1 1 d . . . . .
H1 H 0.6677(6) -0.156(3) 0.4544(13) 0.028(5) Uiso 1 1 d . . . . .
H2 H 0.6596(6) -0.448(4) 0.3772(14) 0.041(6) Uiso 1 1 d . . . . .
H3 H 0.6065(7) -0.657(4) 0.3285(15) 0.045(6) Uiso 1 1 d . . . . .
H4 H 0.5483(6) -0.600(3) 0.3258(14) 0.038(6) Uiso 1 1 d . . . . .
H5 H 0.5250(6) -0.324(3) 0.3833(13) 0.035(6) Uiso 1 1 d . . . . .
H7 H 0.5283(6) 0.014(3) 0.4676(15) 0.039(6) Uiso 1 1 d . . . . .
H10 H 0.5230(6) 0.346(3) 0.5458(13) 0.035(5) Uiso 1 1 d . . . . .
H12 H 0.5045(6) 0.653(3) 0.6194(13) 0.029(5) Uiso 1 1 d . . . . .
H13 H 0.5135(6) 0.967(3) 0.6936(13) 0.036(6) Uiso 1 1 d . . . . .
H14 H 0.5690(6) 1.162(3) 0.7499(14) 0.036(6) Uiso 1 1 d . . . . .
H15 H 0.6270(6) 1.104(3) 0.7437(13) 0.028(5) Uiso 1 1 d . . . . .
H16 H 0.6470(6) 0.832(3) 0.6822(12) 0.026(5) Uiso 1 1 d . . . . .
H20 H 0.6830(7) 0.691(4) 0.6640(16) 0.052(7) Uiso 1 1 d . . . . .
H22 H 0.7474(6) 0.759(4) 0.6951(15) 0.048(7) Uiso 1 1 d . . . . .
H23 H 0.8089(7) 0.662(4) 0.7022(15) 0.043(6) Uiso 1 1 d . . . . .
H24 H 0.8190(6) 0.322(3) 0.6446(13) 0.035(5) Uiso 1 1 d . . . . .
H25 H 0.7658(6) 0.086(4) 0.5844(15) 0.044(6) Uiso 1 1 d . . . . .
H27 H 0.6970(6) 0.011(3) 0.5472(13) 0.029(5) Uiso 1 1 d . . . . .

loop_
 _atom_site_aniso_label
 _atom_site_aniso_U_11
 _atom_site_aniso_U_22
 _atom_site_aniso_U_33
 _atom_site_aniso_U_23
 _atom_site_aniso_U_13
 _atom_site_aniso_U_12
C1 0.0354(9) 0.0256(8) 0.0259(8) -0.0010(6) 0.0136(7) 0.0038(7)
C2 0.0425(10) 0.0275(9) 0.0292(8) -0.0033(7) 0.0166(8) 0.0069(7)
C3 0.0496(11) 0.0226(8) 0.0252(8) -0.0013(6) 0.0179(8) 0.0021(7)
C4 0.0432(10) 0.0247(8) 0.0245(8) -0.0019(6) 0.0154(7) -0.0046(7)
C5 0.0365(9) 0.0240(8) 0.0222(7) 0.0005(6) 0.0137(7) -0.0042(7)
C6 0.0332(8) 0.0212(7) 0.0203(7) 0.0003(6) 0.0121(6) -0.0013(6)
C7 0.0305(8) 0.0216(8) 0.0234(7) -0.0009(6) 0.0110(6) -0.0003(6)
C8 0.0297(8) 0.0189(7) 0.0200(7) 0.0005(5) 0.0112(6) 0.0002(6)
C9 0.0258(7) 0.0192(7) 0.0204(7) 0.0010(5) 0.0098(6) 0.0014(6)
C10 0.0260(7) 0.0234(8) 0.0240(7) 0.0002(6) 0.0117(6) 0.0009(6)
C11 0.0258(7) 0.0234(8) 0.0212(7) 0.0009(6) 0.0106(6) 0.0005(6)
C12 0.0287(8) 0.0251(8) 0.0236(7) 0.0014(6) 0.0135(6) 0.0013(6)
C13 0.0288(8) 0.0285(8) 0.0260(8) -0.0001(6) 0.0147(7) 0.0039(6)
C14 0.0333(8) 0.0247(8) 0.0213(7) -0.0008(6) 0.0116(6) 0.0031(6)
C15 0.0296(8) 0.0239(8) 0.0231(7) -0.0035(6) 0.0090(6) 0.0000(6)
C16 0.0259(8) 0.0234(8) 0.0210(7) -0.0014(6) 0.0074(6) 0.0012(6)
C17 0.0234(7) 0.0225(7) 0.0177(6) 0.0014(5) 0.0096(5) 0.0018(6)
C18 0.0244(7) 0.0217(7) 0.0187(7) 0.0010(5) 0.0094(6) 0.0013(6)
C19 0.0250(7) 0.0213(7) 0.0200(7) 0.0015(6) 0.0099(6) 0.0022(6)
C20 0.0267(8) 0.0266(8) 0.0309(8) -0.0043(7) 0.0120(7) 0.0019(6)
C21 0.0254(8) 0.0298(9) 0.0256(8) -0.0003(6) 0.0091(6) 0.0013(6)
C22 0.0261(8) 0.0376(10) 0.0381(9) -0.0064(8) 0.0110(7) -0.0018(7)
C23 0.0254(8) 0.0453(11) 0.0362(9) -0.0050(8) 0.0097(7) -0.0005(8)
C24 0.0263(8) 0.0469(11) 0.0323(9) -0.0039(8) 0.0099(7) 0.0031(8)
C25 0.0276(8) 0.0424(11) 0.0304(8) -0.0046(8) 0.0099(7) 0.0076(8)
C26 0.0253(8) 0.0321(9) 0.0231(7) -0.0010(6) 0.0089(6) 0.0040(6)
C27 0.0263(8) 0.0271(8) 0.0257(8) -0.0038(6) 0.0097(6) 0.0037(6)
C28 0.0259(7) 0.0222(7) 0.0199(7) 0.0008(6) 0.0096(6) 0.0026(6)
C29 0.0257(7) 0.0194(7) 0.0197(7) 0.0011(5) 0.0096(6) 0.0018(6)
C30 0.0298(8) 0.0202(7) 0.0206(7) 0.0011(5) 0.0106(6) 0.0005(6)

#==============================================================================
_computing_data_collection
                                             'CrystalClear (Rigaku Inc., 2008)'
_computing_cell_refinement                         CrystalClear
_computing_data_reduction                          CrystalClear
_computing_structure_solution
                                                'SIR2004 (Burla, et al., 2005)'
_computing_structure_refinement
                                      'SHELXL Version 2014/3 (Sheldrick, 2008)'
_computing_publication_material
                                        'CrystalStructure 4.2.2 (Rigaku, 2016)'
_computing_molecular_graphics                     'CrystalStructure 4.2.2'

#==============================================================================
# MOLECULAR GEOMETRY

_geom_special_details
;
 All esds (except the esd in the dihedral angle between two l.s. planes)
 are estimated using the full covariance matrix.  The cell esds are taken
 into account individually in the estimation of esds in distances, angles
 and torsion angles; correlations between esds in cell parameters are only
 used when they are defined by crystal symmetry.  An approximate (isotropic)
 treatment of cell esds is used for estimating esds involving l.s. planes.
;

loop_
 _geom_bond_atom_site_label_1
 _geom_bond_atom_site_label_2
 _geom_bond_distance
 _geom_bond_site_symmetry_2
 _geom_bond_publ_flag
C1 C30 1.382(2) . ?
C1 C2 1.410(2) . ?
C1 H1 1.00(2) . ?
C2 C3 1.375(3) . ?
C2 H2 1.04(2) . ?
C3 C4 1.408(3) . ?
C3 H3 1.00(2) . ?
C4 C5 1.387(2) . ?
C4 H4 0.99(2) . ?
C5 C6 1.406(2) . ?
C5 H5 1.04(2) . ?
C6 C7 1.392(2) . ?
C6 C30 1.489(2) . ?
C7 C8 1.410(2) . ?
C7 H7 1.09(2) . ?
C8 C29 1.416(2) . ?
C8 C9 1.424(2) . ?
C9 C10 1.406(2) . ?
C9 C18 1.424(2) . ?
C10 C11 1.388(2) . ?
C10 H10 1.02(2) . ?
C11 C12 1.402(2) . ?
C11 C17 1.497(2) . ?
C12 C13 1.386(2) . ?
C12 H12 1.06(2) . ?
C13 C14 1.397(2) . ?
C13 H13 1.04(2) . ?
C14 C15 1.381(2) . ?
C14 H14 1.02(2) . ?
C15 C16 1.412(2) . ?
C15 H15 1.05(2) . ?
C16 C17 1.386(2) . ?
C16 H16 1.03(2) . ?
C17 C18 1.434(2) . ?
C18 C19 1.455(2) . ?
C19 C20 1.396(2) . ?
C19 C28 1.462(2) . ?
C20 C21 1.406(2) . ?
C20 H20 1.07(2) . ?
C21 C26 1.419(2) . ?
C21 C22 1.426(3) . ?
C22 C23 1.369(3) . ?
C22 H22 0.99(2) . ?
C23 C24 1.418(3) . ?
C23 H23 1.01(2) . ?
C24 C25 1.365(3) . ?
C24 H24 1.04(2) . ?
C25 C26 1.426(2) . ?
C25 H25 1.02(2) . ?
C26 C27 1.411(2) . ?
C27 C28 1.387(2) . ?
C27 H27 1.026(19) . ?
C28 C29 1.460(2) . ?
C29 C30 1.445(2) . ?

loop_
 _geom_angle_atom_site_label_1
 _geom_angle_atom_site_label_2
 _geom_angle_atom_site_label_3
 _geom_angle
 _geom_angle_site_symmetry_1
 _geom_angle_site_symmetry_3
 _geom_angle_publ_flag
C30 C1 C2 129.59(18) . . ?
C30 C1 H1 118.5(11) . . ?
C2 C1 H1 111.9(11) . . ?
C3 C2 C1 129.92(17) . . ?
C3 C2 H2 115.5(12) . . ?
C1 C2 H2 114.6(13) . . ?
C2 C3 C4 129.34(17) . . ?
C2 C3 H3 117.7(14) . . ?
C4 C3 H3 112.9(14) . . ?
C5 C4 C3 127.77(17) . . ?
C5 C4 H4 118.3(12) . . ?
C3 C4 H4 113.9(12) . . ?
C4 C5 C6 128.92(17) . . ?
C4 C5 H5 116.1(11) . . ?
C6 C5 H5 115.0(11) . . ?
C7 C6 C5 122.75(16) . . ?
C7 C6 C30 108.02(14) . . ?
C5 C6 C30 129.23(15) . . ?
C6 C7 C8 108.07(15) . . ?
C6 C7 H7 127.2(11) . . ?
C8 C7 H7 124.7(11) . . ?
C7 C8 C29 111.03(14) . . ?
C7 C8 C9 127.73(15) . . ?
C29 C8 C9 121.24(15) . . ?
C10 C9 C18 110.59(14) . . ?
C10 C9 C8 128.51(15) . . ?
C18 C9 C8 120.89(14) . . ?
C11 C10 C9 108.59(15) . . ?
C11 C10 H10 127.6(11) . . ?
C9 C10 H10 123.8(11) . . ?
C10 C11 C12 123.55(15) . . ?
C10 C11 C17 107.63(14) . . ?
C12 C11 C17 128.82(15) . . ?
C13 C12 C11 129.56(16) . . ?
C13 C12 H12 116.9(11) . . ?
C11 C12 H12 113.6(11) . . ?
C12 C13 C14 128.18(15) . . ?
C12 C13 H13 115.4(12) . . ?
C14 C13 H13 116.4(12) . . ?
C15 C14 C13 128.67(16) . . ?
C15 C14 H14 114.5(12) . . ?
C13 C14 H14 116.9(12) . . ?
C14 C15 C16 130.54(15) . . ?
C14 C15 H15 115.3(11) . . ?
C16 C15 H15 114.2(11) . . ?
C17 C16 C15 129.40(15) . . ?
C17 C16 H16 115.6(11) . . ?
C15 C16 H16 114.9(11) . . ?
C16 C17 C18 128.65(14) . . ?
C16 C17 C11 124.76(14) . . ?
C18 C17 C11 106.57(13) . . ?
C9 C18 C17 106.61(13) . . ?
C9 C18 C19 119.33(14) . . ?
C17 C18 C19 134.04(14) . . ?
C20 C19 C18 122.41(14) . . ?
C20 C19 C28 117.81(14) . . ?
C18 C19 C28 119.78(14) . . ?
C19 C20 C21 123.30(16) . . ?
C19 C20 H20 124.6(13) . . ?
C21 C20 H20 112.1(13) . . ?
C20 C21 C26 118.68(15) . . ?
C20 C21 C22 121.84(16) . . ?
C26 C21 C22 119.47(16) . . ?
C23 C22 C21 120.46(18) . . ?
C23 C22 H22 121.5(13) . . ?
C21 C22 H22 117.9(13) . . ?
C22 C23 C24 119.97(18) . . ?
C22 C23 H23 117.7(13) . . ?
C24 C23 H23 122.3(13) . . ?
C25 C24 C23 120.93(17) . . ?
C25 C24 H24 120.7(12) . . ?
C23 C24 H24 118.3(12) . . ?
C24 C25 C26 120.54(18) . . ?
C24 C25 H25 120.1(13) . . ?
C26 C25 H25 119.3(13) . . ?
C27 C26 C21 118.53(15) . . ?
C27 C26 C25 122.85(16) . . ?
C21 C26 C25 118.61(16) . . ?
C28 C27 C26 123.33(15) . . ?
C28 C27 H27 119.5(11) . . ?
C26 C27 H27 117.0(11) . . ?
C27 C28 C29 123.08(14) . . ?
C27 C28 C19 118.15(14) . . ?
C29 C28 C19 118.78(14) . . ?
C8 C29 C30 106.42(14) . . ?
C8 C29 C28 119.73(14) . . ?
C30 C29 C28 133.85(14) . . ?
C1 C30 C29 128.55(16) . . ?
C1 C30 C6 124.97(16) . . ?
C29 C30 C6 106.42(13) . . ?

loop_
 _geom_torsion_atom_site_label_1
 _geom_torsion_atom_site_label_2
 _geom_torsion_atom_site_label_3
 _geom_torsion_atom_site_label_4
 _geom_torsion
 _geom_torsion_site_symmetry_1
 _geom_torsion_site_symmetry_2
 _geom_torsion_site_symmetry_3
 _geom_torsion_site_symmetry_4
 _geom_torsion_publ_flag
C30 C1 C2 C3 0.5(3) . . . . ?
C1 C2 C3 C4 3.4(3) . . . . ?
C2 C3 C4 C5 -1.0(3) . . . . ?
C3 C4 C5 C6 -2.4(3) . . . . ?
C4 C5 C6 C7 -179.09(16) . . . . ?
C4 C5 C6 C30 0.5(3) . . . . ?
C5 C6 C7 C8 179.16(15) . . . . ?
C30 C6 C7 C8 -0.51(17) . . . . ?
C6 C7 C8 C29 -0.76(18) . . . . ?
C6 C7 C8 C9 178.91(15) . . . . ?
C7 C8 C9 C10 1.3(3) . . . . ?
C29 C8 C9 C10 -179.03(14) . . . . ?
C7 C8 C9 C18 -177.87(14) . . . . ?
C29 C8 C9 C18 1.8(2) . . . . ?
C18 C9 C10 C11 -0.36(18) . . . . ?
C8 C9 C10 C11 -179.63(15) . . . . ?
C9 C10 C11 C12 -178.61(14) . . . . ?
C9 C10 C11 C17 0.82(18) . . . . ?
C10 C11 C12 C13 179.96(17) . . . . ?
C17 C11 C12 C13 0.7(3) . . . . ?
C11 C12 C13 C14 1.4(3) . . . . ?
C12 C13 C14 C15 -0.4(3) . . . . ?
C13 C14 C15 C16 -1.2(3) . . . . ?
C14 C15 C16 C17 0.1(3) . . . . ?
C15 C16 C17 C18 -179.29(16) . . . . ?
C15 C16 C17 C11 2.6(3) . . . . ?
C10 C11 C17 C16 177.52(14) . . . . ?
C12 C11 C17 C16 -3.1(3) . . . . ?
C10 C11 C17 C18 -0.98(17) . . . . ?
C12 C11 C17 C18 178.41(15) . . . . ?
C10 C9 C18 C17 -0.27(17) . . . . ?
C8 C9 C18 C17 179.06(14) . . . . ?
C10 C9 C18 C19 178.57(13) . . . . ?
C8 C9 C18 C19 -2.1(2) . . . . ?
C16 C17 C18 C9 -177.68(15) . . . . ?
C11 C17 C18 C9 0.75(16) . . . . ?
C16 C17 C18 C19 3.7(3) . . . . ?
C11 C17 C18 C19 -177.85(16) . . . . ?
C9 C18 C19 C20 179.27(15) . . . . ?
C17 C18 C19 C20 -2.3(3) . . . . ?
C9 C18 C19 C28 -1.4(2) . . . . ?
C17 C18 C19 C28 177.07(15) . . . . ?
C18 C19 C20 C21 178.56(15) . . . . ?
C28 C19 C20 C21 -0.8(2) . . . . ?
C19 C20 C21 C26 -2.9(3) . . . . ?
C19 C20 C21 C22 178.64(16) . . . . ?
C20 C21 C22 C23 178.54(18) . . . . ?
C26 C21 C22 C23 0.1(3) . . . . ?
C21 C22 C23 C24 0.0(3) . . . . ?
C22 C23 C24 C25 -0.7(3) . . . . ?
C23 C24 C25 C26 1.4(3) . . . . ?
C20 C21 C26 C27 2.9(2) . . . . ?
C22 C21 C26 C27 -178.60(16) . . . . ?
C20 C21 C26 C25 -177.96(16) . . . . ?
C22 C21 C26 C25 0.5(2) . . . . ?
C24 C25 C26 C27 177.81(17) . . . . ?
C24 C25 C26 C21 -1.3(3) . . . . ?
C21 C26 C27 C28 0.8(3) . . . . ?
C25 C26 C27 C28 -178.25(16) . . . . ?
C26 C27 C28 C29 175.40(15) . . . . ?
C26 C27 C28 C19 -4.5(2) . . . . ?
C20 C19 C28 C27 4.4(2) . . . . ?
C18 C19 C28 C27 -174.95(14) . . . . ?
C20 C19 C28 C29 -175.52(14) . . . . ?
C18 C19 C28 C29 5.1(2) . . . . ?
C7 C8 C29 C30 1.73(17) . . . . ?
C9 C8 C29 C30 -177.97(14) . . . . ?
C7 C8 C29 C28 -178.22(13) . . . . ?
C9 C8 C29 C28 2.1(2) . . . . ?
C27 C28 C29 C8 174.60(14) . . . . ?
C19 C28 C29 C8 -5.5(2) . . . . ?
C27 C28 C29 C30 -5.3(3) . . . . ?
C19 C28 C29 C30 174.61(15) . . . . ?
C2 C1 C30 C29 177.93(17) . . . . ?
C2 C1 C30 C6 -5.2(3) . . . . ?
C8 C29 C30 C1 175.37(16) . . . . ?
C28 C29 C30 C1 -4.7(3) . . . . ?
C8 C29 C30 C6 -1.95(16) . . . . ?
C28 C29 C30 C6 177.98(16) . . . . ?
C7 C6 C30 C1 -175.90(15) . . . . ?
C5 C6 C30 C1 4.5(3) . . . . ?
C7 C6 C30 C29 1.54(17) . . . . ?
C5 C6 C30 C29 -178.09(15) . . . . ?

#==============================================================================

#==============================================================================
# Additional structures and associated data_? identifiers
# should be added at this point if there is more than one 
# structure analysis in the CIF.

_shelxl_version_number 2014-3

_shelx_res_file
;
TITL Nakae
CELL  0.71075 37.63020 6.36130 16.72350 90.000 111.123 90.000
ZERR  8 0.01320 0.00190 0.00570 0.000 0.005 0.000
LATT 7
SYMM    -X,    +Y, 1/2-Z
SFAC C H
UNIT 240 144
L.S. 5
FMAP 2
PLAN -25
WPDB -2
BOND $H
CONF
LIST 4
TEMP -172.8
ACTA
OMIT   -49   3   5
OMIT    22   8   3
OMIT    39   1   9
OMIT     5   1   0
SIZE 0.400 0.200 0.020
REM HTAB
HTAB
WGHT    0.135200
FVAR       0.35408
C1    1    0.641196   -0.210556    0.438093    11.00000    0.03536    0.02555 =
         0.02589   -0.00096    0.01364    0.00381
C2    1    0.635875   -0.398604    0.390583    11.00000    0.04249    0.02748 =
         0.02918   -0.00331    0.01657    0.00688
C3    1    0.603922   -0.521788    0.356647    11.00000    0.04960    0.02261 =
         0.02519   -0.00135    0.01792    0.00206
C4    1    0.566877   -0.488881    0.356432    11.00000    0.04320    0.02474 =
         0.02455   -0.00192    0.01540   -0.00465
C5    1    0.553964   -0.322464    0.392234    11.00000    0.03647    0.02402 =
         0.02222    0.00045    0.01372   -0.00415
C6    1    0.574537   -0.150934    0.439626    11.00000    0.03319    0.02120 =
         0.02028    0.00033    0.01209   -0.00127
C7    1    0.557825    0.004569    0.472985    11.00000    0.03046    0.02156 =
         0.02343   -0.00088    0.01102   -0.00034
C8    1    0.586364    0.149946    0.517602    11.00000    0.02968    0.01893 =
         0.02000    0.00048    0.01123    0.00018
C9    1    0.582226    0.336043    0.560786    11.00000    0.02578    0.01924 =
         0.02041    0.00097    0.00985    0.00136
C10   1    0.549195    0.416157    0.570508    11.00000    0.02601    0.02336 =
         0.02400    0.00024    0.01168    0.00093
C11   1    0.558455    0.602072    0.616832    11.00000    0.02577    0.02339 =
         0.02121    0.00090    0.01064    0.00050
C12   1    0.532215    0.721168    0.639648    11.00000    0.02874    0.02509 =
         0.02361    0.00137    0.01349    0.00133
C13   1    0.537514    0.907675    0.685322    11.00000    0.02878    0.02849 =
         0.02600   -0.00007    0.01475    0.00391
C14   1    0.570755    1.027125    0.719036    11.00000    0.03332    0.02470 =
         0.02129   -0.00078    0.01163    0.00310
C15   1    0.606271    0.988160    0.715583    11.00000    0.02963    0.02394 =
         0.02309   -0.00347    0.00899   -0.00002
C16   1    0.619437    0.818614    0.679245    11.00000    0.02586    0.02341 =
         0.02103   -0.00139    0.00744    0.00120
C17   1    0.599913    0.642983    0.636461    11.00000    0.02342    0.02249 =
         0.01772    0.00137    0.00960    0.00179
C18   1    0.613860    0.471056    0.600710    11.00000    0.02441    0.02168 =
         0.01874    0.00099    0.00938    0.00132
C19   1    0.651140    0.413740    0.599702    11.00000    0.02495    0.02128 =
         0.02003    0.00151    0.00985    0.00225
C20   1    0.683282    0.539676    0.636711    11.00000    0.02670    0.02664 =
         0.03093   -0.00432    0.01203    0.00191
C21   1    0.719709    0.484975    0.638081    11.00000    0.02541    0.02979 =
         0.02563   -0.00027    0.00915    0.00129
C22   1    0.751807    0.619539    0.674855    11.00000    0.02607    0.03756 =
         0.03808   -0.00640    0.01096   -0.00181
C23   1    0.787075    0.559778    0.676926    11.00000    0.02535    0.04529 =
         0.03623   -0.00498    0.00970   -0.00051
C24   1    0.791872    0.362824    0.642368    11.00000    0.02626    0.04686 =
         0.03229   -0.00392    0.00993    0.00309
C25   1    0.761786    0.229605    0.607631    11.00000    0.02763    0.04244 =
         0.03044   -0.00458    0.00986    0.00758
C26   1    0.724587    0.287854    0.603640    11.00000    0.02526    0.03213 =
         0.02310   -0.00097    0.00891    0.00396
C27   1    0.692305    0.159273    0.565849    11.00000    0.02628    0.02712 =
         0.02568   -0.00377    0.00967    0.00369
C28   1    0.655849    0.216773    0.559616    11.00000    0.02594    0.02220 =
         0.01993    0.00083    0.00964    0.00255
C29   1    0.622163    0.090062    0.514963    11.00000    0.02566    0.01936 =
         0.01973    0.00111    0.00958    0.00184
C30   1    0.615684   -0.099378    0.463974    11.00000    0.02984    0.02020 =
         0.02057    0.00108    0.01065    0.00050
H1    2    0.667724   -0.156216    0.454426    11.00000    0.02811
H2    2    0.659584   -0.447619    0.377247    11.00000    0.04071
H3    2    0.606510   -0.657252    0.328485    11.00000    0.04504
H4    2    0.548345   -0.599829    0.325848    11.00000    0.03805
H5    2    0.525013   -0.324022    0.383297    11.00000    0.03547
H7    2    0.528256    0.014235    0.467594    11.00000    0.03861
H10   2    0.523002    0.345642    0.545804    11.00000    0.03459
H12   2    0.504505    0.653466    0.619376    11.00000    0.02899
H13   2    0.513485    0.967378    0.693632    11.00000    0.03634
H14   2    0.568983    1.162374    0.749917    11.00000    0.03608
H15   2    0.626999    1.104326    0.743692    11.00000    0.02788
H16   2    0.647026    0.832312    0.682172    11.00000    0.02571
H20   2    0.683017    0.691352    0.664042    11.00000    0.05173
H22   2    0.747420    0.759352    0.695118    11.00000    0.04832
H23   2    0.808861    0.661683    0.702216    11.00000    0.04344
H24   2    0.819006    0.321613    0.644619    11.00000    0.03532
H25   2    0.765769    0.086355    0.584389    11.00000    0.04357
H27   2    0.696977    0.011318    0.547188    11.00000    0.02923
HKLF 4

REM  Nakae
REM R1 =  0.0702 for    3849 Fo > 4sig(Fo)  and  0.0983 for all    5740 data
REM    343 parameters refined using      0 restraints

END

WGHT      0.1350      0.0000

REM No hydrogen bonds found for HTAB generation

REM Highest difference peak  0.596,  deepest hole -0.371,  1-sigma level  0.076
Q1    1   0.6051  0.1384  0.5123  11.00000  0.05    0.35
Q2    1   0.5898 -0.1408  0.4404  11.00000  0.05    0.34
Q3    1   0.5132  1.0435  0.5688  11.00000  0.05    0.32
Q4    1   0.5650 -0.0715  0.4539  11.00000  0.05    0.31
Q5    1   0.6134  0.2678  0.5537  11.00000  0.05    0.29
Q6    1   0.2467  0.2588  0.4617  11.00000  0.05    0.29
Q7    1   0.6106  0.9008  0.6909  11.00000  0.05    0.29
Q8    1   0.5944  0.7735  0.6723  11.00000  0.05    0.28
Q9    1   0.5819  0.6372  0.6341  11.00000  0.05    0.28
Q10   1   0.6733  0.2148  0.5588  11.00000  0.05    0.28
Q11   1   0.6592  0.0034  0.5114  11.00000  0.05    0.27
Q12   1   0.6501  0.0818  0.5579  11.00000  0.05    0.27
Q13   1   0.6519  0.3063  0.5804  11.00000  0.05    0.27
Q14   1   0.5848 -0.4923  0.3623  11.00000  0.05    0.26
Q15   1   0.7957  0.7098  0.6797  11.00000  0.05    0.26
Q16   1   0.7424  0.2496  0.6056  11.00000  0.05    0.26
Q17   1   0.5727 -0.2797  0.4009  11.00000  0.05    0.26
Q18   1   0.5651 -0.4043  0.3883  11.00000  0.05    0.26
Q19   1   0.7723  0.3310  0.5971  11.00000  0.05    0.26
Q20   1   0.6826  0.3374  0.5918  11.00000  0.05    0.26
Q21   1   0.8259  0.5497  0.7359  11.00000  0.05    0.25
Q22   1   0.6302  0.4345  0.5878  11.00000  0.05    0.25
Q23   1   0.5616  0.8415  0.6721  11.00000  0.05    0.25
Q24   1   0.5158  0.2664  0.5174  11.00000  0.05    0.24
Q25   1   0.7746  0.1310  0.7170  11.00000  0.05    0.24
;

_shelx_res_checksum   14776

_shelx_hkl_file
;
   0   0  -3   11.51    6.51
   0   0   3   12.22    5.36
   0   0  -3    5.64    4.17
   0   0   3    0.78    1.52
   0   0   3    1.35    2.35
   0   0  -3    3.30    6.40
   0   0   3    9.19    5.05
   0   0  -3    0.59    1.79
   0   0  -5   -0.70    3.39
   0   0   5   -0.96    2.22
   0   0  -5   -0.62    2.73
   0   0   5   -1.61    1.91
   0   0   5   -0.96    4.48
   0   0  -5   -0.16    3.66
   0   0   5   -2.62    2.84
   0   0  -5   -0.07    1.94
   0   0  -6   22.35    4.57
   0   0   6   21.15    3.05
   0   0  -6   22.51    4.87
   0   0   6   25.44    6.24
   0   0   6   28.01   15.75
   0   0  -6   13.16    9.27
   0   0   6   28.15   12.42
   0   0  -6   25.86    3.03
   0   0  -7    0.67    2.62
   0   0   7   -0.78    2.40
   0   0  -7   -1.27    2.82
   0   0   7   -0.35    1.83
   0   0   7    1.94    2.41
   0   0   7    2.07    2.28
   0   0  -7    0.99    1.66
   0   0  -8   16.42    8.39
   0   0  -8   20.96    6.19
   0   0   8   12.71    3.61
   0   0   8   10.71    7.09
   0   0   8   19.46    5.11
   0   0  -8   14.71    3.83
   0   0  -9   -0.56    2.87
   0   0  -9    1.31    0.60
   0   0   9    0.77    1.50
   0   0   9    1.53    4.46
   0   0   9   -0.00    2.86
   0   0  -9   -0.31    2.16
   0   0 -10   88.27   10.40
   0   0 -10   86.92   14.23
   0   0  10   88.15    8.99
   0   0  10   84.14   13.81
   0   0 -11   -0.20    2.37
   0   0 -11    1.47    2.47
   0   0  11    5.64    7.85
   0   0  11    2.57    2.66
   0   0 -12  363.69   16.25
   0   0 -12  345.47   14.52
   0   0  12  337.73   12.94
   0   0  12  351.48   16.03
   0   0 -13    0.56    3.30
   0   0 -13    2.56    2.88
   0   0  13    5.90    4.81
   0   0  13    1.89    3.00
   0   0 -14   12.15    5.24
   0   0 -14   11.48    7.30
   0   0  14   14.31    5.23
   0   0  14    8.82    4.61
   0   0 -15    0.00    4.04
   0   0  15   -0.43    5.54
   0   0  15    0.07    1.10
   0   0 -16   59.29    7.23
   0   0  16   60.91   19.80
   0   0  16   60.75   19.95
   0   0 -17   -1.13    4.16
   0   0  17    2.70    6.48
   0   0  17   -1.20    4.16
   0   0 -17    0.15    3.68
   0   0 -18   38.94    7.87
   0   0  18   25.84   13.64
   0   0  18   24.35   12.52
   0   0 -18   31.56    7.69
   0   0 -19   -4.08    4.98
   0   0  19    1.25    5.06
   0   0 -19    3.97    5.76
   0   0 -20   -3.38    5.18
   0   0  20   -2.14    6.40
   0   0 -21    0.05    2.64
   0   0  21    0.66    5.19
   0   2   0 1453.70   12.66
   0   2   0 1390.95   12.57
   0   2   0 1380.76   12.59
   0   2   0 1452.47   13.07
   0  -2   0 1469.32   14.10
   0  -2   0 1463.70   13.26
   0  -2   0 1462.31   13.93
   0   2  -1   53.24    4.38
   0   2   1   29.53    5.78
   0   2   1   46.56    3.15
   0   2   1   57.13    9.35
   0   2  -1   45.21    3.28
   0   2   1   42.31    5.10
   0   2  -1   23.52    4.70
   0   2  -1   51.79    3.64
   0   2  -1   47.71    5.35
   0  -2  -1   53.58   10.80
   0  -2   1   57.89    4.26
   0  -2   1   28.85    8.92
   0  -2  -1   50.51    6.89
   0  -2  -1   54.24    5.04
   0   2  -2  886.97    9.47
   0   2   2  888.97   11.41
   0   2   2  862.77    8.67
   0   2  -2  915.19   14.17
   0   2  -2  885.52    8.42
   0   2   2  865.43    9.60
   0   2  -2  862.19    9.52
   0   2  -2  844.13    9.21
   0   2   2  877.97    7.96
   0  -2   2  923.77    9.03
   0  -2  -2  852.96   10.09
   0  -2  -2  902.04    9.51
   0  -2   2  896.47   10.44
   0  -2  -2  878.09    9.07
   0  -2  -2  877.86    9.77
   0   2  -3    3.48    5.25
   0   2   3    2.46    1.53
   0   2   3    0.65    3.12
   0   2  -3   -1.73    1.52
   0   2   3    1.64    5.18
   0   2  -3    1.48    1.14
   0   2   3    1.34    0.87
   0   2  -3    2.66    2.50
   0   2  -3   -1.58    3.24
   0  -2  -3    2.98    3.23
   0  -2  -3   -1.90    4.28
   0  -2   3   -0.67    3.83
   0  -2   3    0.87    2.48
   0  -2  -3   -0.28    2.80
   0  -2   3   -0.22    3.68
   0   2  -4   18.77    3.54
   0   2   4   25.40    3.58
   0   2  -4   22.34    6.68
   0   2  -4   24.61    1.98
   0   2   4   25.82    9.59
   0   2  -4    9.39    4.11
   0   2   4   14.01    7.97
   0   2  -4   24.02    5.46
   0  -2  -4   21.21    4.01
   0  -2   4   30.31    7.72
   0  -2   4   22.30    3.53
   0  -2  -4   12.65    5.00
   0  -2   4   15.64    7.21
   0  -2  -4   28.99    9.96
   0   2  -5  379.60   10.47
   0   2   5  324.74    6.29
   0   2  -5  334.92    6.31
   0   2   5  349.69   10.54
   0  -2  -5  340.36    9.52
   0  -2   5  373.14    7.99
   0  -2  -5  355.10   15.05
   0  -2   5  347.04    9.83
   0  -2  -5  338.65    9.63
   0  -2   5  339.51    8.62
   0   2   6  700.00   14.84
   0   2  -6  702.38   13.02
   0   2  -6  693.09   11.36
   0  -2  -6  720.56   11.35
   0  -2   6  725.90   11.82
   0  -2   6  759.48   10.02
   0  -2  -6  695.06   12.07
   0  -2   6  681.17   14.31
   0   2  -7 1014.67   15.46
   0   2   7 1043.26   17.44
   0  -2  -7 1015.99   14.02
   0  -2  -7 1033.95   15.18
   0  -2   7  988.50   13.81
   0  -2   7 1092.26   13.21
   0  -2   7 1023.05   15.90
   0   2  -8  501.44    6.79
   0   2  -8  487.61   10.80
   0   2   8  489.89   14.19
   0  -2  -8  480.84   10.15
   0  -2  -8  500.68    8.41
   0  -2   8  517.40    9.17
   0  -2   8  475.80    6.51
   0  -2   8  487.40   14.46
   0  -2  -8  457.17    6.35
   0  -2  -8  483.06    6.51
   0   2  -9  884.15   25.22
   0   2  -9  886.02   27.67
   0   2   9  949.38   30.86
   0  -2  -9  935.84   29.37
   0  -2  -9  902.90   27.22
   0  -2   9  945.39   29.99
   0  -2   9  910.33   25.88
   0  -2   9  908.77   30.35
   0  -2  -9  870.40   24.89
   0   2  10   19.75   10.34
   0   2 -10   11.96    6.57
   0  -2 -10   13.10    9.72
   0  -2  10   16.95    6.68
   0  -2 -10   16.01    9.00
   0  -2  10   17.80    7.17
   0  -2 -10   11.94    2.96
   0  -2 -10   15.25    2.39
   0   2 -11    6.37    4.79
   0   2  11    7.78    5.98
   0  -2 -11    8.62    4.99
   0  -2 -11    6.58    6.00
   0  -2  11   11.53    5.64
   0  -2  11    8.32    1.89
   0  -2  11    8.91    7.12
   0  -2 -11    5.34    1.51
   0  -2 -11    9.38    3.08
   0   2  12   66.24   19.55
   0   2 -12   53.04    7.88
   0  -2 -12   65.09   19.20
   0  -2  12   49.14    2.14
   0  -2  12   54.58    9.47
   0  -2  12   62.67    7.25
   0  -2 -12   54.67   20.00
   0  -2  12   49.02   11.76
   0  -2 -12   42.59    2.93
   0  -2 -12   56.58    4.83
   0   2 -13   95.70    7.48
   0   2  13   97.53   13.52
   0  -2 -13   94.72    6.02
   0  -2 -13   92.32   12.21
   0  -2  13  107.29   16.72
   0  -2  13   82.44   16.07
   0  -2  13   95.79   18.54
   0  -2 -13   92.24    5.00
   0   2 -14   49.67    7.20
   0   2  14   43.57    9.74
   0  -2 -14   50.32   18.49
   0  -2 -14   53.25   10.52
   0  -2  14   46.13   17.40
   0  -2  14   47.69    5.77
   0  -2  14   48.59   18.17
   0  -2 -14   46.59    4.71
   0   2 -15   25.68    6.29
   0   2  15   25.16    7.03
   0  -2 -15   34.34   14.53
   0  -2  15   26.19    9.59
   0  -2  15   25.69   12.31
   0   2  16  288.14   12.50
   0   2 -16  295.40    9.96
   0   2  16  302.38   16.20
   0  -2  16  318.54   10.55
   0  -2 -16  301.00   23.51
   0  -2  16  295.86   12.35
   0   2  17  115.78   11.35
   0   2 -17  112.66   17.41
   0   2  17  121.81   14.92
   0  -2  17  127.38   13.35
   0  -2 -17  109.07   16.71
   0  -2  17  120.04   11.10
   0   2  18  150.09   11.07
   0   2 -18  146.35   20.41
   0   2  18  137.77   25.38
   0  -2  18  145.86   31.79
   0  -2 -18  152.52    7.63
   0  -2  18  147.61   14.67
   0   2  19   58.36   17.05
   0   2 -19   62.74   15.27
   0   2  19   46.69   20.53
   0   2 -19   69.79   11.08
   0  -2 -19   60.99   11.60
   0  -2  19   64.39   15.81
   0   2  20   17.02    8.87
   0   2 -20    6.18    7.19
   0   2  20   11.12    6.88
   0   2 -20   22.48   10.88
   0  -2 -20    3.10    6.26
   0  -2  20   12.37    8.46
   0   2  21   -1.34    5.72
   0   2 -21    7.03    7.31
   0  -2 -21    1.98    5.08
   0  -2  21    3.98    5.62
   0   2 -22   25.19    8.68
   0   4   0   41.57    2.53
   0   4   0   36.74    6.53
   0   4   0   45.87    4.95
   0   4   0   38.71    6.52
   0  -4   0   39.95    8.56
   0  -4   0   48.92   16.35
   0   4   1   -0.08    2.53
   0   4  -1   -0.17    4.20
   0   4  -1   -0.55    1.60
   0   4  -1    2.45    3.79
   0   4   1    1.39    5.56
   0   4  -1    0.08    1.62
   0   4   1    0.57    1.66
   0   4   1   -0.45    1.62
   0  -4  -1    1.55    1.49
   0  -4   1    0.74    1.84
   0  -4   1    3.17    2.25
   0  -4  -1   -0.12    2.13
   0   4   2  272.98   10.32
   0   4  -2  252.00   11.06
   0   4  -2  266.28    8.77
   0   4  -2  275.48   10.43
   0   4   2  308.89   21.36
   0   4  -2  280.76    8.90
   0   4   2  268.56    8.89
   0   4   2  263.43    8.46
   0  -4  -2  271.62   10.18
   0  -4   2  272.07   10.28
   0  -4   2  274.35   10.46
   0  -4  -2  276.79   11.97
   0   4   3  332.94   21.15
   0   4  -3  299.63   14.13
   0   4  -3  272.20    8.66
   0   4  -3  296.82   10.58
   0   4  -3  291.37   10.28
   0   4   3  297.65    9.74
   0   4   3  309.40   12.19
   0  -4  -3  299.29   11.08
   0  -4   3  287.89   10.76
   0  -4   3  299.29   10.29
   0   4   4   17.27    3.23
   0   4  -4   13.30    8.69
   0   4  -4   15.94    4.49
   0   4   4   15.34    3.87
   0   4  -4   20.48    1.87
   0   4   4   12.29    5.21
   0  -4   4   21.54    8.79
   0  -4   4   27.48    5.73
   0  -4  -4   25.78    8.37
   0   4   5  194.18    5.35
   0   4  -5  220.50   12.35
   0   4   5  221.20   11.78
   0   4  -5  186.72    5.66
   0   4  -5  213.90    6.84
   0  -4   5  223.55    8.70
   0  -4  -5  229.24   16.50
   0  -4   5  235.60   10.27
   0  -4  -5  213.22    8.26
   0   4  -6    1.22    5.63
   0   4  -6    2.04    1.26
   0   4   6    0.78    4.48
   0  -4  -6    2.51    3.44
   0  -4  -6    2.02    1.99
   0  -4   6    0.72    3.03
   0  -4   6    0.36    2.23
   0   4   7   17.40    6.93
   0   4  -7   30.91    9.11
   0  -4  -7   22.21   11.00
   0  -4   7   22.69   10.95
   0  -4  -7   31.97   10.80
   0  -4   7   20.89    9.22
   0   4   8  103.67   23.93
   0   4  -8  129.11    9.47
   0  -4  -8  131.98   11.80
   0  -4   8  128.22    7.55
   0  -4  -8  119.58   14.94
   0  -4   8  129.03   15.91
   0   4   9   39.60   14.49
   0   4  -9   47.56    9.27
   0  -4  -9   25.89   14.60
   0  -4   9   46.90   14.91
   0  -4  -9   41.07   11.69
   0  -4   9   49.64   17.40
   0   4  10    5.38    5.93
   0   4 -10    6.61    5.32
   0  -4 -10    8.73    7.47
   0  -4  10    1.91    3.45
   0  -4 -10    7.83    7.37
   0  -4  10    7.57    4.15
   0   4 -11   90.51   11.36
   0   4  11  107.00   22.83
   0  -4 -11  102.84   10.38
   0  -4  11   97.94   14.53
   0  -4  11  102.86   22.56
   0   4 -12   67.04   11.43
   0   4  12   58.75   20.34
   0  -4 -12   59.17    8.52
   0  -4  12   60.21    9.87
   0  -4  12   64.78   28.30
   0   4  13   65.21   22.65
   0   4 -13   70.35   10.52
   0   4  13   81.22   30.18
   0  -4  13   77.08   10.15
   0  -4 -13   73.18   11.52
   0  -4  13   79.34   27.45
   0   4  14  113.10   23.69
   0   4 -14  112.71   10.24
   0   4  14  131.45   17.66
   0  -4  14  128.75    8.15
   0  -4 -14  112.73   14.07
   0  -4  14  109.57   29.46
   0   4  15   10.26    5.48
   0   4 -15    3.79    4.74
   0   4  15    4.82    6.57
   0  -4  15    8.62    6.49
   0  -4 -15    5.63    3.93
   0  -4  15    3.71    3.43
   0   4  16  170.49   13.34
   0   4 -16  180.81    8.92
   0   4  16  153.43   23.38
   0  -4  16  160.90   16.24
   0  -4 -16  149.08   16.11
   0  -4  16  165.50   16.96
   0   4  17    7.77    6.45
   0   4 -17    7.11    4.48
   0   4  17   12.48   12.82
   0  -4  17   12.04    7.05
   0  -4 -17    7.10    8.56
   0  -4  17   10.03    8.20
   0   4  18    7.21    5.61
   0   4 -18    4.53    5.94
   0   4  18    7.63   14.86
   0  -4  18   -0.03    5.28
   0  -4 -18    6.74    5.79
   0  -4  18   -0.37    3.53
   0   4  19    2.31    2.59
   0   4 -19   -0.64    3.97
   0   4  19    0.32    8.44
   0  -4  19    0.41    2.42
   0  -4 -19    2.77    3.21
   0  -4  20   16.15   10.37
   0   6   0  170.12   10.11
   0   6   0  153.70    9.50
   0   6   0  154.68    6.86
   0  -6   0  172.86   15.75
   0   6   1   -1.16    3.07
   0   6  -1    1.30    4.48
   0   6  -1    1.97    5.30
   0   6   1    4.82    9.84
   0   6  -1   -3.74    2.69
   0  -6  -1   10.31    7.15
   0  -6   1    3.29    2.37
   0   6   2    6.44    4.70
   0   6  -2   -0.14    4.63
   0   6  -2   -1.70    4.07
   0   6   2    9.93   10.10
   0   6  -2   -0.31    2.68
   0   6   2    5.19    4.47
   0  -6  -2    3.34    5.31
   0  -6   2    4.15    3.70
   0   6  -3    3.33    3.41
   0   6  -3   -0.52    4.31
   0   6   3    1.21    6.78
   0   6   3   -0.15    3.51
   0   6   3    4.78    3.87
   0  -6  -3    7.74    5.25
   0  -6   3    2.86    2.29
   0  -6   3    3.99    3.65
   0   6  -4    1.41    4.11
   0   6  -4    3.94    6.77
   0   6   4    2.51    7.91
   0   6   4   -0.38    3.78
   0   6   4    0.55    1.69
   0  -6  -4    3.83    2.81
   0  -6   4    0.37    1.49
   0  -6   4    0.19    2.93
   0   6   5    2.71    5.73
   0   6  -5    0.83    4.63
   0   6   5   -1.74    8.75
   0  -6   5    2.90    2.48
   0  -6  -5    2.17    3.15
   0  -6   5    1.04    2.34
   0   6   6   13.25    6.98
   0   6  -6    9.53    5.74
   0   6   6    1.58   10.84
   0  -6   6    6.91    3.74
   0  -6  -6    9.95    4.95
   0  -6   6   11.71    5.00
   0   6   7   -1.21    4.19
   0   6  -7    4.03    5.13
   0   6   7    6.08   11.50
   0  -6   7   -0.86    2.77
   0  -6  -7    3.47    4.60
   0  -6   7   -0.32    4.03
   0   6   8   -0.18    3.28
   0   6  -8   -1.03    5.84
   0   6   8   -0.62   11.87
   0  -6   8   -2.46    2.70
   0  -6  -8   -0.88    4.26
   0  -6   8   -0.17    4.90
   0   6   9    2.17    3.37
   0   6  -9   -2.97    5.82
   0   6   9   -4.48   10.99
   0  -6   9    2.03    3.17
   0  -6  -9    5.04    3.12
   0  -6   9    1.87    2.89
   0   6  10  157.39   15.23
   0   6 -10  154.95   13.27
   0   6  10  171.09   18.54
   0  -6  10  160.08    7.94
   0  -6 -10  161.48   14.84
   0  -6  10  169.33   21.85
   0   6  11   50.51   24.84
   0   6 -11   65.12   10.33
   0   6  11   75.63   16.83
   0  -6  11   65.60    7.51
   0  -6 -11   53.55   27.49
   0  -6  11   69.47   23.58
   0   6  12   14.27    7.99
   0   6 -12   13.39    6.43
   0   6  12   21.59   13.10
   0  -6  12   11.92    8.93
   0  -6 -12   13.63    5.53
   0  -6  12   10.60   10.99
   0   6  13  202.68   19.31
   0   6 -13  173.90   11.76
   0   6  13  174.04   11.46
   0  -6 -13  155.68   19.88
   0  -6  13  172.95   19.56
   0   6  14  208.15   24.13
   0   6 -14  212.08   15.74
   0   6  14  185.56   16.40
   0  -6 -14  232.25   15.67
   0  -6  14  179.41   22.02
   0   6  15   15.52   16.85
   0   6 -15   -2.10    4.33
   0   6  15    2.11    2.80
   0  -6 -15    0.18    2.67
   0  -6  15    4.75    4.18
   0   6  16    2.42    4.91
   0   6 -16    5.28    4.89
   0  -6 -16    1.96    5.05
   0   6  17    9.91    5.53
   0  -6 -17   -0.45    3.65
   0   8   0   37.25    7.69
   0   8  -1    1.99    3.66
   0   8   1   -0.16    3.64
   0   8   1    3.88    6.83
   0   8  -2   -1.15    3.60
   0   8   2    0.42    3.65
   0   8   2   -1.50    5.74
   0   8  -2    2.40    3.34
   0   8  -3   12.33    6.79
   0   8   3    2.38    3.82
   0   8   3    9.12    6.94
   0   8  -3    8.41    6.11
   0   8   4   -0.12    7.31
   0   8  -4    1.17    3.63
   0   8  -4    5.96    5.97
   0  -8  -4   -0.49    2.96
   0   8   5    1.31    7.24
   0   8  -5    4.97    3.87
   0   8  -5   12.32    9.17
   0  -8  -5    4.12    1.83
   0   8   6   27.84    9.89
   0   8  -6   17.46    5.64
   0   8  -6   30.36   10.03
   0  -8  -6   14.93    7.50
   0   8   7    6.68   10.40
   0   8  -7    5.06    5.57
   0   8  -7    9.69    9.52
   0  -8  -7    4.93    2.99
   0   8  -8   68.95    7.38
   0   8   8   71.43   15.41
   0   8  -8   73.99   11.26
   0   8  -9   19.66    6.19
   0   8   9   31.55   17.43
   0   8 -10    7.12    3.50
   0   8 -10   23.98   10.74
   0   8 -11    5.47    4.23
   1   1 -21  148.55   21.28
  -1   1  21  169.50   16.81
   1  -1 -21  161.84   12.32
  -1  -1  21  145.17   23.04
  -1   1  20   -2.18    6.56
   1   1 -20    1.62    2.84
  -1   1  20    2.66    4.66
   1   1 -20    3.51    4.31
   1  -1 -20    2.46    3.32
  -1  -1  20    6.20    4.29
  -1   1  19    3.83    2.78
   1   1 -19    4.29    4.92
  -1   1  19    7.92    7.68
   1   1 -19    9.37    9.24
   1  -1 -19    1.81    4.88
  -1  -1  19    3.77    7.26
  -1   1  18    4.06    5.11
   1   1 -18    6.04    3.44
  -1   1  18    0.35    7.76
  -1  -1  18    4.03    4.20
   1  -1 -18    5.84    4.29
  -1  -1  18    6.30    3.16
   1   1 -17   -1.75    4.21
  -1   1  17    4.04    5.33
   1  -1 -17    3.18    4.02
  -1  -1  17    6.39    4.86
  -1  -1  17    3.03    2.96
   1  -1 -17    4.46    3.86
   1   1 -16    1.84    2.72
  -1   1  16    4.17    6.44
   1  -1 -16   -2.68    5.00
   1  -1 -16    2.77    2.92
  -1  -1  16   -0.33    5.56
  -1  -1  16    2.76    5.44
  -1  -1  16    2.87    3.70
   1  -1 -16    0.31    2.84
  -1   1  15   -3.97    6.42
   1   1 -15    1.60    2.68
   1  -1 -15    3.40    4.19
  -1  -1  15    8.91    5.65
   1  -1 -15    4.89    4.47
  -1  -1  15    4.43    3.63
   1  -1 -15    3.61    2.91
   1   1 -14   -0.55    1.74
   1   1 -14    3.04    3.78
  -1   1  14   -3.41    5.43
   1  -1 -14    2.88    2.48
  -1  -1  14    2.31    3.00
   1  -1 -14    2.09    2.07
  -1  -1  14    0.46    1.89
  -1   1  13   26.76    8.16
   1   1 -13   39.70    7.30
   1   1 -13   35.01    4.57
  -1   1  13   36.60   14.06
   1  -1 -13   33.64    9.41
  -1  -1  13   27.03    8.43
   1  -1 -13   30.85   11.88
  -1  -1  13   37.05   10.90
  -1   1  12    5.59    5.74
   1   1 -12    0.27    3.55
   1   1 -12    3.44    2.08
  -1   1  12    2.33    2.08
   1  -1 -12    3.33    5.35
  -1  -1  12    2.00    1.46
   1  -1 -12    2.73    4.28
  -1  -1  12    6.89    3.68
  -1  -1  12    5.43    5.01
  -1   1  11   21.08    6.98
   1   1 -11   12.21    4.91
   1   1 -11   18.14    7.25
  -1   1  11   14.04    4.22
   1  -1 -11   13.16    7.87
  -1  -1  11   14.78    4.15
   1  -1 -11    9.23    6.21
  -1  -1  11   21.44    7.13
  -1  -1  11   14.59    5.46
   1  -1 -11   11.69    3.25
  -1   1  10   99.79    9.97
   1   1 -10   89.49    9.08
   1   1 -10   80.03    5.45
  -1   1  10   88.28    5.07
   1  -1 -10   82.95    5.71
  -1  -1  10   76.72    3.44
   1  -1 -10   94.11   13.77
  -1  -1  10   81.38    7.44
  -1  -1  10   91.72   16.84
   1  -1 -10   78.38    3.15
  -1   1   9  579.46   11.68
   1   1  -9  591.89   10.74
   1   1  -9  574.90    9.06
  -1   1   9  561.37   10.55
   1  -1  -9  600.32    9.83
  -1  -1   9  580.59    8.76
   1  -1  -9  625.14   13.83
  -1  -1   9  594.15   10.57
  -1  -1   9  589.64   11.69
   1  -1  -9  561.98    8.64
  -1   1   8 1934.07   25.20
   1   1  -8 2042.55   25.90
   1   1  -8 2051.51   25.11
  -1   1   8 2057.69   27.13
   1  -1  -8 2062.37   27.88
  -1  -1   8 2016.91   24.73
   1  -1  -8 2027.50   26.31
  -1  -1   8 2020.63   26.39
   1  -1  -8 1945.02   23.92
   1   1  -7   68.73    5.23
  -1   1   7   69.50    4.02
   1   1  -7   74.49    6.84
  -1   1   7   71.60    8.33
   1   1  -7   78.15    5.57
  -1   1   7   81.63   12.22
  -1   1   7   70.33    6.67
   1   1  -7   64.65    4.89
   1  -1  -7   67.69    6.61
  -1  -1   7   69.88    9.45
  -1  -1   7   70.60    3.84
  -1  -1   7   80.56   11.91
   1  -1  -7   76.29    5.49
   1  -1  -7   66.23    4.85
   1   1  -6 2312.24   21.16
  -1   1   6 2178.18   19.24
   1   1  -6 2268.39   21.11
  -1   1   6 2228.26   18.87
  -1   1   6 2255.93   20.20
   1   1  -6 2299.52   19.22
  -1   1   6 2125.84   21.58
   1   1  -6 2157.70   46.59
   1  -1  -6 2215.92   20.98
   1  -1  -6 2276.36   20.96
   1  -1  -6 2335.68   22.98
  -1  -1   6 2203.97   19.70
  -1  -1   6 2326.16   24.89
  -1  -1   6 2193.62   20.37
   1  -1  -6 2161.20   18.39
  -1  -1   511644.14   17.83
   1   1  -3  662.33   13.23
  -1   1   3  649.65    7.48
   1   1  -3  635.19    5.93
  -1   1   3  651.52    8.03
  -1   1   3  662.63   11.98
   1   1  -3  616.48    7.01
   1   1  -3  650.99   14.54
   1  -1  -3  637.78    7.60
   1  -1  -3  657.64   18.26
  -1  -1   3  624.99   10.48
  -1  -1   3  641.49   13.33
  -1  -1   3  622.93    5.68
  -1  -1   3  632.67    9.64
   1  -1  -3  623.59    9.97
   1   1  -2 2901.54   29.21
  -1   1   2 2798.99   26.67
   1   1  -2 2835.84   23.99
   1   1  -2 2763.36   27.61
  -1  -1   2 2908.54   24.10
  -1  -1   2 2777.23   26.87
   1  -1  -2 2852.07   25.70
  -1  -1   2 2799.95   25.16
   1  -1  -2 2797.95   26.04
   1   1  -1  799.60    7.05
  -1   1   1  770.81    7.07
   1   1  -1  745.22    9.01
   1   1  -1  749.62    8.95
  -1   1   1  795.14    8.45
  -1   1   1  767.88    9.15
  -1   1   1  776.49    6.90
   1   1  -1  766.90   11.07
   1  -1  -1  759.85    7.70
  -1  -1   1  780.75    7.41
  -1  -1   1  783.17    8.66
  -1  -1   1  788.11    8.32
   1  -1  -1  752.04    7.46
   1   1   0   24.08    1.87
  -1   1   0   23.96    2.92
  -1   1   0   21.24    2.09
   1   1   0   25.76    2.79
   1   1   0   22.52    4.47
   1   1   0   17.22    5.84
  -1   1   0   20.65    5.75
  -1   1   0   24.02    5.67
   1   1   0   25.66    4.79
   1  -1   0   15.16    4.78
   1  -1   0   27.41    3.31
   1  -1   0   21.07    5.12
   1  -1   0   24.58    5.91
  -1  -1   0   27.05    9.12
  -1  -1   0   13.89    2.13
  -1   1  -1  402.65    4.53
   1   1   1  407.40    4.98
  -1   1  -1  408.81    9.01
   1   1   1  392.61    5.42
  -1   1  -1  407.72    5.86
   1   1   1  397.72    7.14
  -1   1  -1  385.47    3.97
   1   1   1  396.31    4.02
  -1  -1  -1  374.86    5.21
   1  -1   1  410.57    7.24
  -1  -1  -1  391.54    6.39
   1  -1   1  409.60    5.10
  -1  -1  -1  393.82    9.54
   1  -1   1  404.11    6.14
  -1   1  -2 2099.74   23.69
   1   1   2 2015.26   19.60
  -1   1  -2 2063.81   18.23
  -1  -1  -2 2105.85   23.10
  -1  -1  -2 2103.64   21.09
  -1  -1  -3 7315.53   16.28
   1   1   5 1764.76   18.95
   1   1   5 1668.71   14.76
   1   1   5 1794.29   16.76
  -1   1  -5 1698.91   17.93
  -1   1  -5 1694.43   16.31
   1  -1   5 1674.21   16.41
   1  -1   5 1781.64   16.44
   1  -1   5 1779.34   14.72
  -1  -1  -5 1711.73   15.91
  -1  -1  -5 1698.06   16.70
   1  -1   5 1690.48   17.22
  -1  -1  -5 1801.08   17.28
  -1  -1  -5 1718.42   14.59
  -1  -1  -5 1748.72   15.10
  -1   1  -6    1.11    1.85
   1   1   6    2.46    1.75
  -1   1  -6    1.31    3.12
  -1   1  -6    1.23    1.90
   1   1   6    4.02    4.17
  -1   1  -6    2.89    3.87
   1   1   6   -0.37    4.72
   1  -1   6    1.57    3.23
  -1  -1  -6    4.58    3.97
   1  -1   6    3.21    2.01
   1  -1   6    4.59    2.99
  -1  -1  -6    2.13    3.89
   1  -1   6    1.68    3.28
  -1  -1  -6    4.60    4.74
  -1  -1  -6    1.29    1.16
   1   1   7   24.77    7.94
  -1   1  -7   25.13    5.62
  -1   1  -7   23.85    3.41
   1   1   7   29.72   13.75
  -1  -1  -7   25.39   12.22
  -1  -1  -7   31.20    4.92
   1  -1   7   28.00   10.68
   1  -1   7   24.96    2.37
   1  -1   7   29.06    7.98
  -1  -1  -7   26.36    2.83
  -1   1  -8  223.69    5.97
  -1   1  -8  216.11    6.18
   1   1   8  234.19    8.51
  -1  -1  -8  229.02    6.42
  -1  -1  -8  222.84    6.32
   1  -1   8  221.20    6.36
   1  -1   8  213.52    3.54
   1  -1   8  196.70    6.62
  -1  -1  -8  210.07    3.49
  -1   1  -9   22.57    8.11
  -1   1  -9   12.50    4.44
   1   1   9   20.67    5.31
  -1  -1  -9   20.19   14.10
  -1  -1  -9   25.49    9.96
   1  -1   9   21.24    7.73
   1  -1   9   19.33    4.10
   1  -1   9   15.83   10.10
  -1  -1  -9   18.24    2.52
  -1   1 -10    1.64    1.73
  -1   1 -10    0.44    3.88
   1   1  10   -0.57    5.56
  -1  -1 -10   -2.22    4.74
  -1  -1 -10   -3.03    4.06
   1  -1  10   -5.20    4.60
   1  -1  10    1.87    1.73
   1  -1  10   -1.08    4.72
  -1  -1 -10    2.05    1.68
  -1   1 -11    2.27    2.14
  -1   1 -11    1.51    3.53
   1   1  11    3.50    3.54
  -1  -1 -11    2.45    2.06
  -1  -1 -11    7.89    3.78
   1  -1  11    4.48    3.19
   1  -1  11    2.75    2.11
   1  -1  11    4.86    4.69
  -1  -1 -11    3.59    2.33
  -1  -1 -11    3.27    2.78
  -1   1 -12    2.82    3.44
   1   1  12    2.95    4.97
  -1  -1 -12    0.49    3.61
  -1  -1 -12    0.58    1.82
   1  -1  12    4.12    2.86
   1  -1  12    1.92    1.59
   1  -1  12   -2.12    3.96
  -1  -1 -12    0.90    3.14
  -1   1 -13   49.01   13.47
   1   1  13   47.71   16.82
  -1  -1 -13   54.76    7.02
  -1  -1 -13   50.71   10.14
   1  -1  13   51.34   16.61
   1  -1  13   52.77   15.52
   1  -1  13   48.43   11.38
  -1  -1 -13   44.85    5.35
   1   1  14   62.37    9.15
  -1   1 -14   62.07    6.19
   1  -1  14   62.00   16.09
   1  -1  14   71.46   10.20
  -1  -1 -14   64.78   13.51
   1  -1  14   63.80   10.01
  -1  -1 -14   61.77    5.88
  -1   1 -15   -0.92    4.63
   1   1  15   -0.22    8.37
   1   1  15    2.52    3.81
  -1  -1 -15    0.49    2.63
   1  -1  15    4.77    5.21
   1  -1  15   -0.39    5.23
   1  -1  15   -2.52    3.45
  -1  -1 -15   -1.11    3.13
  -1   1 -16   51.81    9.97
   1   1  16   56.89   11.30
   1   1  16   47.07   10.39
  -1  -1 -16   49.42    7.66
   1  -1  16   44.86    6.38
   1  -1  16   36.78   16.76
   1  -1  16   48.36   11.52
  -1  -1 -16   52.89    5.49
   1   1  17   47.16   16.67
  -1   1 -17   47.35    9.03
   1   1  17   40.73   20.54
  -1   1 -17   49.01    8.32
  -1  -1 -17   49.03    7.31
   1  -1  17   47.76   24.93
   1   1  18    0.10    6.69
  -1   1 -18   -0.37    4.59
   1   1  18   -0.08    8.65
  -1   1 -18   -2.49    5.58
  -1  -1 -18    2.83    3.38
   1  -1  18    3.66    4.40
   1   1  19  291.61   20.29
  -1   1 -19  298.75   13.10
   1   1  19  299.95   18.50
  -1   1 -19  287.72   14.29
  -1  -1 -19  282.19   20.85
   1  -1  19  288.38   15.27
  -1   1 -20  382.63   22.55
  -1   1 -20  362.57   28.40
   1   1  20  354.59   21.94
   1  -1  20  317.26   31.82
  -1  -1 -20  379.28   21.95
   1   1  21  190.65   14.36
   1  -1  21  196.08   13.88
  -1  -1 -21  193.37   12.82
  -1   3  21    2.36    6.63
   1   3 -21   -1.81    5.34
  -1  -3  21    2.18    3.39
  -1   3  20   10.31   10.01
   1   3 -20   11.58    5.68
  -1   3  20   12.52    8.24
  -1  -3  20   10.27    8.70
   1  -3 -20    9.73    7.94
  -1   3  19    5.74    5.59
   1   3 -19    0.08    4.30
  -1   3  19   -0.95    8.01
  -1  -3  19   -3.38    4.67
   1  -3 -19    3.65    3.02
  -1  -3  19   -4.12    3.96
  -1   3  18   12.43    9.24
   1   3 -18    6.94    5.95
  -1   3  18    3.33    7.98
  -1  -3  18    2.39    6.25
   1  -3 -18    5.77    4.35
  -1  -3  18    4.61    3.50
  -1   3  17   19.56   10.05
   1   3 -17   28.02    7.96
  -1   3  17   31.19   19.24
  -1  -3  17   26.92    8.63
   1  -3 -17   19.55    8.69
  -1  -3  17   21.48   10.95
   1   3 -16   18.29    6.46
  -1   3  16   15.30    8.51
   1  -3 -16   16.52    8.59
  -1  -3  16   15.88    4.62
  -1  -3  16   17.64    8.18
   1   3 -15   16.73    8.77
  -1   3  15   10.98   10.27
   1  -3 -15   17.58    7.69
  -1  -3  15   20.89    6.48
  -1  -3  15   17.16    8.93
  -1   3  14   16.20    8.99
   1   3 -14   17.91    8.28
   1  -3 -14   11.42   10.84
  -1  -3  14   17.69    6.11
   1  -3 -14   13.11    5.42
  -1  -3  14   17.29    8.53
  -1   3  13   14.32   10.48
   1   3 -13   21.35    7.41
   1  -3 -13   28.02   13.56
  -1  -3  13   29.38    8.37
   1  -3 -13   26.30   10.83
  -1  -3  13   14.03   12.11
  -1   3  12  676.76   29.45
   1   3 -12  693.25   13.07
   1  -3 -12  669.25   18.33
  -1  -3  12  705.49   12.87
   1  -3 -12  700.40   11.68
  -1  -3  12  708.00   21.74
  -1   3  11   -3.51    6.69
   1   3 -11    2.54    4.88
   1  -3 -11    5.30    3.84
  -1  -3  11    1.23    2.80
   1  -3 -11    3.34    3.17
  -1  -3  11   -0.61    4.34
  -1   3  10  198.18   14.27
   1   3 -10  191.09   10.21
   1  -3 -10  199.62   10.31
  -1  -3  10  209.88    9.51
   1  -3 -10  193.91    9.26
  -1  -3  10  197.06   14.68
  -1   3   9   -0.90    6.15
   1   3  -9    1.16    4.71
   1  -3  -9    3.92    5.91
  -1  -3   9   -2.38    3.29
   1  -3  -9   -2.00    3.60
  -1  -3   9    3.77    3.91
  -1   3   8   68.61   11.82
   1   3  -8   67.13   10.88
   1  -3  -8   82.50   13.37
  -1  -3   8   81.69    5.38
   1  -3  -8   70.67    5.50
  -1  -3   8   76.35   20.35
  -1   3   7   17.86    9.56
   1   3  -7   13.46    8.63
   1  -3  -7    1.84    4.95
  -1  -3   7    1.17    2.27
   1  -3  -7    1.26    2.12
  -1  -3   7    5.54    5.53
  -1   3   6   53.48    8.80
   1   3  -6   58.04    9.57
   1   3  -6   58.83    1.92
   1   3  -6   57.43    3.41
   1  -3  -6   72.96    9.23
  -1  -3   6   65.37    4.52
   1  -3  -6   61.56   18.82
  -1  -3   6   55.11   17.02
  -1   3   5   87.30   16.40
   1   3  -5   76.21    7.69
   1   3  -5   86.80    2.52
   1   3  -5   92.01    3.93
   1  -3  -5   89.46    9.42
  -1  -3   5   93.48    3.77
   1  -3  -5   87.19   10.94
  -1  -3   5   87.70    7.27
   1   3  -4    7.72    2.31
  -1   3   4    6.46    3.27
   1   3  -4    4.60    5.10
  -1   3   4    6.12    6.13
   1   3  -4    7.06    3.68
  -1   3   4    3.88    1.89
  -1  -3   4    6.90    5.53
   1  -3  -4    5.30    5.03
   1  -3  -4    8.13    4.46
  -1  -3   4    8.98    4.23
   1  -3  -4    5.62    3.26
   1   3  -3   20.43    8.02
   1   3  -3   24.63    6.02
  -1   3   3   22.80    2.50
   1   3  -3   28.88    8.42
  -1   3   3   15.06    4.20
   1   3  -3   14.21    2.70
   1   3  -3   23.38    4.17
  -1   3   3   17.16    7.83
  -1   3   3   16.29    5.99
  -1   3   3   22.96    3.57
  -1  -3   3   26.62    3.52
  -1  -3   3   31.18    8.77
   1  -3  -3   22.82    8.97
   1  -3  -3   27.55   11.36
   1   3  -2   55.83    7.06
   1   3  -2   46.16    3.53
  -1   3   2   54.68    6.74
   1   3  -2   52.40    8.31
  -1   3   2   46.85    2.87
  -1   3   2   52.31    7.39
  -1   3   2   55.17    5.14
   1   3  -2   46.38    5.61
  -1   3   2   52.16    7.25
   1   3  -2   51.69    5.17
   1  -3  -2   49.91    5.33
   1  -3  -2   58.74    9.41
   1  -3  -2   55.73    6.08
  -1  -3   2   53.44    4.03
  -1  -3   2   55.42   17.49
   1   3  -1  125.55    6.54
  -1   3   1  127.63    6.00
  -1   3   1  126.09    6.65
  -1   3   1  130.58    6.16
   1   3  -1  136.20    6.10
   1   3  -1  125.39    5.77
  -1   3   1  123.47    5.96
   1   3  -1  127.98    9.33
  -1   3   1  138.78   12.94
   1   3  -1  123.66    6.32
  -1  -3   1  135.21   15.40
   1  -3  -1  130.12   10.73
  -1  -3   1  123.91    7.02
   1  -3  -1  148.44   10.99
   1  -3  -1  133.54    7.01
  -1  -3   1  129.89    8.92
   1   3   0    0.41    1.59
  -1   3   0    1.20    1.47
  -1   3   0   -0.14    2.08
   1   3   0    3.50    3.19
   1   3   0    0.19    2.06
  -1   3   0    0.27    1.86
   1   3   0   -1.46    5.28
  -1   3   0   -0.86    1.90
   1   3   0    0.43    2.85
   1   3   0   -0.52    1.43
   1  -3   0    0.16    1.29
   1  -3   0    1.80    2.54
   1  -3   0    1.17    3.25
  -1  -3   0    2.31    2.89
  -1  -3   0    0.76    1.21
   1   3   1   23.65    4.46
  -1   3  -1   26.14    4.78
   1   3   1   24.70    3.20
  -1   3  -1   12.31    4.27
   1   3   1   14.65    9.40
  -1   3  -1   25.79    4.41
  -1   3  -1   25.71    2.36
  -1   3  -1   28.51    9.49
  -1   3  -1   23.93    7.69
   1   3   1   24.00    3.48
   1   3   1   14.60   11.37
   1   3   1   23.98    5.82
  -1  -3  -1   24.09    4.68
   1  -3   1   26.42    4.55
   1  -3   1   31.01   11.58
  -1  -3  -1   27.34    8.58
  -1   3  -2  132.99    6.54
  -1   3  -2  132.88    5.89
   1   3   2  132.26    6.69
  -1   3  -2  123.57    9.06
   1   3   2  118.70    6.51
  -1   3  -2  124.88    5.96
  -1   3  -2  131.95    8.13
   1   3   2  129.58    6.12
   1   3   2  125.39    8.71
  -1   3  -2  127.55    7.17
   1   3   2  126.24    7.14
  -1  -3  -2  131.46    6.83
   1  -3   2  132.96    6.56
  -1  -3  -2  136.55    8.26
   1  -3   2  129.34   14.37
  -1   3  -3  982.91   14.78
   1   3   3  946.42   15.68
   1   3   3  907.37   13.67
  -1   3  -3  942.63   15.91
  -1   3  -3  995.37   13.87
  -1   3  -3  868.47   12.07
  -1   3  -3  935.67   14.11
   1   3   3  919.46   12.40
  -1  -3  -3  859.44   13.88
   1  -3   3  932.94   13.52
  -1  -3  -3  907.71   14.53
  -1  -3  -3  970.02   13.85
   1  -3   3  947.10   15.26
  -1  -3  -3  937.11   14.31
  -1   3  -4  124.68    3.19
  -1   3  -4  120.86    9.43
  -1   3  -4  105.81    3.43
  -1   3  -4  105.00    2.67
   1   3   4  118.74    8.58
  -1  -3  -4  116.71    5.75
  -1  -3  -4  123.99    7.03
   1  -3   4  125.78    4.12
  -1  -3  -4  111.07    5.66
   1  -3   4  117.85    6.26
   1   3   5  318.24    9.28
  -1   3  -5  320.38    9.55
  -1   3  -5  333.07    4.41
  -1   3  -5  327.87    6.24
  -1  -3  -5  333.97   13.31
   1  -3   5  354.58    7.99
  -1  -3  -5  330.53   19.15
   1  -3   5  322.98    8.44
   1   3   6  141.18   10.78
  -1   3  -6  138.83   10.78
  -1  -3  -6  146.28    9.04
   1  -3   6  148.21    5.10
  -1  -3  -6  147.41   10.88
   1  -3   6  152.69   22.48
   1   3   7    0.75    7.14
  -1   3  -7    5.66    8.08
  -1  -3  -7    0.71    2.54
   1  -3   7    1.88    2.54
  -1  -3  -7   -1.60    3.65
   1  -3   7   -1.23    4.82
   1   3   8  100.33   29.43
  -1   3  -8   80.22    9.18
  -1  -3  -8   79.89   17.95
   1  -3   8   83.41    5.71
  -1  -3  -8   82.40   11.79
   1  -3   8   91.64   12.11
   1   3   9   25.17    9.84
  -1   3  -9   23.93    7.07
  -1  -3  -9   24.79   11.35
   1  -3   9   23.65    3.32
  -1  -3  -9   27.32    9.68
   1  -3   9   20.69    9.44
   1   3  10   65.63   20.99
  -1   3 -10   65.70    8.45
  -1  -3 -10   72.49   23.42
   1  -3  10   79.69   10.33
  -1  -3 -10   73.14   18.24
   1  -3  10   70.83   20.71
   1   3  11    0.03    5.77
  -1   3 -11    5.38    6.15
  -1  -3 -11    6.18    3.87
   1  -3  11    1.93    3.87
  -1  -3 -11    4.36    5.35
   1  -3  11    4.36    4.98
  -1   3 -12    0.63    2.36
   1   3  12    2.12    2.78
  -1  -3 -12    0.73    3.00
   1  -3  12    6.91    4.37
   1  -3  12    6.83    5.88
  -1   3 -13  370.72   13.03
   1   3  13  384.63   27.88
  -1  -3 -13  394.64   11.23
   1  -3  13  408.58   11.84
   1  -3  13  415.27   16.14
   1   3  14   -1.40    7.33
  -1   3 -14    3.00    7.73
   1   3  14   -2.71    9.22
   1  -3  14    3.10    4.29
  -1  -3 -14   -4.72    4.59
   1  -3  14   -3.74    7.10
   1   3  15  208.01   11.80
  -1   3 -15  208.22   10.68
   1   3  15  199.72   17.98
   1  -3  15  209.83    8.20
  -1  -3 -15  218.02   10.46
   1  -3  15  201.08   18.42
   1   3  16   44.44   18.62
  -1   3 -16   58.09    7.47
   1   3  16   41.16   16.70
   1  -3  16   46.29   26.49
  -1  -3 -16   52.64   10.34
   1  -3  16   42.49   17.04
   1   3  17   72.70   20.07
  -1   3 -17   80.44    7.76
   1   3  17   87.87   18.23
   1  -3  17   73.25   26.43
  -1  -3 -17   69.61   21.44
   1  -3  17   75.30    9.81
   1   3  18   81.75   18.54
  -1   3 -18   83.33   16.65
   1   3  18   97.67   16.06
   1  -3  18   89.54   21.48
  -1  -3 -18  109.68   12.54
   1   3  19    2.62    3.15
  -1   3 -19    1.50    3.82
   1   3  19    1.25    8.45
  -1   3 -19   -0.72    5.85
  -1  -3 -19    2.85    5.16
   1  -3  19    5.59    5.31
   1   3  20   13.84    6.58
  -1   3 -20    6.83    5.46
   1   3  20    5.16    6.72
  -1   3 -20   12.45   10.70
  -1  -3 -20   11.00    4.77
   1  -3  20   12.40    4.96
   1   3  21    2.62    6.69
   1   5 -18   49.95    8.65
  -1   5  18   20.23   17.88
   1  -5 -18   22.93   19.30
  -1  -5  18   26.07   17.85
  -1   5  17    8.32    7.44
   1   5 -17   11.64    5.97
  -1   5  17    5.81    5.89
  -1  -5  17    5.52    3.87
   1  -5 -17    8.65    9.29
  -1  -5  17   13.11    5.76
  -1   5  16   -1.15    6.74
   1   5 -16    3.41    3.72
  -1   5  16    7.88   10.05
  -1  -5  16    3.16    3.92
   1  -5 -16    5.70    5.13
  -1  -5  16    7.40    4.25
  -1   5  15   42.69   19.21
   1   5 -15   46.98    7.53
  -1   5  15   51.64   24.99
  -1  -5  15   45.96   18.33
   1  -5 -15   48.70   12.74
  -1  -5  15   50.13   20.55
  -1   5  14    0.64    3.45
   1   5 -14    0.48    4.69
  -1   5  14    4.83   10.01
  -1  -5  14   -0.46    4.27
   1  -5 -14    0.69    4.74
  -1  -5  14    3.69    4.67
  -1   5  13   54.65   25.32
   1   5 -13   58.38    8.49
  -1   5  13   82.27   17.13
  -1  -5  13   64.62    7.23
   1  -5 -13   35.12   23.87
  -1  -5  13   49.40   19.71
  -1   5  12   17.87   10.51
   1   5 -12    8.31    5.06
  -1   5  12   23.77   14.69
  -1  -5  12    5.55    3.59
   1  -5 -12   19.93    9.74
  -1  -5  12   18.84   10.73
  -1   5  11    5.62    5.58
   1   5 -11   13.97    9.76
  -1   5  11   -3.67   12.01
  -1  -5  11   -0.16    3.52
   1  -5 -11    6.31    3.38
  -1  -5  11   11.16    9.31
  -1   5  10    2.09    4.78
   1   5 -10   -0.24    5.26
  -1   5  10   -4.17   11.98
  -1  -5  10    1.70    4.00
   1  -5 -10    1.72    1.67
  -1  -5  10   -2.56    5.56
  -1   5   9  107.07    9.42
   1   5  -9   99.24   10.79
  -1   5   9  116.52   19.15
  -1  -5   9  107.78   10.65
   1  -5  -9  106.16    7.08
  -1  -5   9  110.50   29.41
  -1   5   8   64.10   22.62
   1   5  -8   68.48    9.57
  -1   5   8   84.99   16.13
  -1  -5   8   76.37    5.69
   1  -5  -8   74.68    6.24
  -1  -5   8   76.35   15.52
   1   5  -7    9.59    1.36
   1   5  -7    8.00    7.07
  -1   5   7    5.10   10.36
  -1   5   7   10.99    7.04
   1  -5  -7   14.30    6.47
  -1  -5   7    5.93    2.89
  -1  -5   7   14.45    6.75
   1   5  -6   50.53    3.08
   1   5  -6   67.38    9.91
  -1   5   6   84.96   26.18
  -1   5   6   67.87   11.99
   1  -5  -6   59.13   10.07
  -1  -5   6   61.96    6.34
  -1  -5   6   62.76   21.03
  -1   5   5    0.39    0.53
   1   5  -5   -1.32    4.89
   1   5  -5   -0.25    0.76
   1   5  -5    0.66    2.25
  -1   5   5   -6.41    9.31
  -1   5   5    1.98    1.27
  -1   5   5    4.53    5.22
  -1  -5   5   -1.41    4.57
   1  -5  -5   -3.08    3.61
  -1  -5   5   -0.95    2.91
  -1   5   4    0.97    0.81
   1   5  -4    5.69    6.99
   1   5  -4   -0.46    0.93
   1   5  -4    1.64    4.18
  -1   5   4    8.35    8.59
  -1   5   4    0.63    1.65
  -1   5   4    0.85    5.34
  -1  -5   4    5.61    6.95
   1  -5  -4    1.50    3.29
  -1  -5   4    1.35    2.28
  -1   5   3    4.59    3.34
   1   5  -3   -2.82    4.67
   1   5  -3    6.07    5.81
  -1   5   3   -0.06    6.83
  -1   5   3    3.24    4.45
  -1   5   3    0.63    0.91
  -1  -5   3   -1.29    3.01
  -1  -5   3   -2.41    3.94
   1  -5  -3    1.89    3.08
  -1   5   2   49.70    8.18
   1   5  -2   52.71    8.44
   1   5  -2   56.82    8.41
  -1   5   2   47.62    9.68
  -1   5   2   52.49    6.12
  -1  -5   2   55.60   12.40
   1  -5  -2   50.11    9.08
  -1   5   1    7.40    6.30
   1   5  -1    6.73    6.36
   1   5  -1    8.01    7.96
  -1   5   1    2.21    5.41
   1   5  -1    6.60    5.80
   1  -5  -1    7.28    3.65
   1  -5  -1    3.28    3.73
  -1  -5   1    3.15    3.64
  -1   5   0    5.34    5.18
   1   5   0    2.21    5.86
  -1   5   0   10.14    8.26
   1   5   0    5.84    4.42
  -1  -5   0    2.45    1.89
   1  -5   0    3.04    2.06
  -1  -5   0    4.04    3.39
   1   5   1   22.58    6.43
  -1   5  -1   18.56    6.53
  -1   5  -1   21.68    7.95
   1   5   1    6.14    6.06
  -1  -5  -1   24.08    7.02
   1  -5   1   18.82    6.01
  -1  -5  -1   26.89    6.93
   1   5   2   19.55    5.28
  -1   5  -2   27.58    7.43
  -1   5  -2   30.31    6.76
   1   5   2   29.64    9.55
   1   5   2   28.47    7.72
   1  -5   2   23.71    4.78
  -1  -5  -2   32.03    9.90
   1  -5   2   34.76   10.64
  -1  -5  -2   33.26   10.62
   1   5   3   78.78    3.50
  -1   5  -3   82.26    7.90
  -1   5  -3   64.10    4.69
  -1   5  -3   86.71    7.32
   1   5   3   85.14   13.68
   1   5   3   78.64    8.79
   1  -5   3   81.29    5.62
   1  -5   3   82.92   13.08
  -1  -5  -3   82.50    8.11
   1   5   4  182.77    4.67
  -1   5  -4  198.99   10.71
  -1   5  -4  163.99    3.93
  -1   5  -4  192.75    7.04
   1   5   4  185.13   21.85
   1   5   4  181.56    5.14
   1   5   4  189.78   10.84
   1  -5   4  197.77   19.10
  -1  -5  -4  188.53    7.64
   1  -5   4  192.34    6.83
  -1   5  -5  211.23    5.50
  -1   5  -5  192.98    9.97
   1   5   5  195.70   16.24
   1   5   5  196.68   10.31
  -1  -5  -5  199.40    7.84
   1  -5   5  197.73    6.89
   1  -5   5  208.12   12.60
  -1   5  -6  358.28    4.13
  -1   5  -6  410.41   10.85
   1   5   6  397.69   27.30
   1   5   6  397.60   12.67
  -1  -5  -6  401.56    9.96
   1  -5   6  421.97   15.60
   1  -5   6  409.46   10.97
   1   5   7   38.18    7.60
  -1   5  -7   32.19    8.40
   1   5   7   41.17   14.01
   1  -5   7   34.85    5.25
  -1  -5  -7   37.12    6.60
   1  -5   7   42.37   12.02
   1   5   8   53.72    8.88
  -1   5  -8   64.59    8.40
   1   5   8   71.17   21.91
   1  -5   8   22.42    4.55
  -1  -5  -8   65.38    7.29
   1  -5   8   77.97   18.14
   1   5   9   11.71    8.25
  -1   5  -9    4.85    4.73
   1   5   9    7.17    7.41
   1  -5   9    5.99    5.44
  -1  -5  -9    8.30    7.86
   1  -5   9    7.18    5.39
   1   5  10   65.56   24.80
  -1   5 -10   86.25    9.44
   1   5  10   81.66   36.40
   1  -5  10   80.88   17.10
  -1  -5 -10   69.24   11.50
   1  -5  10   79.96   21.05
   1   5  11   16.96   12.68
  -1   5 -11   26.16    8.59
   1   5  11   13.61   12.25
   1  -5  11   14.89    9.25
  -1  -5 -11   23.40    8.59
   1  -5  11   17.33   11.99
   1   5  12    3.64    4.33
  -1   5 -12   -0.60    4.68
   1   5  12   -3.05   10.37
   1  -5  12   -2.35    3.48
  -1  -5 -12    5.61    5.02
   1  -5  12    1.15    2.63
   1   5  13    4.83    5.54
  -1   5 -13    0.21    4.11
   1   5  13    6.36   14.76
   1  -5  13    1.08    4.41
  -1  -5 -13   -0.72    5.77
   1  -5  13   -0.30    5.57
   1   5  14   -0.90    5.79
  -1   5 -14    2.47    4.46
   1   5  14    9.61    9.76
   1  -5  14    1.47    5.13
  -1  -5 -14    4.43    6.96
   1  -5  14   -1.32    4.37
   1   5  15   17.94   10.16
  -1   5 -15   15.90    5.43
   1   5  15   33.23   14.53
   1  -5  15   11.99    7.71
  -1  -5 -15   14.64    6.10
   1  -5  15   12.26    7.44
   1   5  16   15.70    9.91
  -1   5 -16   23.96    6.65
   1   5  16   39.60   13.79
   1  -5  16   16.72   10.85
  -1  -5 -16   13.95   13.34
   1  -5  16   24.00   14.50
   1   5  17    0.83    4.26
  -1   5 -17    0.55    3.91
   1   5  17   -1.09   10.79
   1  -5  17   -0.94    3.84
  -1  -5 -17    6.87    5.41
   1   5  18   76.53   15.19
   1  -5  18   62.37   10.94
  -1  -5 -18   62.22   17.88
  -1   7  14    1.06    3.89
   1   7 -14    5.53    5.29
   1  -7 -14    4.50    3.18
  -1   7  13   -2.12    3.70
   1   7 -13    9.62    6.59
   1  -7 -13   -0.02    3.65
  -1  -7  13    3.67    2.65
  -1   7  12    5.01    9.32
   1   7 -12    2.55    3.99
  -1   7  12    4.55    4.99
   1  -7 -12   -2.88    3.92
  -1  -7  12    2.70    4.32
  -1   7  11    8.87    9.92
   1   7 -11   11.79    5.62
  -1   7  11    3.67    5.13
   1  -7 -11    6.03    4.12
  -1  -7  11    5.56    5.83
  -1   7  10   15.06   10.56
   1   7 -10    8.09    6.35
  -1   7  10   11.69    5.51
   1  -7 -10    4.25    5.20
  -1  -7  10    9.02    5.26
  -1   7   9    8.93    8.92
   1   7  -9    7.94    6.54
  -1   7   9    5.00    6.31
   1  -7  -9    7.42    6.57
  -1  -7   9    6.79    6.44
  -1   7   8    9.47   12.76
   1   7  -8   12.08    6.97
  -1   7   8    6.36    5.00
   1  -7  -8   11.30    7.07
  -1  -7   8    9.36   11.86
  -1   7   7   10.63   12.69
   1   7  -7    8.51    6.73
  -1   7   7   11.13    6.99
   1  -7  -7   14.29   11.09
  -1  -7   7   13.01   11.00
  -1   7   6   24.65   13.81
   1   7  -6    1.91    6.84
  -1   7   6    4.12    4.86
   1  -7  -6    1.59    2.45
  -1  -7   6    4.27    4.24
  -1   7   5    3.89   10.38
   1   7  -5    1.45    4.30
  -1   7   5    1.86    4.97
   1  -7  -5    1.97    3.05
  -1  -7   5    5.11    3.88
  -1   7   4   24.20   12.72
   1   7  -4   41.83    9.90
  -1   7   4   26.55    7.25
   1  -7  -4   19.51   10.63
  -1  -7   4   27.92    9.82
  -1   7   3    2.48    7.12
   1   7  -3    1.08    4.59
  -1   7   3    0.89    3.01
   1  -7  -3    1.69    1.61
  -1  -7   3    4.00    2.43
   1   7  -2    4.36    4.52
   1   7  -2    4.16    5.55
  -1   7   2    9.72    8.10
  -1   7   2    6.83    4.12
  -1  -7   2    3.56    2.75
   1   7  -1    6.17    7.36
  -1   7   1    1.01    4.32
   1   7  -1    3.09    5.04
  -1   7   1    0.43    6.10
  -1   7   1   -1.32    2.76
  -1   7   1    0.79    2.78
  -1   7   0    8.31    5.79
   1   7   0    1.97    4.28
   1   7   0    5.29    8.58
  -1   7   0    8.42    5.54
  -1   7   0    6.28    3.85
  -1   7   0   19.27    7.16
   1   7   0    8.85    5.34
  -1   7  -1   42.73    6.58
   1   7   1   41.47    9.17
  -1   7  -1   54.22    7.90
   1   7   1   33.12    8.51
  -1   7  -1   49.35    8.31
   1   7   1   44.28    6.27
  -1   7  -2    4.07    4.37
  -1   7  -2    4.99    5.87
  -1   7  -2    8.85    6.46
   1   7   2   -1.17    6.33
  -1  -7  -2    5.18    3.54
   1   7   3   18.52   11.61
  -1   7  -3    5.82    3.80
  -1  -7  -3    8.11    4.04
   1   7   4   21.88   13.35
  -1   7  -4   26.45    7.30
  -1  -7  -4   17.56    7.21
   1  -7   4   20.03    8.94
   1   7   5    5.96   10.19
  -1   7  -5    2.27    4.46
   1   7   5    0.35    3.12
  -1  -7  -5    6.37    3.50
   1  -7   5    4.08    3.79
   1   7   6   48.79   16.43
  -1   7  -6   31.82    8.76
   1   7   6   16.99   13.55
  -1  -7  -6   21.06   18.65
   1  -7   6   30.60   14.68
   1   7   7   49.22   12.45
  -1   7  -7   48.02    9.04
   1   7   7   47.43    8.94
  -1  -7  -7   54.37    7.87
   1  -7   7   38.39   20.31
   1   7   8   54.57   16.64
  -1   7  -8   51.13    8.40
   1   7   8   22.84   12.85
  -1  -7  -8   33.14    6.77
   1  -7   8   34.18   19.92
   1   7   9   16.74   14.27
  -1   7  -9   20.20    7.19
   1   7   9    6.31    9.11
  -1  -7  -9   15.91    7.31
   1  -7   9    8.79    7.10
   1   7  10   23.61   14.60
  -1   7 -10   38.41    7.54
   1   7  10   22.31   10.98
  -1  -7 -10   15.35   11.20
   1  -7  10   20.11   12.96
   1   7  11   13.26   16.71
  -1   7 -11    9.04    6.01
  -1  -7 -11    2.79    6.18
   1  -7  11    5.29    3.03
   1   7  12    3.22    9.20
  -1   7 -12   10.17    6.74
  -1  -7 -12    8.86    5.72
  -1   7 -13   14.42    5.70
  -1  -7 -13    4.08    3.93
  -1   7 -14    3.39    4.32
  -1  -7 -14    3.34    2.43
   2   0 -21   -2.22    5.45
  -2   0  21    4.68    4.52
   2   0 -20    1.44    4.84
  -2   0  20    3.51    2.35
   2   0 -19   -0.33    4.76
  -2   0  19    1.98    6.34
   2   0 -19    1.38    3.91
   2   0 -18   45.46    9.58
  -2   0  18   43.11   17.02
  -2   0  18   49.92   17.41
   2   0 -17    0.98    3.65
   2   0 -17   -0.74    3.06
  -2   0  17   10.22    7.37
  -2   0  17   -1.23    2.73
   2   0 -16   56.84   10.24
   2   0 -16   44.66   13.32
  -2   0  16   54.44   21.44
  -2   0  16   45.12    8.55
   2   0 -15    1.75    3.63
   2   0 -15    1.16    2.68
  -2   0  15   -2.83    5.52
  -2   0  15    4.89    4.23
   2   0 -14  108.68   10.45
   2   0 -14  102.48   10.78
  -2   0  14  103.11    6.92
  -2   0  14  107.90    8.63
   2   0 -13    1.77    2.89
   2   0 -13    2.94    2.71
  -2   0  13   -0.75    4.78
  -2   0  13   -0.56    1.29
   2   0 -12   48.93    6.24
   2   0 -12   54.20    7.84
  -2   0  12   44.70    5.29
  -2   0  12   51.36    8.07
   2   0 -11    0.57    1.64
   2   0 -11   -1.94    2.91
  -2   0  11    0.17    5.12
  -2   0  11   -0.88    3.39
   2   0 -10    3.06    4.94
   2   0 -10    9.66    5.92
  -2   0  10    1.97    2.61
  -2   0  10    8.61    7.82
  -2   0  10    5.80    4.06
   2   0  -9   -1.37    3.07
   2   0  -9   -1.10    2.53
  -2   0   9    0.08    1.54
  -2   0   9   -5.72    4.24
  -2   0   9   -1.85    2.77
   2   0  -9   -0.96    2.17
   2   0  -8  570.29    9.81
   2   0  -8  643.42   10.94
  -2   0   8  615.38   11.05
  -2   0   8  577.86   11.67
  -2   0   8  620.92   11.31
   2   0  -8  614.47   11.01
   2   0  -7    2.99    3.76
  -2   0   7    1.46    3.26
   2   0  -7   -0.85    3.18
  -2   0   7    2.54    2.64
  -2   0   7   -0.29    4.08
   2   0  -7   -0.22    3.54
  -2   0   7   -0.69    3.06
   2   0  -7    1.22    0.96
   2   0  -6  178.80    7.58
  -2   0   6  175.37    6.75
   2   0  -6  183.64    7.45
  -2   0   6  183.98    7.20
  -2   0   6  189.80    8.60
   2   0  -6  171.22    7.53
  -2   0   6  185.00    7.99
   2   0  -6  184.28    6.46
   2   0  -5    1.15    3.24
  -2   0   5    1.98    3.76
   2   0  -5    3.29    2.70
  -2   0   5    1.74    2.74
  -2   0   5   -3.84    4.89
   2   0  -5    1.88    3.31
  -2   0   5    0.32    1.09
   2   0  -5   -0.03    2.08
   2   0  -4  961.93   10.85
  -2   0   4  964.91   10.27
   2   0  -4  989.25   10.94
  -2   0   4  946.89    9.56
  -2   0   4  984.85   12.89
   2   0  -4 1030.87   11.07
  -2   0   4 1016.70   11.36
   2   0  -4  973.78   10.27
   2   0  -3    1.44    4.33
  -2   0   3    3.12    4.19
   2   0  -3    1.40    1.78
  -2   0   3    0.74    1.09
  -2   0   3    1.47    3.66
   2   0  -3   -0.44    3.67
  -2   0   3    2.54    2.70
   2   0  -3    0.29    2.06
   2   0   1    0.78    0.85
  -2   0  -1    1.08    1.65
  -2   0  -1    1.12    1.25
   2   0   1   -0.79    1.38
  -2   0  -2  928.05    8.33
   2   0   2  917.99    8.31
   2   0   2  945.24    8.29
   2   0   2  939.84    9.57
   2   0   2  944.60   12.56
  -2   0  -2  932.85    8.91
  -2   0  -2  960.46    8.93
  -2   0  -3   20.53    9.21
   2   0   3   22.44    7.15
  -2   0  -3    2.51    3.77
   2   0   3   14.21    4.89
   2   0   3    7.78    6.30
  -2   0  -3    6.45    5.32
   2   0   3    7.64    5.33
  -2   0  -3    5.77    4.67
  -2   0  -4 1788.47   16.07
   2   0   4 1806.59   15.79
  -2   0  -4 1837.72   16.05
   2   0   4 1777.09   17.61
  -2   0  -4 1792.63   19.39
   2   0   4 1812.98   16.46
  -2   0  -4 1742.81   15.45
  -2   0  -5   -3.85    3.44
   2   0   5   -1.00    2.67
  -2   0  -5   -0.58    3.19
   2   0   5   -0.22    2.09
   2   0   5    0.22    3.99
  -2   0  -5   -1.25    3.58
   2   0   5    0.89    1.89
  -2   0  -5   -1.34    2.05
  -2   0  -6  277.79   12.58
   2   0   6  260.91    9.69
  -2   0  -6  274.95   11.16
   2   0   6  272.29    9.68
   2   0   6  245.96   10.10
  -2   0  -6  222.22    8.32
   2   0   6  283.59   13.12
  -2   0  -6  258.39    8.83
  -2   0  -7    0.07    1.22
  -2   0  -7    1.93    2.42
   2   0   7   -0.23    1.93
   2   0   7    0.34    3.58
   2   0   7   -0.18    2.80
  -2   0  -7    0.03    1.41
  -2   0  -8  782.45   11.29
  -2   0  -8  807.50   11.49
   2   0   8  752.52   10.61
   2   0   8  788.98   12.89
   2   0   8  786.14   11.91
  -2   0  -8  758.71   11.50
  -2   0  -9   -2.76    3.58
  -2   0  -9    0.55    0.47
   2   0   9    1.19    1.35
   2   0   9   -3.29    5.17
   2   0   9   -3.38    2.87
  -2   0  -9    1.84    2.81
  -2   0 -10   11.07    7.94
  -2   0 -10   13.80    7.05
   2   0  10   16.73    5.48
   2   0  10   13.68    6.51
  -2   0 -11    0.59    1.96
  -2   0 -11   -1.21    2.57
   2   0  11   -1.49    4.64
   2   0  11    1.84    2.63
  -2   0 -12  166.19    6.61
   2   0  12  177.16    8.52
   2   0  12  165.25    6.46
  -2   0 -13    1.05    2.39
   2   0  13    4.01    4.74
   2   0  13   -1.84    4.71
  -2   0 -14   13.51    5.60
   2   0  14    5.30    5.46
   2   0  14   20.84    8.86
  -2   0 -14    9.61    6.59
  -2   0 -15   -2.66    4.74
   2   0  15    1.25    3.69
   2   0  15   -2.45    6.34
  -2   0 -15    7.15    4.06
  -2   0 -16   32.08   17.52
   2   0  16   37.71   15.04
   2   0  16   28.30   12.88
  -2   0 -16   49.06    8.11
  -2   0 -17   -0.70    4.03
   2   0  17   -0.61    5.40
   2   0  17   -0.81    5.71
  -2   0 -17    5.61    7.09
  -2   0 -18  194.55   10.53
   2   0  18  151.91    9.79
   2   0  18  179.14   19.05
  -2   0 -18  180.64   10.21
  -2   0 -19   -4.30    5.18
   2   0  19    3.70    3.68
  -2   0 -20  113.68   10.86
   2   0  20   83.26   30.35
  -2   0 -21   -0.76    4.58
   2   0  21    4.61    4.45
   2   2 -22   37.07   12.31
  -2   2  21   20.96   12.83
   2   2 -21   12.12    9.25
  -2   2  21   10.66    8.58
   2   2 -21   18.49    7.85
   2  -2 -21   22.37   14.29
  -2  -2  21   14.79    6.92
  -2   2  20   46.94   11.19
   2   2 -20   28.01   19.06
  -2   2  20   22.43   13.68
  -2  -2  20   34.75   21.11
   2  -2 -20   29.42   15.72
  -2   2  19    9.31    6.45
   2   2 -19    9.50    6.29
  -2   2  19    9.55    8.52
  -2  -2  19    8.72    4.97
   2  -2 -19   10.64    6.11
  -2  -2  19    9.30    6.84
   2   2 -18    2.48    2.55
  -2   2  18    2.45    8.00
   2  -2 -18    0.63    2.63
  -2  -2  18   -4.10    6.46
  -2  -2  18    3.04    5.40
  -2   2  17    3.69    7.18
   2   2 -17    0.49    4.41
   2  -2 -17    3.88    5.04
  -2  -2  17   -1.36    5.23
   2  -2 -17    2.91    4.48
  -2  -2  17    2.87    2.80
  -2   2  16   70.10   32.03
   2   2 -16   90.97    9.90
   2  -2 -16   90.05   14.86
  -2  -2  16   83.44    7.79
   2  -2 -16   78.47   13.31
  -2  -2  16   79.53   16.00
   2   2 -15    0.65    4.95
  -2   2  15    2.82    5.80
   2  -2 -15    0.89    1.96
   2  -2 -15    3.85    2.57
  -2  -2  15    2.29    1.10
  -2  -2  15    2.49    4.37
  -2  -2  15    3.92    3.18
   2  -2 -15    2.20    2.21
  -2   2  14    2.39    5.41
   2   2 -14    2.21    3.84
   2  -2 -14    5.04    3.54
  -2  -2  14    0.52    3.48
   2  -2 -14    4.32    4.83
  -2  -2  14    1.24    5.75
   2  -2 -14    2.31    2.75
   2   2 -13   60.34    3.35
   2   2 -13   61.62    7.29
  -2   2  13   64.34    8.75
   2  -2 -13   63.02    7.15
  -2  -2  13   58.92    8.23
   2  -2 -13   66.08   22.83
  -2  -2  13   51.32   14.17
   2  -2 -13   62.41    5.28
   2   2 -12    4.51    2.32
   2   2 -12    6.42    5.33
  -2   2  12    5.48    5.02
   2  -2 -12    7.44    4.81
  -2  -2  12   -0.20    3.52
   2  -2 -12    5.59    4.62
  -2  -2  12    3.63    5.23
   2  -2 -12    3.01    1.73
   2  -2 -12    3.16    2.47
  -2   2  11  461.69   17.01
   2   2 -11  470.83   14.89
   2  -2 -11  487.33   19.81
  -2  -2  11  480.60   15.65
   2  -2 -11  481.21   15.42
  -2  -2  11  488.67   16.68
   2  -2 -11  454.46   12.24
   2  -2 -11  484.95   13.26
  -2   2  10  312.56   18.50
   2   2 -10  317.78   12.64
   2   2 -10  302.40    9.47
   2  -2 -10  330.53   11.13
  -2  -2  10  311.16    8.47
  -2  -2  10  317.04   10.83
   2  -2 -10  322.63   25.79
  -2  -2  10  312.49   13.12
   2  -2 -10  297.81    8.15
   2  -2 -10  329.46    9.39
  -2   2   9   68.27   24.39
   2   2  -9   50.54    8.22
   2   2  -9   48.19    3.57
   2  -2  -9   55.84    5.39
  -2  -2   9   50.03    3.93
  -2  -2   9   58.56    7.90
   2  -2  -9   64.81   15.11
  -2  -2   9   67.19   13.41
   2  -2  -9   43.02    2.88
   2  -2  -9   26.72    2.98
   2   2  -8 2024.09   27.01
   2   2  -8 1905.54   23.01
  -2   2   8 2024.35   28.91
   2  -2  -8 1871.78   27.24
   2  -2  -8 2039.33   27.93
  -2  -2   8 1938.76   23.42
  -2  -2   8 1955.27   28.47
   2  -2  -8 1930.04   22.94
   2   2  -7 4012.35   48.69
   2   2  -7 3948.81   48.31
   2   2  -7 4120.04    7.39
  -2   2   7 3964.70   49.49
   2  -2  -7 3852.34   48.71
  -2  -2   7 4055.61    7.94
   2  -2  -7 3994.53   50.22
  -2  -2   7 3951.12   48.04
  -2  -2   7 4078.50   15.78
  -2   2   6  206.12   12.64
  -2   2   6  194.34    8.41
   2   2  -6  197.04   11.15
   2   2  -6  202.72    9.73
   2   2  -6  216.67    8.68
  -2  -2   6  211.92    8.87
  -2  -2   6  202.60    9.15
   2  -2  -6  199.27   11.28
   2  -2  -6  204.24    9.24
  -2  -2   6  207.84   10.55
   2   2  -5    7.56    4.67
  -2   2   5    6.60    3.53
   2   2  -5   11.72    2.83
  -2   2   5    6.81    3.85
  -2   2   5    3.47    5.55
   2   2  -5    7.33    3.63
   2   2  -5    5.24    3.55
   2  -2  -5    7.24    5.52
   2  -2  -5    4.74    3.70
  -2  -2   5    4.05    4.10
  -2  -2   5    7.77    2.95
  -2  -2   5    3.74    2.45
  -2  -2   5    8.36    5.27
   2  -2  -5    6.35    5.73
   2   2  -4  256.85   12.53
  -2   2   4  237.20    8.08
   2   2  -4  233.12    7.43
  -2   2   4  237.01    8.88
  -2   2   4  241.05   12.59
   2   2  -4  245.47    8.47
   2   2  -4  225.29    8.84
   2  -2  -4  237.00    8.25
   2  -2  -4  244.77   15.69
  -2  -2   4  234.24   10.27
  -2  -2   4  243.01    8.29
  -2  -2   4  227.36    8.26
  -2  -2   4  244.25   10.72
   2  -2  -4  225.11   14.25
   2   2  -3   10.29    5.65
   2   2  -3   11.31    4.44
  -2   2   3   11.80    4.81
   2   2  -3    3.30    5.68
  -2   2   3    5.43    2.18
  -2   2   3    6.36    5.05
   2   2  -3    5.12    1.77
  -2   2   3    6.28    5.60
   2   2  -3    7.30    4.96
  -2  -2   3    7.33    4.14
   2  -2  -3   10.48    4.82
   2  -2  -3    9.37    4.51
  -2  -2   3   11.41    6.05
  -2  -2   3    9.88    5.96
   2  -2  -3   10.74    5.53
   2   2  -2   48.61    3.69
  -2   2   2   58.32    4.68
  -2   2   2   55.35    2.86
   2   2  -2   43.75    7.66
  -2   2   2   54.72    5.49
  -2   2   2   53.68    3.98
   2   2  -2   49.32    4.35
  -2   2   2   50.66    9.40
  -2   2   2   57.58    4.87
   2   2  -2   53.22    2.57
   2   2  -2   51.24    4.28
   2  -2  -2   55.59    5.98
  -2  -2   2   61.43    5.53
  -2  -2   2   51.08    5.42
   2  -2  -2   51.04    5.51
  -2  -2   2   50.33    5.59
   2   2  -1  254.25    8.84
   2   2  -1  255.50    8.87
   2   2  -1  272.54    9.65
  -2   2   1  271.40    9.08
  -2   2   1  263.95    8.85
  -2   2   1  251.14   10.66
  -2   2   1  253.48    8.80
   2   2  -1  240.68   10.15
   2   2  -1  260.36    9.05
   2  -2  -1  261.70    9.76
  -2  -2   1  254.07   10.50
   2  -2  -1  274.11   10.83
  -2  -2   1  275.40    9.33
  -2  -2   1  248.68    9.03
   2  -2  -1  255.60    8.54
   2   2   0  626.21    6.69
  -2   2   0  610.44    6.52
   2   2   0  632.64    7.54
   2   2   0  614.69    7.43
  -2   2   0  617.90    6.93
  -2   2   0  614.26    6.78
   2   2   0  624.89   12.00
  -2   2   0  627.51    6.72
   2   2   0  651.06    7.73
   2   2   0  621.38    6.97
   2  -2   0  627.59    7.25
   2  -2   0  654.83    7.80
  -2  -2   0  633.19    7.81
  -2  -2   0  639.51    7.40
   2  -2   0  613.68    7.19
  -2   2  -1   93.39    4.46
  -2   2  -1  103.28    4.28
   2   2   1  105.35    8.98
  -2   2  -1   97.18    7.19
  -2   2  -1   94.41    4.18
   2   2   1   98.19    5.33
   2   2   1   90.95    5.98
   2   2   1   91.88    9.72
  -2   2  -1   96.51    8.41
   2   2   1   96.42    5.59
   2  -2   1   98.85    5.64
   2  -2   1  102.53    4.90
   2  -2   1  103.34    6.94
  -2  -2  -1  100.95    5.96
  -2  -2  -1  103.39    4.97
  -2  -2  -1   90.65    5.69
  -2   2  -2   90.06    5.25
   2   2   2   83.41    4.32
  -2   2  -2   50.16    7.89
  -2   2  -2   76.39    3.79
   2   2   2   76.45   14.08
   2   2   2   83.47    8.34
  -2   2  -2   67.21    4.29
  -2   2  -2   74.47    6.28
   2   2   2   76.46    4.03
   2  -2   2   83.52    5.87
   2  -2   2   79.40    4.89
   2  -2   2   81.98   11.15
  -2  -2  -2   86.70   14.07
  -2  -2  -2   83.23    4.97
  -2  -2  -2   81.29    5.54
  -2   2  -3    2.50    1.86
   2   2   3    1.32    3.04
  -2   2  -3    2.10    4.38
   2   2   3    1.33    3.46
  -2   2  -3   -0.25    3.00
   2   2   3   -2.55    4.14
  -2   2  -3    6.43    2.11
   2   2   3    1.37    0.79
  -2  -2  -3    3.40    3.07
   2  -2   3    0.07    2.95
  -2  -2  -3    3.68    3.81
   2  -2   3    3.31    3.53
  -2  -2  -3    4.13    5.43
   2  -2   3   -3.07    3.26
   2   2   4  107.98   15.95
   2   2   4  111.71    9.46
  -2   2  -4  112.33    9.51
  -2   2  -4  103.26    9.61
   2   2   4  101.06    6.19
  -2   2  -4  104.95    5.26
  -2  -2  -4   76.58   15.89
   2  -2   4  123.09   11.06
  -2  -2  -4  114.23    7.96
  -2  -2  -4  100.93    8.39
   2  -2   4  121.18    8.25
   2  -2   4  112.41    7.74
  -2   2  -5  322.35    9.22
   2   2   5  293.04    6.36
  -2   2  -5  302.08    7.39
   2   2   5  338.66   19.44
  -2  -2  -5  306.58    7.91
   2  -2   5  311.39    6.64
  -2  -2  -5  323.57   13.00
   2  -2   5  303.19    8.50
  -2  -2  -5  300.95    9.22
   2  -2   5  319.41   16.43
   2   2   6  248.16   12.83
  -2   2  -6  249.69   12.07
  -2  -2  -6  253.71    5.65
   2  -2   6  271.36    6.55
  -2  -2  -6  236.81   10.71
   2  -2   6  251.30   13.02
   2   2   7  269.68    9.55
  -2   2  -7  281.26    9.31
  -2  -2  -7  258.17    6.98
   2  -2   7  267.47    6.39
  -2  -2  -7  281.00    6.84
   2  -2   7  275.89   11.96
  -2   2  -8  682.16   13.03
   2   2   8  697.69   23.53
  -2  -2  -8  689.58   11.91
  -2  -2  -8  710.66   13.71
   2  -2   8  683.37   10.84
   2  -2   8  707.89    8.59
   2  -2   8  702.26   19.82
  -2  -2  -8  666.62    8.99
   2   2   9 2775.37   18.17
  -2   2  -9 2776.23   15.65
  -2  -2  -9 2729.89   17.60
   2  -2   9 2663.98   78.97
  -2  -2  -9 2675.41   77.69
   2  -2   9 2711.77   16.75
  -2  -2  -9 2543.29   71.74
  -2  -2  -9 2720.36    9.86
  -2   2 -10    7.55    5.19
   2   2  10    8.65    6.98
  -2  -2 -10   13.42    6.63
  -2  -2 -10   14.76    9.88
   2  -2  10   17.30    6.58
   2  -2  10   10.48    1.37
   2  -2  10   13.20    6.76
  -2  -2 -10    8.55    2.35
  -2  -2 -10   13.99    5.08
  -2   2 -11    8.53    5.98
   2   2  11    7.40    4.81
  -2  -2 -11    7.67    3.51
  -2  -2 -11    3.90    3.99
   2  -2  11   10.01    4.73
   2  -2  11    3.95    1.43
   2  -2  11    6.60    4.69
  -2  -2 -11    1.98    1.46
  -2  -2 -11    6.02    3.00
   2   2  12   11.38    7.26
  -2   2 -12    3.15    3.38
   2  -2  12   14.28    3.21
   2  -2  12   17.02    5.14
  -2  -2 -12   18.74    6.47
   2  -2  12   13.75    8.21
  -2  -2 -12    7.90    3.02
  -2  -2 -12   15.05    6.14
   2   2  13    3.86    4.84
  -2   2 -13    5.06    5.53
   2  -2  13    4.12    3.03
   2  -2  13    2.38    2.98
  -2  -2 -13    0.64    2.97
   2  -2  13    3.28    4.35
  -2  -2 -13    2.03    2.35
   2   2  14   36.58   10.56
  -2   2 -14   43.98   11.12
   2   2  14   41.11   11.41
   2  -2  14   45.01   14.63
  -2  -2 -14   39.18   16.87
   2  -2  14   44.80   14.90
  -2  -2 -14   35.60    4.52
   2   2  15  199.38   14.65
  -2   2 -15  204.43    9.30
   2   2  15  211.63   22.84
   2  -2  15  209.92   14.25
  -2  -2 -15  201.21    8.54
   2  -2  15  189.60    9.53
   2   2  16    5.37    6.01
  -2   2 -16    9.95    8.13
   2   2  16    5.90    4.52
   2  -2  16   12.75    6.01
  -2  -2 -16    8.08    4.78
   2  -2  16    7.80    4.67
   2   2  17   31.18   11.29
  -2   2 -17   17.89    8.64
   2   2  17    4.90   10.14
   2  -2  17   22.69    9.32
  -2  -2 -17   14.78    8.55
   2   2  18   69.09   14.24
  -2   2 -18   74.49    9.69
   2   2  18   68.55   15.31
  -2   2 -18   72.86   13.36
  -2  -2 -18   67.68   20.54
   2  -2  18   52.09   22.28
   2   2  19   39.09   20.79
  -2   2 -19   37.63   11.02
   2   2  19   70.58   12.97
  -2   2 -19   40.65    8.36
  -2  -2 -19   32.62   19.75
   2  -2  19   31.61   14.57
   2   2  20   24.81   14.83
  -2   2 -20   32.42   10.99
   2   2  20   32.79   11.49
  -2   2 -20   34.85   11.93
  -2  -2 -20   26.37   16.70
   2  -2  20   25.13   15.28
   2   2  21    5.54    5.82
  -2   2 -21    6.79    6.77
  -2   4  20    6.14    7.95
   2  -4 -20    0.93    3.06
  -2  -4  20    8.89    7.92
  -2   4  19    4.38    7.10
   2   4 -19    8.62    5.88
  -2   4  19    9.18    8.96
  -2  -4  19   13.27    6.95
   2  -4 -19    9.61    8.82
  -2  -4  19    3.91    3.66
  -2   4  18  195.07   12.42
   2   4 -18  198.98   11.65
  -2   4  18  204.23   17.85
  -2  -4  18  188.42   10.87
   2  -4 -18  201.01   13.49
  -2  -4  18  187.39   12.47
  -2   4  17  181.89   21.74
   2   4 -17  187.38   11.22
  -2   4  17  191.81   15.65
  -2  -4  17  179.68   15.81
   2  -4 -17  193.49   20.12
  -2  -4  17  180.86   17.89
  -2   4  16  408.08   23.83
   2   4 -16  407.47   10.07
  -2   4  16  399.15   32.05
  -2  -4  16  381.53   13.08
   2  -4 -16  393.40   13.87
  -2  -4  16  387.71   10.96
   2   4 -15   55.71   17.72
  -2   4  15   48.84   19.08
   2  -4 -15   39.93   21.78
  -2  -4  15   53.70    6.03
  -2  -4  15   54.07   20.81
  -2   4  14    3.52    6.40
   2   4 -14    2.34    5.43
   2  -4 -14   -2.47    5.89
  -2  -4  14    1.80    3.65
   2  -4 -14    0.48    2.75
  -2  -4  14    1.69    3.35
  -2   4  13    2.51    6.81
   2   4 -13    2.11    6.50
   2  -4 -13    8.23    7.37
  -2  -4  13    6.69    4.06
   2  -4 -13    8.19    5.31
  -2  -4  13    2.79    4.97
  -2   4  12    0.53    2.64
   2   4 -12   -5.46    6.33
   2  -4 -12    0.82    1.97
  -2  -4  12   -0.47    3.92
   2  -4 -12   -3.16    4.54
  -2  -4  12    0.97    2.74
  -2   4  11   18.20   10.59
   2   4 -11   11.44    8.03
   2  -4 -11   15.50    9.06
  -2  -4  11   14.36    6.23
   2  -4 -11   12.86    4.61
  -2  -4  11   11.94    7.46
  -2   4  10   14.21    9.51
   2   4 -10   11.63    9.92
   2  -4 -10   12.57    5.51
  -2  -4  10   13.18    5.04
   2  -4 -10   18.09    7.11
  -2  -4  10   11.20    6.21
  -2   4   9   -1.46    5.52
   2   4  -9   -0.29    5.57
   2  -4  -9    4.84    4.40
  -2  -4   9    1.07    1.62
   2  -4  -9    3.98    3.14
  -2  -4   9   -1.48    4.30
  -2   4   8  252.52   14.47
   2   4  -8  263.30   13.95
   2  -4  -8  254.44   15.88
  -2  -4   8  255.34    9.48
   2  -4  -8  246.93   15.23
  -2  -4   8  250.32   11.15
  -2   4   7   69.90   10.40
   2   4  -7   64.13   10.60
   2  -4  -7   62.15    8.75
  -2  -4   7   60.47    7.05
   2  -4  -7   55.97    4.59
  -2  -4   7   58.66   16.32
   2   4  -6  238.67    7.02
   2   4  -6  247.01   13.86
  -2   4   6  259.20   16.32
   2   4  -6  229.28    6.73
   2  -4  -6  263.00    9.61
  -2  -4   6  268.83    8.99
   2  -4  -6  268.40   13.70
  -2  -4   6  262.03   20.64
   2   4  -5    2.04    2.93
   2   4  -5    5.48    6.78
  -2   4   5    1.12    1.06
   2   4  -5    0.90    1.29
   2   4  -5    1.12    1.07
  -2   4   5    0.23    0.33
  -2   4   5    2.90    5.00
   2  -4  -5    1.56    3.15
  -2  -4   5    1.80    2.24
  -2  -4   5    2.80    2.39
   2  -4  -5    1.71    2.09
   2   4  -4   17.05    4.01
   2   4  -4    0.96    6.90
  -2   4   4   15.78    8.22
   2   4  -4   11.48    4.40
   2   4  -4   12.79    6.13
  -2   4   4    7.00    3.81
  -2   4   4    7.91    6.23
   2  -4  -4   12.00    4.54
  -2  -4   4    6.04    4.32
  -2  -4   4   17.71    3.87
   2  -4  -4   14.17    9.34
   2   4  -3    1.61    3.08
   2   4  -3   42.55   12.82
  -2   4   3   -0.95    2.00
   2   4  -3    0.36    1.26
   2   4  -3    0.71    1.33
  -2   4   3    2.29    1.47
  -2   4   3    3.76    5.32
   2  -4  -3    1.47    4.03
  -2  -4   3   -0.43    3.46
  -2  -4   3   -0.80    2.03
   2  -4  -3    0.61    3.90
   2   4  -2  162.76    8.00
   2   4  -2  153.93   10.52
   2   4  -2  154.23    7.43
   2   4  -2  141.54    5.53
  -2   4   2  151.98    6.20
  -2   4   2  166.73    8.90
   2  -4  -2  162.08    7.49
   2  -4  -2  160.22   12.16
  -2  -4   2  167.99    9.42
  -2  -4   2  169.83    9.90
   2   4  -1    4.55    3.53
  -2   4   1    2.28    2.16
   2   4  -1   11.36    5.83
  -2   4   1    5.39    1.58
   2   4  -1    3.30    3.02
  -2   4   1    5.19    4.21
  -2  -4   1   13.56    5.00
   2  -4  -1    6.43    4.10
  -2  -4   1    7.73    4.94
   2  -4  -1    5.93    4.32
   2   4   0   30.81    9.55
   2   4   0   33.03    2.13
  -2   4   0   38.17    3.22
  -2   4   0   39.55   10.83
   2   4   0   29.80    7.33
   2   4   0   32.51    5.10
   2  -4   0   35.57    7.78
  -2  -4   0   34.79   13.53
   2  -4   0    7.10    4.67
  -2  -4   0   37.52    9.94
   2  -4   0   42.86   13.89
   2   4   1  127.35    6.53
  -2   4  -1  125.54    7.94
  -2   4  -1  124.48    4.48
   2   4   1  113.22   11.20
  -2   4  -1  130.69    6.75
  -2   4  -1  129.36    4.28
   2   4   1  126.97    4.15
   2   4   1  128.89    5.11
  -2  -4  -1  137.42   11.81
   2  -4   1  162.54    8.15
  -2  -4  -1  133.26    7.27
   2  -4   1  147.26    9.85
   2   4   2   49.70    6.20
  -2   4  -2   57.71    8.32
  -2   4  -2   46.02    2.98
  -2   4  -2   46.43    5.51
   2   4   2   54.73   14.67
   2   4   2   49.74    3.27
  -2   4  -2   48.01    3.16
   2   4   2   45.48    5.60
   2  -4   2   55.85    8.91
  -2  -4  -2   52.82    5.93
  -2  -4  -2   52.29    5.67
   2  -4   2   58.49   15.99
   2   4   3   31.32   14.74
  -2   4  -3   34.06    6.88
  -2   4  -3   36.02    5.27
  -2   4  -3   37.10    5.72
   2   4   3   35.22    6.46
   2   4   3   57.21    6.35
   2   4   3   44.65    6.86
  -2  -4  -3   32.02    5.66
  -2  -4  -3   47.27    8.92
   2  -4   3   41.32   17.17
   2  -4   3   42.84    6.42
   2   4   4  106.39    3.65
  -2   4  -4   95.15    9.12
  -2   4  -4   96.99    3.45
  -2   4  -4  100.48    4.85
   2   4   4  132.95   47.95
   2   4   4  102.48   11.51
   2  -4   4  107.36    6.44
   2  -4   4  119.20   17.75
  -2  -4  -4  120.66   15.46
   2   4   5  314.08    8.13
  -2   4  -5  316.31   13.38
  -2   4  -5  275.82    7.42
  -2   4  -5  291.73    8.02
   2   4   5  328.68   16.38
   2   4   5  316.93   12.51
   2  -4   5  321.71   10.00
   2  -4   5  339.30   14.73
  -2  -4  -5  319.18   10.53
   2   4   6   24.40    7.28
  -2   4  -6   33.04    8.07
   2   4   6   29.32   11.38
   2  -4   6   34.72    4.75
  -2  -4  -6   34.17    5.09
   2  -4   6   41.37   16.84
   2   4   7   86.75    8.82
  -2   4  -7   88.32    9.15
   2   4   7   92.07   11.63
   2  -4   7   89.83    6.77
  -2  -4  -7   84.70    9.94
   2  -4   7   88.34   11.98
   2   4   8  204.39   10.04
  -2   4  -8  177.73    9.46
   2   4   8  219.11   15.33
   2  -4   8  194.29    9.77
  -2  -4  -8  178.13   21.43
   2  -4   8  194.62    9.46
   2   4   9    2.50    4.54
  -2   4  -9    7.32    4.58
   2   4   9    8.17    9.79
   2  -4   9   12.57    3.45
  -2  -4  -9   11.56    8.42
   2  -4   9   12.07    3.92
   2   4  10   51.26    9.69
  -2   4 -10   52.66    8.58
   2   4  10   55.88   16.75
   2  -4  10   59.89   16.82
  -2  -4 -10   61.56    8.19
   2  -4  10   55.38   16.90
   2   4  11    2.41    3.03
  -2   4 -11    5.25    6.93
   2   4  11   10.55   10.64
   2  -4  11   -2.18    4.26
  -2  -4 -11    7.67    3.45
   2  -4  11    4.88    5.57
   2   4  12   24.83    8.74
  -2   4 -12   15.57    9.06
   2   4  12   25.15   14.62
   2  -4  12   25.08   10.16
  -2  -4 -12   27.07   12.03
   2  -4  12   26.74   11.08
   2   4  13    2.40    5.12
  -2   4 -13    1.16    3.17
   2   4  13   14.91   13.11
   2  -4  13   -1.34    4.04
  -2  -4 -13    7.06    4.64
   2  -4  13    7.47    6.89
   2   4  14   56.35   14.79
  -2   4 -14   53.20   12.37
   2   4  14   55.79   17.32
   2  -4  14   51.00   17.67
  -2  -4 -14   53.47   10.10
   2  -4  14   51.26   21.59
   2   4  15    5.27   11.09
  -2   4 -15    5.81    5.09
   2   4  15    9.26   10.43
   2  -4  15   -1.31    5.21
  -2  -4 -15    3.72    5.33
   2  -4  15    3.76    3.31
   2   4  16    1.25    3.10
  -2   4 -16    2.53    4.41
   2   4  16   -2.81   10.10
   2  -4  16    3.96    3.35
  -2  -4 -16    0.90    5.51
   2  -4  16   -0.37    3.89
   2   4  17   -0.27    5.37
  -2   4 -17    4.09    5.28
   2   4  17    5.75    8.16
   2  -4  17   -1.11    4.54
  -2  -4 -17    1.40    2.65
   2   4  18   21.81    6.85
  -2   4 -18   29.39    7.39
   2   4  18   16.40    8.74
  -2   4 -18   12.56    8.73
  -2  -4 -18   11.10   12.58
   2  -4  18   14.25   15.17
   2   4  19    1.81    5.92
  -2   4 -19    5.84    3.54
   2   4  19   14.45   11.39
  -2   4 -19    3.04    6.46
  -2  -4 -19    4.71    8.34
   2  -4  19    0.64    2.87
  -2   6  17   -0.40    4.14
   2  -6 -17   -0.56    3.82
  -2   6  16   39.04   26.18
   2   6 -16   69.55    9.12
   2  -6 -16   54.80    8.78
  -2   6  15    4.78    7.24
   2   6 -15    2.94    4.75
  -2   6  15   -1.04    5.05
   2  -6 -15    3.82    4.12
  -2  -6  15    1.88    4.74
  -2   6  14   48.32   15.55
   2   6 -14   40.07    7.89
  -2   6  14   25.50   14.03
   2  -6 -14   32.33   13.80
  -2  -6  14   40.06   19.48
  -2   6  13    5.31   14.19
   2   6 -13   -2.34    4.50
  -2   6  13   -1.19    3.67
   2  -6 -13    2.20    3.83
  -2  -6  13   -1.96    5.18
  -2   6  12    6.94    6.30
   2   6 -12    0.22    5.43
  -2   6  12   13.55    9.15
  -2  -6  12    0.27    2.10
   2  -6 -12   12.12    6.91
  -2  -6  12    8.32    8.38
  -2   6  11   17.15    8.80
   2   6 -11    4.62    5.25
  -2   6  11    6.89    7.88
  -2  -6  11    8.96    5.24
   2  -6 -11   10.52    7.59
  -2  -6  11   14.00   10.50
  -2   6  10   14.66    8.54
   2   6 -10   15.08    9.89
  -2   6  10    6.80    5.70
  -2  -6  10    7.22    2.73
   2  -6 -10    5.38    4.01
  -2  -6  10    5.67    6.87
  -2   6   9    4.27    6.58
   2   6  -9    4.38    8.43
  -2   6   9    6.50    5.93
  -2  -6   9    3.43    2.58
   2  -6  -9    7.62    6.07
  -2  -6   9   10.56    7.05
  -2   6   8    9.13    6.25
   2   6  -8    1.71    5.50
  -2   6   8    6.05    8.21
  -2  -6   8    2.71    3.32
   2  -6  -8    2.69    5.02
  -2  -6   8    6.24    5.85
  -2   6   7   36.96    8.60
   2   6  -7   47.45   13.21
  -2   6   7   47.77   16.10
  -2  -6   7    5.08    2.48
   2  -6  -7   27.03   16.76
  -2  -6   7   33.66   20.54
  -2   6   6   54.07    9.01
   2   6  -6   44.65    9.84
  -2   6   6   36.31   14.21
  -2  -6   6    7.21    8.49
   2  -6  -6   50.14    6.86
  -2  -6   6   49.05   15.12
   2   6  -5   23.18    4.47
   2   6  -5   16.14    7.17
  -2   6   5   33.65   13.38
  -2   6   5   19.81    7.46
   2  -6  -5   25.35   15.55
  -2  -6   5   10.65    5.48
  -2  -6   5   26.29    9.27
   2   6  -4    1.17    3.59
   2   6  -4    4.81    5.16
  -2   6   4    1.69    3.76
  -2   6   4    0.43    4.65
  -2   6   4    3.94    3.19
   2  -6  -4    3.64    3.41
  -2  -6   4    1.63    2.10
  -2  -6   4    5.53    4.90
  -2   6   3  155.86   11.25
   2   6  -3  153.88    9.97
   2   6  -3  165.10    8.41
  -2   6   3  154.56   11.95
   2   6  -3  148.31    8.63
  -2   6   3  148.19    9.36
   2  -6  -3  130.04   16.20
  -2  -6   3  152.41   13.27
  -2   6   2   -0.16    3.99
   2   6  -2    4.07    4.52
   2   6  -2   -1.88    4.90
  -2   6   2    3.96    6.07
   2   6  -2    0.43    2.90
  -2   6   2    1.30    2.46
   2  -6  -2    5.54    2.78
  -2  -6   2    3.52    3.26
   2   6  -1   25.20    7.35
   2   6  -1   22.41    8.06
  -2   6   1   40.29    9.18
   2   6  -1   26.31    5.90
  -2   6   1   27.91    6.83
  -2   6   1   43.10    6.90
  -2  -6   1   28.54    9.70
  -2   6   0   45.50    6.96
   2   6   0   46.16    8.91
  -2   6   0   44.47    8.02
   2   6   0   43.14    6.61
  -2   6   0   46.60    7.68
  -2   6   0   53.31    7.91
  -2  -6   0   53.41   15.31
   2   6   1   50.45    6.97
  -2   6  -1   39.71    8.25
  -2   6  -1   48.86    8.07
   2   6   1   38.08    9.03
  -2   6  -1   34.02   14.64
  -2  -6  -1   45.15   20.43
  -2  -6  -1   40.17   11.48
   2   6   2   12.04    4.75
  -2   6  -2   13.55    6.43
  -2   6  -2   20.50    5.57
   2   6   2   11.52    7.77
  -2  -6  -2   17.08    8.34
   2  -6   2   17.35    7.31
  -2   6  -3    5.10    5.03
  -2   6  -3    0.74    4.42
   2   6   3    8.40    8.37
   2   6   3    1.09    2.87
   2   6   3    4.88    3.58
  -2  -6  -3    0.89    3.81
   2  -6   3    0.47    1.15
   2  -6   3    0.44    2.97
   2   6   4   44.64    7.21
  -2   6  -4   48.38    9.68
   2   6   4   56.68   13.62
   2  -6   4   42.41    8.85
  -2  -6  -4   41.35   21.30
   2  -6   4   41.72   17.37
   2   6   5    5.77    5.52
  -2   6  -5    6.85    7.00
   2   6   5   13.47   15.56
   2  -6   5    3.50    2.39
  -2  -6  -5    7.55    6.46
   2  -6   5    7.65    4.90
   2   6   6   79.96    8.51
  -2   6  -6   78.58   10.07
   2   6   6   89.71   18.53
   2  -6   6   92.59    5.82
  -2  -6  -6   95.46   12.14
   2  -6   6   86.40   10.22
   2   6   7   14.06    7.73
  -2   6  -7   21.33    9.66
   2   6   7   23.33   16.46
   2  -6   7   25.92    5.49
  -2  -6  -7   18.41    6.77
   2  -6   7   23.93    8.63
   2   6   8   18.00    6.64
  -2   6  -8   23.76    9.43
   2   6   8   22.31   11.72
   2  -6   8   26.25    5.37
  -2  -6  -8   27.32    6.78
   2  -6   8   26.60   10.12
   2   6   9   75.14   25.00
  -2   6  -9   85.19    9.85
   2   6   9   89.27   16.80
   2  -6   9  109.50    7.65
  -2  -6  -9   96.32   19.50
   2  -6   9   93.57   22.72
   2   6  10   10.24    6.69
  -2   6 -10    9.45    7.20
   2   6  10   19.23   15.06
   2  -6  10    7.05    5.43
  -2  -6 -10    9.92    4.62
   2  -6  10   14.34    7.16
   2   6  11   40.66   17.13
  -2   6 -11   48.85    8.38
   2   6  11   43.33   12.99
   2  -6  11   59.15    6.19
  -2  -6 -11   39.64   24.60
   2  -6  11   37.07   19.11
   2   6  12    4.20    3.82
  -2   6 -12    3.51    4.53
   2   6  12    3.99   10.51
   2  -6  12   -0.12    3.78
  -2  -6 -12    3.07    5.68
   2  -6  12   -0.34    4.57
   2   6  13    3.07    3.49
  -2   6 -13    7.57    6.27
   2   6  13   11.47   15.19
   2  -6  13    2.39    3.66
  -2  -6 -13    1.60    2.95
   2  -6  13    2.35    2.17
   2   6  14    9.01    6.46
  -2   6 -14    8.99    5.54
   2   6  14   24.18   16.61
   2  -6  14    1.92    2.57
  -2  -6 -14    1.52    5.94
  -2   6 -15   16.41    9.80
  -2   6 -15    9.29    5.96
   2   6  15    7.37   11.03
   2   6  15    2.60    5.97
  -2  -6 -15    8.95    5.01
   2   6  16    2.40    4.04
  -2   6 -16    6.29    4.90
  -2  -6 -16    4.53    4.41
   2   8 -11   -0.46    3.48
   2   8 -10    3.63    3.85
  -2  -8  10   -0.51    3.14
   2   8  -9    3.35    5.34
  -2   8   9    1.28   10.41
  -2  -8   9    1.28    3.55
   2   8  -8    0.63    4.32
  -2   8   8   10.40   10.73
  -2  -8   8    9.34    6.07
   2   8  -7   23.43    6.60
  -2   8   7   23.07   13.65
  -2  -8   7   17.97   11.25
   2   8  -6    2.04    4.85
  -2   8   6    2.15    7.19
  -2  -8   6    2.39    2.51
   2   8  -5   -0.06    4.10
  -2   8   5    2.99    6.69
   2   8  -4    2.49    6.60
  -2   8   4   -1.93    7.34
   2   8  -3   16.36    7.59
  -2   8   3   23.52    6.86
  -2   8   3   26.80    9.13
   2   8  -3   12.89    6.07
   2   8  -2    2.59    6.43
  -2   8   2    1.53    3.31
  -2   8   2    3.73    5.35
   2   8  -1    0.95    4.73
  -2   8   1    1.76    3.43
  -2   8   0    2.34    3.44
   2   8   0    2.07    4.57
   2   8   0    5.68    5.08
  -2   8  -1    1.91    3.17
   2   8   1    6.60    4.38
   2   8   1    1.70    5.43
  -2   8  -2   20.37    5.72
   2   8   2   11.51    6.27
   2   8   2   10.36    6.63
  -2   8  -2   15.41    5.18
   2   8   3   10.93    9.88
  -2   8  -3    7.28    4.30
  -2   8  -3    8.40    5.29
  -2  -8  -3    7.53    3.43
   2   8   4   10.61    6.92
  -2   8  -4    8.86    4.87
  -2   8  -4    8.50    6.41
  -2  -8  -4   12.45    6.23
   2   8   5   28.64   11.40
  -2   8  -5   36.49    8.50
  -2   8  -5   25.51    7.94
  -2  -8  -5   13.79    8.10
   2   8   6    1.36    9.58
  -2   8  -6    4.62    5.01
  -2   8  -6    9.28    7.61
  -2  -8  -6    4.69    4.48
   2   8   7   21.96   14.19
  -2   8  -7   21.72    6.32
  -2   8  -7   44.80   14.19
  -2  -8  -7   13.63   15.69
   2   8   8   33.84   14.46
  -2   8  -8   29.03    8.97
  -2   8  -8   39.03   12.37
  -2  -8  -8   16.90   16.22
   2   8   9   18.38   12.61
  -2   8  -9   -0.18    3.06
  -2   8  -9    7.81    5.40
  -2  -8  -9    1.19    3.14
  -2  -8 -10    6.62    3.66
   3   1 -21    3.37    5.88
   3   1 -21    5.01    5.89
  -3   1  21    2.31    7.34
  -3  -1  21    7.34    4.54
   3  -1 -21    1.10    4.40
  -3   1  20   11.70    6.15
   3   1 -20    4.87    4.49
  -3   1  20   15.94    7.52
  -3  -1  20    7.76    5.61
   3  -1 -20   11.31    6.75
   3   1 -19    3.40    4.30
  -3   1  19    5.80    7.10
   3  -1 -19    1.51    4.52
  -3  -1  19    1.54    3.44
  -3  -1  19   -0.57    3.28
  -3   1  18   11.82    7.71
   3   1 -18   13.17    8.46
   3  -1 -18    9.36    5.82
  -3  -1  18   13.18    5.41
   3  -1 -18   12.00    5.85
  -3  -1  18    8.17    3.95
   3   1 -17    4.11    2.99
   3   1 -17    6.98    3.79
  -3   1  17    8.43    5.44
   3  -1 -17   13.08    6.91
  -3  -1  17    8.09    6.39
   3  -1 -17    6.15    3.42
  -3  -1  17   13.21    5.26
   3  -1 -17    9.51    4.68
   3   1 -16    5.82    3.19
   3   1 -16    3.36    5.19
  -3   1  16    3.77    6.43
   3  -1 -16    3.55    3.96
  -3  -1  16    6.33    5.73
   3  -1 -16    4.55    3.42
  -3  -1  16    6.56    6.11
   3   1 -15    4.85    1.87
   3   1 -15   11.41    5.85
  -3   1  15    9.73    3.50
  -3   1  15    8.82   10.07
   3  -1 -15    8.82    4.54
   3  -1 -15   10.51    5.08
  -3  -1  15   10.30    4.87
  -3  -1  15    7.80    4.05
   3   1 -14    4.96    2.60
   3   1 -14    6.28    5.11
  -3   1  14    3.30    2.00
  -3   1  14    8.43    7.25
   3  -1 -14    4.38    3.66
   3  -1 -14    6.67    4.22
  -3  -1  14   13.35    7.04
  -3  -1  14   10.24    3.95
  -3   1  13  106.69   14.33
   3   1 -13  117.78    7.43
   3   1 -13  102.61    5.67
  -3   1  13   95.57   11.20
   3  -1 -13   99.81    9.89
  -3  -1  13  114.60   19.25
   3  -1 -13  111.20   11.90
  -3  -1  13  106.35   14.86
  -3   1  12   51.23   19.20
   3   1 -12   44.63    5.77
   3   1 -12   42.02    7.23
  -3   1  12   40.37    3.78
   3  -1 -12   57.35   12.17
  -3  -1  12   38.47    3.64
   3  -1 -12   50.35    6.84
  -3  -1  12   44.94    6.01
  -3  -1  12   44.67    9.09
   3  -1 -12   34.62    5.35
  -3   1  11   51.87   20.54
   3   1 -11   36.35    6.70
   3   1 -11   46.25    5.67
  -3   1  11   42.46    3.05
   3  -1 -11   43.82    4.64
  -3  -1  11   42.27    3.69
   3  -1 -11   37.09    5.78
  -3  -1  11   49.31    5.61
  -3  -1  11   48.12   20.43
   3  -1 -11   39.72    3.38
  -3   1  10  449.00   18.67
   3   1 -10  383.31   14.26
   3   1 -10  459.82   16.25
  -3   1  10  432.23   15.40
   3  -1 -10  446.12   19.20
  -3  -1  10  405.21   12.09
   3  -1 -10  445.44   17.15
  -3  -1  10  465.25   23.38
  -3  -1  10  475.86   19.48
   3  -1 -10  405.74   12.25
   3   1  -9  323.61    6.51
  -3   1   9  295.75   19.00
  -3   1   9  289.86    6.13
  -3  -1   9  292.81    5.22
   3  -1  -9  302.24    6.04
   3  -1  -9  316.66   13.43
  -3  -1   9  299.11    7.41
  -3  -1   9  323.25    8.70
   3  -1  -9  282.01    5.16
  -3   1   8  962.73   17.02
   3   1  -8  870.41   13.71
   3   1  -8  936.65   13.18
  -3   1   8  934.66   13.22
   3  -1  -8  948.83   17.00
  -3  -1   8  934.22   12.91
   3  -1  -8  936.24   14.37
  -3  -1   8  931.40   15.16
  -3  -1   8  931.27   15.44
   3  -1  -8  938.61   13.19
   3   1  -7   11.40    4.90
  -3   1   7   10.13    2.68
   3   1  -7   11.82    6.39
  -3   1   7   10.23    3.55
   3   1  -7   10.89    2.75
  -3   1   7   10.74    4.10
   3   1  -7    7.37    5.34
  -3   1   7   17.32    5.60
  -3  -1   7   13.40    2.09
  -3  -1   7   11.53    4.00
  -3  -1   7   14.70    6.20
   3  -1  -7   12.56    5.09
   3  -1  -7   16.60    5.24
   3  -1  -7   10.21    3.23
   3   1  -6  191.21   10.41
  -3   1   6  183.13    6.98
   3   1  -6  185.01    6.61
  -3   1   6  177.76   11.61
  -3   1   6  190.86   10.22
   3   1  -6  184.31   12.56
   3   1  -6  178.66    7.63
  -3   1   6  184.20    6.45
   3  -1  -6  194.41    7.42
  -3  -1   6  172.84    7.84
   3  -1  -6  194.18    9.45
  -3  -1   6  188.69    6.41
  -3  -1   6  193.63    9.54
   3  -1  -6  183.09    8.69
  -3  -1   6  181.16   11.48
   3  -1  -6  181.00    6.09
   3   1  -5 7097.76   58.47
   3   1  -5 7145.35   13.10
  -3   1   5 7190.32   13.11
  -3  -1   5 6883.82   56.57
   3  -1  -5 7008.32   57.67
   3  -1  -3 8138.41   15.99
   3   1  -2  554.16    6.78
  -3   1   2  519.05    7.96
   3   1  -2  563.47   16.81
   3   1  -2  576.30    8.77
  -3   1   2  558.29    8.25
  -3   1   2  554.06   12.88
   3   1  -2  555.11   12.01
  -3   1   2  541.62   11.86
  -3  -1   2  541.19    7.99
   3  -1  -2  551.46    9.65
   3  -1  -2  577.72   12.77
  -3  -1   2  520.07    6.77
   3  -1  -2  524.95    9.82
  -3  -1   2  535.95    9.50
   3  -1  -2  535.24   12.65
   3   1  -1  531.31    8.26
  -3   1   1  516.63    5.97
  -3   1   1  497.38    6.96
  -3   1   1  534.89    6.34
   3   1  -1  524.25    6.50
  -3   1   1  526.14    7.31
  -3  -1   1  499.76    6.03
   3  -1  -1  559.80    7.74
  -3  -1   1  530.12    6.75
  -3  -1   1  521.48    8.72
   3  -1  -1  526.38    6.64
   3  -1  -1  512.25    6.57
  -3   1   0    0.83    1.01
  -3   1   0   -1.06    2.66
   3   1   0   -1.74    3.01
  -3   1   0    3.87    3.79
  -3   1   0    1.93    1.59
  -3   1   0   -1.42    1.53
   3   1   0    3.19    5.04
  -3   1   0    2.51    3.29
   3   1   0    0.06    1.52
   3   1   0   -0.17    1.56
  -3  -1   0    0.12    3.66
  -3  -1   0    1.56    1.85
   3  -1   0    2.70    4.28
  -3  -1   0    0.41    0.73
   3  -1   0    1.61    1.95
  -3  -1   0    2.11    4.97
   3   1   1 3589.56   31.50
   3   1   1 3839.35   33.02
   3   1   1 3846.65   34.73
   3   1   1 3683.46   30.33
  -3   1  -1 3660.87   30.88
   3  -1   1 3637.07   31.49
   3  -1   1 3644.30   31.81
  -3  -1  -1 3689.58   30.47
  -3  -1  -1 3676.44   31.46
  -3   1  -2 2129.02   18.36
   3   1   2 2040.06   17.99
   3   1   2 2110.71   17.53
   3   1   2 2175.04   18.93
  -3  -1  -2 2089.65   19.30
   3  -1   2 2077.87   18.81
   3  -1   2 2041.77   18.52
   3   1   3   16.91   12.35
   3   1   3   23.88    5.95
  -3   1  -3   11.61    5.13
  -3   1  -3   20.88   12.53
   3   1   3   22.05    4.06
   3   1   3   27.11   14.87
  -3   1  -3   25.52    3.70
   3   1   3   20.95    1.96
   3  -1   3   35.68   12.51
  -3  -1  -3   20.68    5.57
   3  -1   3   17.93   13.94
   3  -1   3    6.05    3.58
  -3  -1  -3   19.80    2.38
  -3  -1  -3   17.92   11.15
   3   1   4 3797.56   31.56
   3   1   4 3741.73   31.06
  -3   1  -4 3876.40   32.69
   3   1   4 3964.40   34.45
  -3   1  -4 3863.86   32.06
  -3   1  -4 3774.13   31.98
  -3  -1  -4 3912.57   33.07
   3  -1   4 3925.19   32.73
  -3  -1  -4 3797.23   32.17
   3  -1   4 3863.05   30.99
  -3  -1  -4 3887.76   31.55
  -3   1  -5  343.26    7.22
   3   1   5  346.90    5.95
  -3   1  -5  349.73    5.27
   3   1   5  351.83    6.70
   3   1   5  357.62    8.44
  -3   1  -5  354.72    5.19
  -3  -1  -5  341.09    5.70
   3  -1   5  353.97    6.44
  -3  -1  -5  371.64    7.97
   3  -1   5  339.40    4.78
   3  -1   5  355.80    5.52
  -3  -1  -5  347.22    7.06
   3  -1   5  313.35   12.03
  -3  -1  -5  341.62    3.19
   3  -1   5  351.55    2.96
  -3  -1  -5  349.67    4.38
  -3   1  -6   13.77    4.66
   3   1   6   13.47    3.25
  -3   1  -6    8.88    6.70
   3   1   6   13.74    7.70
   3   1   6   12.12    7.79
  -3   1  -6   14.72    3.66
  -3  -1  -6   20.90    6.44
   3  -1   6   16.57    5.50
  -3  -1  -6   20.43    8.92
   3  -1   6   13.72    3.86
   3  -1   6   20.90    7.97
  -3  -1  -6   15.85    6.50
   3  -1   6   12.07    8.72
  -3  -1  -6   15.62    3.34
   3  -1   6   11.83    4.35
  -3  -1  -6   19.11    3.46
  -3   1  -7  101.80    6.92
   3   1   7  106.60    6.23
   3   1   7  105.18   16.21
  -3  -1  -7   99.55    6.11
  -3  -1  -7  119.94   15.97
   3  -1   7  104.26    5.91
   3  -1   7  105.11    6.45
   3  -1   7  104.54   12.51
   3  -1   7  105.80   10.19
  -3  -1  -7  101.94    5.18
  -3  -1  -7  105.59    5.75
   3   1   8   70.33   14.03
  -3   1  -8   72.37    5.79
  -3  -1  -8   74.64    5.25
   3  -1   8   67.96    4.27
   3  -1   8   72.43    9.85
   3  -1   8   73.58   12.37
  -3  -1  -8   63.55    7.11
   3  -1   8   74.06   10.30
  -3  -1  -8   68.05    2.58
  -3  -1  -8   67.08    4.15
   3   1   9   57.84   12.08
  -3   1  -9   68.49    6.77
  -3  -1  -9   65.25    6.88
   3  -1   9   48.60    2.50
   3  -1   9   59.30    6.75
   3  -1   9   61.55   18.20
  -3  -1  -9   73.41    9.22
   3  -1   9   70.77   27.35
  -3  -1  -9   55.46    3.77
  -3  -1  -9   56.87    4.97
  -3   1 -10   -1.74    3.83
   3   1  10   -1.06    5.17
  -3  -1 -10    0.85    2.09
   3  -1  10   -0.28    1.23
   3  -1  10   -0.38    4.68
   3  -1  10    0.02    3.02
   3  -1  10   -2.66    4.28
  -3  -1 -10   -0.13    1.50
  -3  -1 -10    0.38    2.65
  -3   1 -11   52.02    6.05
   3   1  11   50.58   21.56
  -3  -1 -11   58.84    8.24
   3  -1  11   49.49    4.51
   3  -1  11   56.86    7.69
   3  -1  11   56.33   16.60
   3  -1  11   61.52   18.72
  -3  -1 -11   49.98    3.95
  -3  -1 -11   52.19    5.69
  -3   1 -12    4.57    3.25
   3   1  12    4.53    3.94
   3   1  12   -2.28    4.89
  -3  -1 -12    9.58    7.73
   3  -1  12    6.05    6.04
   3  -1  12    1.52    3.74
   3  -1  12    1.84    3.07
  -3  -1 -12    1.39    3.50
  -3   1 -13  233.16   15.27
   3   1  13  235.14   14.55
   3   1  13  221.59   10.77
  -3  -1 -13  222.19    8.48
   3  -1  13  219.49   10.17
   3  -1  13  227.95    8.86
   3  -1  13  215.75    7.33
  -3  -1 -13  227.68    7.42
  -3   1 -14  181.12   10.05
   3   1  14  171.69   12.22
   3   1  14  179.13   23.07
  -3  -1 -14  183.23    9.57
   3  -1  14  149.23    8.76
   3  -1  14  168.46   15.02
  -3  -1 -14  160.41   12.57
  -3   1 -15   15.43    9.20
   3   1  15   21.86   10.42
   3   1  15   19.41    6.96
  -3   1 -15   22.71    8.51
  -3  -1 -15   26.69    7.60
   3  -1  15   13.78    6.02
   3  -1  15   12.11    4.42
  -3  -1 -15   17.23    5.20
   3   1  16  152.86   11.63
  -3   1 -16  149.72   20.70
   3   1  16  141.40   13.63
  -3   1 -16  139.30    8.98
   3  -1  16  147.78   11.93
  -3  -1 -16  145.53    6.67
  -3  -1 -16  167.35   10.57
   3   1  17    5.22    4.23
  -3   1 -17    8.26    6.85
   3   1  17   10.11    6.83
  -3   1 -17    3.68    4.79
  -3  -1 -17   11.17    6.25
   3  -1  17    4.48    6.31
   3   1  18   25.57   10.50
  -3   1 -18   21.51    7.13
   3   1  18   14.76   10.37
  -3   1 -18   15.37   10.00
  -3  -1 -18   26.50   10.68
   3  -1  18    9.65    7.12
   3   1  19   27.44   13.85
  -3   1 -19   23.59   15.42
   3   1  19   34.60   11.47
  -3   1 -19   43.16    9.00
  -3  -1 -19   30.89   14.14
   3  -1  19   30.12   11.88
  -3   1 -20   36.45    7.95
  -3   1 -20   41.42    8.04
   3   1  20   21.09   16.74
   3  -1  20   32.20   18.65
  -3  -1 -20   39.03   17.73
  -3   3  21   12.87    8.38
  -3  -3  21    5.09    4.84
  -3  -3  21   -0.96    3.15
  -3   3  20    1.67    4.83
   3   3 -20    7.65    4.04
  -3   3  20    1.35    5.69
  -3  -3  20    7.04    6.96
   3  -3 -20    2.86    4.17
  -3  -3  20    4.24    3.20
  -3   3  19   14.69    8.63
   3   3 -19    7.35    6.47
  -3   3  19    9.51    8.26
  -3  -3  19   -2.46    4.49
   3  -3 -19    7.26    5.90
  -3  -3  19   -1.22    3.44
   3   3 -18    4.81    4.30
  -3   3  18    5.46    3.80
   3  -3 -18    2.86    5.76
  -3  -3  18    7.02    7.52
  -3  -3  18    1.41    3.71
  -3   3  17   23.66   10.70
   3   3 -17   23.34    7.42
   3  -3 -17   17.33    9.64
  -3  -3  17   20.80   12.24
   3  -3 -17   24.29    9.72
  -3  -3  17   24.20   11.76
  -3   3  16  242.39   16.78
   3   3 -16  247.07   13.86
   3  -3 -16  255.15   10.05
  -3  -3  16  254.84    8.40
   3  -3 -16  258.24   11.26
  -3  -3  16  249.22   12.54
  -3   3  15   98.46   36.90
   3   3 -15   92.84   17.90
   3  -3 -15   99.25   20.25
  -3  -3  15  110.67    8.91
   3  -3 -15  107.16    7.02
  -3  -3  15  105.92   12.16
  -3   3  14  146.69   15.20
   3   3 -14  146.69   17.40
   3  -3 -14  134.91   23.09
  -3  -3  14  155.86    8.33
   3  -3 -14  153.94    8.21
  -3  -3  14  138.05   29.54
  -3   3  13  990.86   29.57
   3   3 -13 1025.35   20.60
   3  -3 -13  989.92   23.26
  -3  -3  13 1019.47   20.18
   3  -3 -13 1012.89   19.74
  -3  -3  13 1005.93   25.69
  -3   3  12 2409.78   29.49
   3  -3 -12 2341.53   24.87
  -3  -3  12 2415.97   17.83
   3  -3 -12 2378.24   29.54
  -3  -3  12 2404.68   20.21
   3   3 -11 1264.60   17.06
  -3   3  11 1214.89   21.60
   3  -3 -11 1270.66   16.64
   3  -3 -11 1251.88   29.93
  -3  -3  11 1231.79   15.45
  -3  -3  11 1225.01    9.62
  -3  -3  11 1313.04   17.78
  -3   3  10   58.30   19.37
   3   3 -10   49.91    7.55
   3  -3 -10   54.16   18.76
  -3  -3  10   45.96    5.82
   3  -3 -10   44.36   11.68
  -3  -3  10   54.24   17.78
   3   3  -9    8.64    6.56
   3   3  -9    3.90    1.71
  -3   3   9    7.54    6.44
   3  -3  -9   12.70    6.70
   3  -3  -9   12.67    5.89
  -3  -3   9   13.86    5.26
  -3  -3   9   10.57    7.72
   3   3  -8   -2.99    5.82
  -3   3   8   -5.82    8.08
   3  -3  -8   -1.37    2.76
   3  -3  -8    1.68    2.59
  -3  -3   8    0.35    1.82
  -3  -3   8    2.10    1.89
  -3  -3   8   -2.37    4.61
   3   3  -7    8.93    5.08
   3   3  -7   29.04   10.43
   3   3  -7   14.48    3.41
  -3   3   7   17.44    8.05
   3  -3  -7   18.76    6.48
  -3  -3   7   13.75    4.06
   3  -3  -7   17.91   12.22
  -3  -3   7   13.04    4.78
  -3  -3   7   13.95    6.81
  -3   3   6    0.96    6.60
   3   3  -6   -3.01    5.96
   3   3  -6    0.88    1.88
   3  -3  -6   -0.69    3.32
  -3  -3   6   -1.08    2.46
  -3  -3   6   -0.16    2.39
   3  -3  -6    1.06    1.79
  -3  -3   6   -0.14    4.13
  -3   3   5   10.12    5.53
  -3   3   5   18.55    2.06
   3   3  -5    9.70    7.25
   3   3  -5   19.16    6.00
   3   3  -5   16.73    2.27
  -3  -3   5   14.11    4.83
  -3  -3   5   20.25    4.66
   3  -3  -5   10.06    7.98
   3  -3  -5   15.55    7.58
  -3  -3   5   15.02    9.19
  -3   3   4  288.26   11.13
  -3   3   4  273.27    5.40
   3   3  -4  270.66   11.86
  -3   3   4  266.25    4.78
   3   3  -4  287.40    5.82
  -3   3   4  277.29    5.83
  -3   3   4  295.46    5.01
   3   3  -4  288.98    5.21
   3  -3  -4  296.62    6.38
  -3  -3   4  284.94   13.34
  -3  -3   4  290.47    5.26
   3  -3  -4  284.19    9.40
   3   3  -3   43.82    3.23
  -3   3   3   41.23    2.72
   3   3  -3   23.18    6.98
   3   3  -3   37.88    6.55
  -3   3   3   46.64    4.82
   3   3  -3   39.60    5.45
  -3   3   3   47.16    5.79
  -3   3   3   43.71    6.43
  -3   3   3   57.85    9.79
   3  -3  -3   43.95    8.83
  -3  -3   3   27.44    8.11
  -3  -3   3   50.86    4.20
   3  -3  -3   52.11    6.39
   3   3  -2 1316.21   18.88
   3   3  -2 1400.26   18.66
  -3   3   2 1313.03   19.91
   3   3  -2 1317.47   18.00
  -3   3   2 1304.83   17.92
  -3   3   2 1352.56   18.87
   3   3  -2 1380.15   21.23
   3   3  -2 1337.74   19.07
  -3   3   2 1306.65   18.33
  -3   3   2 1347.05   20.79
  -3   3   2 1307.11   18.24
  -3  -3   2 1319.78   17.90
  -3  -3   2 1339.82   20.05
   3  -3  -2 1266.09   17.57
   3  -3  -2 1338.44   19.63
  -3   3   1  630.01   10.02
   3   3  -1  655.70    9.27
   3   3  -1  638.26   10.44
  -3   3   1  629.59   11.32
   3   3  -1  608.26    9.56
   3   3  -1  637.09   10.08
  -3   3   1  615.08   10.53
   3   3  -1  664.72   13.87
  -3   3   1  639.24    9.54
   3  -3  -1  662.85   12.54
   3  -3  -1  660.53   10.37
  -3  -3   1  631.43   12.88
  -3  -3   1  639.19   11.91
   3  -3  -1  620.00   10.44
  -3   3   0 2309.41   30.18
   3   3   0 2320.14   30.10
  -3   3   0 2373.76   31.25
   3   3   0 2384.51   34.44
  -3   3   0 2359.18   31.29
   3   3   0 2324.91   31.16
   3   3   0 2459.52   35.87
  -3   3   0 2339.57   30.92
   3   3   0 2459.80   32.92
   3   3   0 2320.90   30.40
   3  -3   0 2486.96   33.18
   3  -3   0 2380.43   31.59
   3  -3   0 2264.20   31.16
   3  -3   0 2461.37   32.76
  -3  -3   0 2360.71   31.40
  -3  -3   0 2360.27   32.01
  -3   3  -1   78.59    7.96
   3   3   1   61.86    8.59
   3   3   1   62.78    5.62
  -3   3  -1   72.66    7.70
   3   3   1   68.35    4.01
  -3   3  -1   53.11    7.32
  -3   3  -1   64.08    4.03
   3   3   1   68.16   11.13
  -3   3  -1   67.35    3.84
   3   3   1   71.50    6.46
   3   3   1   71.01    6.42
   3  -3   1   65.19    6.89
   3  -3   1   74.87    9.20
  -3  -3  -1   77.90    9.82
  -3  -3  -1   63.73    5.96
   3  -3   1   72.95    5.48
  -3   3  -2   32.28    3.22
   3   3   2   30.79    5.97
   3   3   2   34.90    3.61
  -3   3  -2   35.07    6.62
  -3   3  -2   31.88    7.20
   3   3   2   34.14   18.94
  -3   3  -2   35.04    9.00
  -3   3  -2   32.60    6.43
   3   3   2   35.36    7.03
   3  -3   2   32.56    5.51
  -3  -3  -2   41.21    6.07
  -3  -3  -2   35.91    6.24
   3  -3   2   40.12   13.77
  -3   3  -3    5.15    3.94
   3   3   3    3.94    4.32
  -3   3  -3    3.34    4.88
  -3   3  -3    1.99    1.21
  -3   3  -3    3.22    3.07
  -3   3  -3    3.89    3.10
   3   3   3    1.63    3.21
   3   3   3    3.76    1.50
  -3  -3  -3    2.86    3.97
  -3  -3  -3    4.79    3.23
   3  -3   3    3.67    4.16
  -3  -3  -3    4.18    2.14
   3  -3   3    4.08    2.32
  -3   3  -4  111.54    3.58
  -3   3  -4  125.90    8.07
   3   3   4  131.99   13.35
   3   3   4  121.24   11.57
   3   3   4  119.26    2.17
  -3  -3  -4  114.42    8.36
  -3  -3  -4  108.75    5.84
   3  -3   4  118.83    4.35
  -3  -3  -4  122.21    2.47
   3  -3   4  121.20   16.04
   3   3   5    5.28    3.98
  -3   3  -5    2.22    4.17
   3   3   5   10.90    8.67
   3  -3   5   15.22    6.32
  -3  -3  -5   13.77    7.09
   3  -3   5   15.88    8.28
   3   3   6   14.93    8.47
  -3   3  -6   19.08    8.11
   3   3   6   10.32   13.70
   3  -3   6   -1.11    3.26
  -3  -3  -6    3.53    5.44
   3  -3   6   -0.64    3.40
   3   3   7   -2.17    5.49
  -3   3  -7   -6.17    5.38
   3   3   7  -11.46    9.53
   3  -3   7   -2.13    3.13
  -3  -3  -7   -1.96    3.66
   3  -3   7   -3.60    4.90
   3   3   8    6.19    7.16
  -3   3  -8   -0.75    4.61
   3   3   8    0.83    8.61
   3  -3   8    1.53    3.38
  -3  -3  -8   -0.06    4.09
   3  -3   8    0.43    4.99
   3   3   9   95.44   17.24
  -3   3  -9  102.40    9.86
   3   3   9  104.87   15.26
   3  -3   9   98.17    7.62
  -3  -3  -9   86.85   10.27
   3  -3   9   86.30   13.99
   3   3  10  208.08   19.15
  -3   3 -10  198.84    8.39
   3   3  10  243.51   15.93
   3  -3  10  214.27    9.00
  -3  -3 -10  216.82    9.56
   3  -3  10  208.60   17.52
   3   3  11   22.80    7.74
  -3   3 -11   17.63    5.54
   3   3  11   25.30   12.57
   3  -3  11   20.87    8.79
  -3  -3 -11   24.45   10.66
   3  -3  11   20.83    7.05
   3   3  12 1321.93   21.31
  -3   3 -12 1258.12   17.07
   3   3  12 1347.10   30.33
   3  -3  12 1326.41   16.54
  -3  -3 -12 1302.39   27.29
   3  -3  12 1323.15   19.60
   3   3  13  234.04   27.88
  -3   3 -13  215.90   12.14
   3   3  13  230.00   15.07
   3  -3  13  232.14   23.59
  -3  -3 -13  220.92   23.20
   3  -3  13  221.62   13.88
   3   3  14  397.18   15.47
  -3   3 -14  415.96   12.99
   3   3  14  411.66   18.75
   3  -3  14  406.13   10.77
  -3  -3 -14  371.54   16.97
   3  -3  14  379.27   14.15
   3   3  15   -1.14    5.67
  -3   3 -15    0.20    4.33
   3   3  15    5.45    8.58
   3  -3  15    2.40    4.95
  -3  -3 -15    2.35    1.98
   3  -3  15    4.86    4.30
   3   3  16   45.62    8.48
  -3   3 -16   37.14    7.27
   3   3  16   36.68   13.00
   3  -3  16   46.69   11.18
  -3  -3 -16   34.17   19.92
   3   3  17   38.40   15.95
  -3   3 -17   35.00   10.11
   3   3  17   62.08   20.69
  -3   3 -17   53.88   11.93
  -3  -3 -17   31.76   20.06
   3  -3  17   41.81   15.23
   3   3  18    8.57    5.52
  -3   3 -18    2.21    4.07
   3   3  18   -2.67    7.39
  -3   3 -18   13.27    9.60
  -3  -3 -18    0.86    4.59
   3  -3  18    3.38    3.63
   3   3  19    5.49    6.60
  -3   3 -19    2.61    3.83
   3   3  19   12.51    9.29
  -3   3 -19    3.52    6.05
  -3  -3 -19    0.75    3.31
   3  -3  19   -0.21    3.54
   3   3  20    7.61    7.20
  -3   3 -20   -3.45    5.60
   3  -3  20    3.48    4.25
   3   3  21   -0.21    6.42
   3  -5 -19    6.00    6.52
  -3   5  18  129.45   21.19
   3   5 -18  132.27   13.03
  -3   5  18  125.79   18.68
   3  -5 -18  119.73   12.49
  -3  -5  18  101.78   29.30
  -3   5  17    4.25    5.93
   3   5 -17    4.16    5.96
  -3   5  17    7.05    6.50
  -3  -5  17    5.40    2.78
   3  -5 -17    3.16    3.18
  -3  -5  17    3.92    4.36
  -3   5  16   21.89   14.55
   3   5 -16   21.19    6.84
  -3   5  16   21.80   15.20
  -3  -5  16   13.91    7.55
   3  -5 -16   11.81   11.33
  -3  -5  16   17.69    9.19
  -3   5  15    0.11    5.58
   3   5 -15    2.81    6.58
  -3   5  15   13.82   11.42
  -3  -5  15    2.28    2.38
   3  -5 -15    0.41    3.43
  -3  -5  15    1.52    2.56
  -3   5  14    7.98    9.14
   3   5 -14   -1.04    4.31
  -3   5  14    7.01    9.21
  -3  -5  14   -0.27    3.98
   3  -5 -14   -0.41    3.84
  -3  -5  14   10.11    8.41
   3   5 -13   47.50    8.55
  -3   5  13   37.14   15.56
   3  -5 -13   31.93   17.04
  -3  -5  13   41.05    5.86
  -3  -5  13   46.03   15.51
   3   5 -12  105.95   10.59
  -3   5  12   96.16   32.66
   3  -5 -12  101.11    7.76
  -3  -5  12  104.29    5.25
  -3  -5  12  102.44   14.32
  -3   5  11   -3.18    6.25
   3   5 -11   -0.71    5.88
   3  -5 -11    1.80    3.73
  -3  -5  11   -3.62    3.41
   3  -5 -11    1.25    2.86
  -3  -5  11    3.90    5.99
  -3   5  10   34.77   14.39
   3   5 -10   35.55    9.31
   3  -5 -10   42.58   20.00
  -3  -5  10    9.30    4.87
   3  -5 -10   31.55   13.14
  -3  -5  10   39.68   17.51
  -3   5   9    7.95    6.25
   3   5  -9    6.04    5.93
   3  -5  -9   -1.80    4.65
  -3  -5   9   -0.09    3.01
   3  -5  -9    4.94    4.86
  -3  -5   9    2.82    2.24
  -3   5   8    8.40    5.52
   3   5  -8   19.45   10.59
   3  -5  -8    6.76    5.14
  -3  -5   8    7.69    4.21
   3  -5  -8   13.40    5.04
  -3  -5   8    5.21    5.83
   3   5  -7   -1.42    6.58
   3   5  -7    0.85    0.87
  -3   5   7    0.58    5.09
   3  -5  -7   -2.70    3.84
   3  -5  -7    4.04    3.89
  -3  -5   7   -1.89    2.65
  -3  -5   7    4.96    3.57
  -3   5   6    0.16    0.27
   3   5  -6    2.58    5.57
  -3   5   6   -3.68    5.22
   3   5  -6    1.69    1.15
   3   5  -6    2.05    2.42
  -3  -5   6   -1.51    2.62
   3  -5  -6    2.40    3.69
  -3  -5   6    1.27    2.55
   3  -5  -6    2.10    3.50
  -3   5   5   91.31    3.07
   3   5  -5   94.33   10.20
  -3   5   5  111.40   10.26
   3   5  -5   85.18    3.01
   3   5  -5   98.45    5.10
  -3   5   5   96.01    4.72
   3  -5  -5  113.66   24.56
  -3  -5   5  108.70   23.37
   3  -5  -5  101.68    6.09
  -3  -5   5   99.18    6.55
  -3   5   4    6.74    3.06
   3   5  -4    4.10    5.85
   3   5  -4    5.84    5.23
  -3   5   4    2.84    2.02
   3   5  -4    2.60    1.48
  -3   5   4    5.01    7.65
  -3  -5   4    4.22    2.32
  -3  -5   4    1.91    2.48
   3  -5  -4    4.74    3.23
  -3   5   3   27.39    7.50
   3   5  -3   18.25    8.30
   3   5  -3   18.48    6.28
  -3   5   3   14.65    4.82
   3   5  -3   16.35    6.74
  -3   5   3   19.20    6.54
  -3  -5   3   29.59    9.52
  -3  -5   3   12.60    3.69
   3  -5  -3   22.97    9.41
  -3   5   2  313.09   11.72
   3   5  -2  302.12   15.55
   3   5  -2  313.02   14.55
  -3   5   2  310.24   14.42
   3   5  -2  280.77    7.85
  -3   5   2  292.57   16.00
   3   5  -2  302.42   10.80
  -3  -5   2  321.27   12.54
   3  -5  -2  288.03   14.85
  -3   5   1  193.99    9.64
   3   5  -1  193.34    8.83
   3   5  -1  190.21   11.04
  -3   5   1  208.88   21.63
   3   5  -1  196.78    6.32
  -3   5   1  193.90   10.03
  -3  -5   1  195.50    9.72
  -3  -5   1  211.10    8.96
   3  -5  -1  217.57   17.68
   3   5   0   37.48    4.22
  -3   5   0   35.01    7.36
   3   5   0   39.72    8.28
  -3   5   0   42.60   12.51
  -3   5   0   49.39    7.69
   3   5   0   39.37    6.79
  -3  -5   0   45.33    9.48
  -3  -5   0   44.03   11.63
   3   5   1   -6.97    6.70
  -3   5  -1   -1.47    4.08
   3   5   1    3.95    4.36
  -3   5  -1    3.02    4.99
   3   5   1   -0.13    1.23
  -3  -5  -1   -0.33    1.63
   3  -5   1    1.52    3.67
   3  -5   1    1.58    1.76
   3   5   2   57.00    5.82
  -3   5  -2   65.78    8.52
  -3   5  -2   69.93    7.20
   3   5   2   72.34   10.51
   3   5   2   72.68    8.13
   3  -5   2   68.04   12.23
   3  -5   2   62.23   14.36
  -3  -5  -2   67.46   12.69
  -3  -5  -2   62.96   11.70
   3   5   3  176.69    3.50
  -3   5  -3  188.79   10.12
  -3   5  -3  166.10    3.61
  -3   5  -3  189.23    8.80
   3   5   3  188.48   15.51
   3   5   3  187.16   10.08
   3  -5   3  195.16    8.10
   3  -5   3  210.73   18.93
  -3  -5  -3  196.69    9.50
   3   5   4   99.94    3.47
  -3   5  -4  113.50    8.62
  -3   5  -4   92.58    5.46
  -3   5  -4  111.05    5.61
   3   5   4  103.49   15.02
   3   5   4  108.02    9.41
   3  -5   4  107.70    5.78
   3  -5   4  117.13   21.62
  -3  -5  -4  108.40   21.40
  -3   5  -5    1.20    1.98
  -3   5  -5    0.57    4.06
   3   5   5   -0.12    9.32
   3   5   5   -0.30    5.30
   3   5   5    0.75    0.74
  -3  -5  -5    2.72    3.35
   3  -5   5    0.14    2.74
   3  -5   5   -2.09    4.43
   3   5   6  183.95   22.34
  -3   5  -6  203.85    8.17
   3   5   6  202.67   14.98
   3  -5   6  211.14    6.81
  -3  -5  -6  195.62   18.08
   3  -5   6  206.23   25.36
   3   5   7   10.91    8.37
  -3   5  -7    7.74    5.49
   3   5   7    2.25    9.97
   3  -5   7    8.81    3.64
  -3  -5  -7   11.54    8.08
   3  -5   7   18.28    9.07
   3   5   8  219.02   20.24
  -3   5  -8  234.41   10.12
   3   5   8  230.67   18.36
   3  -5   8  248.91   13.13
  -3  -5  -8  242.81    8.92
   3  -5   8  223.70   18.90
   3   5   9    1.61    2.23
  -3   5  -9   -1.03    4.65
   3   5   9   14.75   16.25
   3  -5   9    0.50    3.95
  -3  -5  -9   -1.24    5.68
   3  -5   9   -0.44    5.57
   3   5  10   82.85   25.81
  -3   5 -10   92.30    8.72
   3   5  10  102.28   18.87
   3  -5  10   92.96   10.62
  -3  -5 -10   92.27   17.48
   3  -5  10   97.32   22.06
   3   5  11    9.23    6.32
  -3   5 -11   23.19    8.16
   3   5  11   21.52   14.74
   3  -5  11   24.60    5.05
  -3  -5 -11   22.88    9.90
   3  -5  11   24.73   12.47
   3   5  12   67.73   25.77
  -3   5 -12   74.60    9.93
   3   5  12   82.88   17.13
   3  -5  12   74.05    7.55
  -3  -5 -12   80.07    9.08
   3  -5  12   63.34   25.80
   3   5  13   13.69    6.96
  -3   5 -13   10.82    7.76
   3   5  13    6.88   10.33
   3  -5  13    3.86    5.21
  -3  -5 -13    8.35    7.67
   3  -5  13   10.99    6.98
   3   5  14    5.63    7.00
  -3   5 -14    4.28    5.50
   3   5  14    9.12   15.87
   3  -5  14    2.41    5.43
  -3  -5 -14    6.95    7.06
   3  -5  14    5.91    4.50
   3   5  15   26.06   14.59
  -3   5 -15   43.93    6.99
   3   5  15   30.62   14.96
   3  -5  15   41.15    7.53
  -3  -5 -15   18.62   18.61
   3   5  16   24.62   16.42
  -3   5 -16   40.60    8.82
   3   5  16   54.85   19.22
  -3   5 -16   27.26   11.47
  -3  -5 -16   21.56   20.51
   3  -5  16   36.94    8.25
   3   5  17    5.67    4.02
  -3   5 -17    3.02    5.68
   3   5  17    9.14   10.89
  -3   5 -17   15.42   10.36
  -3  -5 -17    4.45    5.59
   3  -5  17    2.88    4.19
   3   5  18   -0.23    2.63
   3  -5  18   -1.51    3.54
  -3   7  15    5.07    5.45
   3   7 -14   60.47    9.08
  -3   7  14   21.53   15.56
  -3   7  13   53.61   20.28
   3   7 -13   37.36   11.46
  -3   7  13   17.83   10.84
   3  -7 -13   15.92   12.12
  -3  -7  13   24.36   20.05
  -3   7  12   44.77   14.79
   3   7 -12   46.07    7.92
  -3   7  12   13.01   14.54
   3  -7 -12   33.49   11.22
  -3  -7  12   35.94   19.02
  -3   7  11  166.73   18.05
   3   7 -11  135.11    9.98
  -3   7  11  122.20   10.68
   3  -7 -11  156.03    9.28
  -3  -7  11  150.09   19.58
  -3   7  10    4.29    8.74
   3   7 -10    8.55    7.74
  -3   7  10    5.95    4.50
   3  -7 -10    4.24    3.67
  -3  -7  10    4.62    4.88
  -3   7   9   -1.56    9.45
   3   7  -9    2.91    5.28
  -3   7   9    5.37    6.17
   3  -7  -9   -0.14    3.88
  -3  -7   9    2.10    4.88
  -3   7   8   -4.55    8.61
   3   7  -8    9.68    7.34
  -3   7   8   10.48    5.84
   3  -7  -8    5.85    4.80
  -3  -7   8    7.14    6.08
  -3   7   7   -2.00    9.18
   3   7  -7    2.48    6.00
  -3   7   7    2.03    3.86
   3  -7  -7   -0.14    4.32
  -3  -7   7   -1.71    5.20
  -3   7   6    4.13    9.43
   3   7  -6    3.72    5.29
  -3   7   6   -0.53    3.79
   3  -7  -6    3.95    2.56
  -3  -7   6   -0.16    4.56
  -3   7   5    3.01    9.34
   3   7  -5    7.19    8.75
  -3   7   5    3.74    5.16
   3  -7  -5    3.43    3.07
  -3  -7   5    3.48    4.29
  -3   7   4    3.45    7.44
   3   7  -4    7.98    8.50
  -3   7   4   14.95    5.79
   3  -7  -4    9.38    4.67
  -3  -7   4   13.91    7.03
  -3   7   3    6.92    5.94
   3   7  -3    3.73    5.99
   3   7  -3   10.65    4.77
  -3   7   3    8.19    8.72
   3  -7  -3    2.97    2.37
  -3  -7   3    4.18    3.45
   3   7  -2   69.59    9.24
  -3   7   2   74.82    9.87
   3   7  -2   74.41    8.92
  -3   7   2   76.38    8.97
  -3   7   2   69.51    7.64
  -3  -7   2   75.28   16.60
  -3   7   1   13.17    7.98
   3   7  -1    7.15    5.58
   3   7  -1   15.51    8.13
  -3   7   1    7.83    8.40
  -3   7   1   11.53    5.45
  -3  -7   1   14.79    5.89
  -3   7   0   31.23    9.56
   3   7   0   46.45   10.91
   3   7   0   40.46    9.13
  -3   7   0   32.97    7.48
  -3   7   0   28.86    5.86
  -3   7   0   44.94    7.64
  -3  -7   0   29.98    9.91
  -3   7  -1  169.59    7.89
  -3   7  -1  177.44    9.36
   3   7   1  193.44   12.73
  -3   7  -1  167.68    8.80
  -3   7  -1  185.10    8.96
  -3  -7  -1  176.04    8.86
  -3   7  -2   12.23    5.60
  -3   7  -2    1.63    4.34
   3   7   2    9.00   10.17
  -3   7  -2    3.41    4.44
  -3  -7  -2    4.10    1.99
  -3   7  -3    7.67    6.53
  -3   7  -3    2.00    4.33
   3   7   3   10.75   12.62
  -3   7  -3   10.26    4.95
  -3  -7  -3    6.98    4.37
  -3   7  -4  104.77   10.68
  -3   7  -4  132.98   12.57
   3   7   4  114.35   18.05
   3  -7   4   59.63    5.28
  -3  -7  -4   89.15    6.98
   3   7   5   78.44   15.62
  -3   7  -5   75.61    9.58
  -3   7  -5  104.00   14.20
  -3  -7  -5   66.45   17.01
   3   7   6   49.98   15.76
  -3   7  -6   48.12    9.17
  -3   7  -6   26.67    9.64
  -3  -7  -6   32.29   22.43
   3   7   7    1.95    9.26
  -3   7  -7    2.73    4.10
  -3   7  -7   -2.39    6.12
  -3  -7  -7    1.09    3.41
   3   7   8   18.04   13.64
  -3   7  -8   11.29    6.68
  -3   7  -8   13.25    9.07
  -3  -7  -8    8.24    6.35
   3   7   9   80.61   16.58
  -3   7  -9   79.98    8.52
  -3   7  -9   90.84   11.90
  -3  -7  -9   69.96   17.14
   3   7  10  208.20   18.63
  -3   7 -10  203.19   11.52
  -3   7 -10  208.11   14.06
  -3  -7 -10  185.98    9.94
   3   7  11    1.96    9.67
  -3   7 -11    1.13    3.75
  -3   7 -11   13.53   11.79
  -3  -7 -11    1.54    2.33
   3   7  12    8.21    9.68
  -3   7 -12    3.68    4.95
  -3   7 -12    1.45    5.68
  -3  -7 -12    2.99    3.70
  -3   7 -13    3.51    2.99
  -3  -7 -13    3.48    6.66
  -3   7 -14    3.02    2.96
  -3  -7 -14   -3.67    3.66
   4   0 -22   35.19   11.88
  -4   0  22   15.78   10.26
   4   0 -21    1.53    4.90
  -4   0  21   -0.06    6.52
   4   0 -20    1.91    4.23
  -4   0  20    5.96    6.62
   4   0 -19    2.59    4.46
  -4   0  19    5.20    8.49
  -4   0  19   -0.31    2.15
   4   0 -18   24.88   16.64
   4   0 -18   21.75    7.44
  -4   0  18   24.43    8.78
  -4   0  18   17.09    9.96
   4   0 -17    5.10    6.35
   4   0 -17    0.33    3.26
  -4   0  17   -2.69    6.43
  -4   0  17    2.98    3.18
   4   0 -16   19.16   10.85
   4   0 -16   12.70    6.79
  -4   0  16   21.42   11.09
  -4   0  16   14.39    5.91
   4   0 -15    1.70    2.72
   4   0 -15    0.90    2.65
  -4   0  15    0.01    5.42
  -4   0  15    1.95    2.59
   4   0 -14   47.04    6.30
   4   0 -14   53.94   12.77
  -4   0  14   59.36   11.00
  -4   0  14   49.62   16.96
   4   0 -13    5.15    4.97
   4   0 -13    3.53    4.39
  -4   0  13    1.39    2.72
  -4   0  13   -0.02    3.14
   4   0 -12  122.04    6.81
   4   0 -12  122.91    6.55
  -4   0  12  129.30    9.28
  -4   0  12  117.23    5.56
   4   0 -11   -2.03    3.90
   4   0 -11   -2.22    3.35
  -4   0  11   -1.09    5.02
  -4   0  11   -2.37    3.61
   4   0 -10   12.08    4.40
   4   0 -10    7.63    7.13
  -4   0  10   18.13    5.22
  -4   0  10    5.22    7.72
   4   0  -9   -1.91    3.07
   4   0  -9    0.07    1.66
  -4   0   9   -1.80    1.89
  -4   0   9   -3.73    4.04
  -4   0   9   -0.13    2.69
   4   0  -9   -0.06    2.05
   4   0  -8  184.69    8.32
   4   0  -8  186.75    8.69
  -4   0   8  186.61    8.38
  -4   0   8  189.32    9.99
  -4   0   8  190.53   10.03
   4   0  -8  184.48   11.16
   4   0  -7    1.41    3.01
  -4   0   7   -0.89    2.96
   4   0  -7   -0.14    3.35
  -4   0   7   -0.64    1.75
  -4   0   7    0.90    4.06
   4   0  -7   -0.97    3.67
  -4   0   7   -1.44    3.24
   4   0  -7    0.35    1.14
   4   0  -6 1388.00   13.54
  -4   0   6 1382.30   13.73
   4   0  -6 1349.10   13.16
  -4   0   6 1375.96   12.45
  -4   0   6 1330.75   16.18
   4   0  -6 1374.46   15.67
  -4   0   6 1341.54   13.43
   4   0  -6 1370.88   13.93
   4   0  -5   -0.60    3.50
  -4   0   5    0.07    2.93
   4   0  -5   -0.06    1.49
  -4   0   5   -0.79    2.14
  -4   0   5   -0.65    5.36
   4   0  -5    1.36    3.95
  -4   0   5    0.07    3.39
   4   0  -5    0.76    2.12
   4   0  -4 7335.67   15.17
   4   0  -3    6.14    5.68
  -4   0   3    1.46    3.03
   4   0  -3    1.17    2.94
  -4   0   3    0.01    2.48
  -4   0   3    2.42    3.79
   4   0  -3    2.89    5.72
  -4   0   3    0.96    1.88
   4   0  -3   -0.38    2.41
  -4   0   2 2400.38   20.16
   4   0  -2 2363.24   19.96
   4   0  -1   -0.38    1.07
  -4   0   1   -0.32    1.28
  -4   0   1    1.54    0.96
   4   0  -1   -0.24    1.28
  -4   0  -1   -0.03    2.80
   4   0   1   -1.97    2.44
   4   0   1    2.95    4.21
  -4   0  -1   -2.48    2.89
   4   0   1   -1.11    3.12
  -4   0  -1   -0.76    2.60
  -4   0  -1   -0.53    3.20
   4   0   1   -2.17    3.19
  -4   0  -2 2642.85   24.99
   4   0   2 2625.54   23.39
   4   0   2 2502.93   23.33
  -4   0  -2 2524.00   23.39
   4   0   2 2598.83   24.13
  -4   0  -2 2643.98   23.95
  -4   0  -2 2635.37   26.12
   4   0   2 2533.12   23.42
  -4   0  -3   -3.45    3.44
   4   0   3   -1.70    2.85
   4   0   3   -0.16    2.40
   4   0   3   -2.66    4.36
   4   0   3   -0.90    3.94
  -4   0  -3   -4.75    3.76
  -4   0  -3   -0.58    3.08
  -4   0  -3   -1.90    4.07
  -4   0  -4   70.68    9.83
   4   0   4   60.84    4.22
   4   0   4   56.71    3.68
   4   0   4   57.51    7.06
   4   0   4   68.45   10.28
  -4   0  -4   63.88    5.02
  -4   0  -4   59.13    3.80
  -4   0  -4   58.02    5.37
  -4   0  -5   -3.21    3.50
   4   0   5   -1.48    2.22
   4   0   5   -1.52    1.70
   4   0   5   -2.88    3.92
   4   0   5   -1.19    3.65
  -4   0  -5   -1.58    3.15
  -4   0  -5   -0.39    1.64
  -4   0  -5   -1.03    3.05
  -4   0  -6    6.45    4.24
   4   0   6    4.92    3.33
   4   0   6    5.43    2.84
   4   0   6    4.96    3.34
   4   0   6    9.93    4.49
  -4   0  -6    7.40    4.55
  -4   0  -6    6.00    4.26
  -4   0  -6    2.98    4.37
  -4   0  -7    3.24    2.51
   4   0   7    1.53    2.02
   4   0   7    1.05    4.34
   4   0   7   -0.19    3.40
  -4   0  -7   -0.42    2.13
  -4   0  -7    0.14    3.65
  -4   0  -8  187.30    5.56
   4   0   8  179.91    4.32
   4   0   8  189.33    8.09
   4   0   8  190.03   15.40
  -4   0  -8  171.49    4.46
  -4   0  -8  188.19    7.34
  -4   0  -9    0.06    2.06
   4   0   9    0.84    1.51
   4   0   9   -1.87    5.47
   4   0   9    3.43    3.90
  -4   0  -9    1.50    3.79
  -4   0 -10    9.34    8.29
   4   0  10   15.09    8.25
   4   0  10    8.70    6.95
  -4   0 -10   16.04    6.49
  -4   0 -11   -2.12    3.47
   4   0  11    2.92    3.47
   4   0  11   -0.08    4.22
  -4   0 -11    8.57    6.64
  -4   0 -12   12.81    6.19
   4   0  12   10.88    8.26
   4   0  12    8.80    4.88
  -4   0 -12    6.39    5.33
  -4   0 -13   -1.54    3.64
   4   0  13   10.84    7.83
   4   0  13    4.85    7.14
  -4   0 -13   -0.85    4.01
  -4   0 -14   26.29   12.93
   4   0  14   28.34    9.58
   4   0  14   27.42   14.23
  -4   0 -14   35.67    6.47
  -4   0 -15    3.02    4.91
   4   0  15   -3.06    5.98
   4   0  15    3.49    4.76
  -4   0 -15    0.62    4.45
  -4   0 -16    4.45    3.27
   4   0  16    4.15    6.46
   4   0  16    8.02    5.90
  -4   0 -16    5.29    5.13
  -4   0 -17   -1.29    4.42
   4   0  17    1.42    4.43
   4   0  17    2.77    3.74
  -4   0 -17   -2.63    3.98
  -4   0 -18  144.62    9.58
   4   0  18  144.93   19.23
  -4   0 -18  157.47    9.58
  -4   0 -19    1.80    4.57
   4   0  19   -6.94    6.69
  -4   0 -20   17.77    8.15
   4   0  20   10.19   10.73
  -4   2  22   11.09    8.12
  -4  -2  22    5.64    4.17
  -4   2  21   -1.64    6.25
   4   2 -21   -1.38    4.42
  -4   2  21    0.81    2.23
  -4  -2  21   -2.27    5.57
   4  -2 -21    2.47    3.47
  -4  -2  21    0.70    1.93
  -4   2  20   12.12    6.95
   4   2 -20   18.08    6.07
  -4   2  20   25.50   12.90
  -4  -2  20   15.95    6.44
   4  -2 -20   17.64    8.24
  -4  -2  20   11.68    5.22
  -4   2  19   -0.82    4.10
   4   2 -19    2.61    3.73
   4  -2 -19   -1.78    4.06
  -4  -2  19    6.46    5.32
   4  -2 -19    2.00    3.85
  -4  -2  19    3.73    2.50
  -4   2  18    0.30    5.88
   4   2 -18   -0.12    4.20
   4  -2 -18    0.55    4.30
  -4  -2  18   -4.35    5.91
   4  -2 -18    1.66    2.54
  -4  -2  18    3.96    4.78
  -4   2  17   26.74    9.30
   4   2 -17   36.88    9.05
   4  -2 -17   33.27   19.58
  -4  -2  17   30.53   11.96
   4  -2 -17   38.29   17.37
  -4  -2  17   30.98   14.63
  -4   2  16    7.93    8.14
   4   2 -16    3.14    4.93
   4  -2 -16    4.95    5.02
  -4  -2  16    4.18    3.75
   4  -2 -16    3.94    4.42
  -4  -2  16    4.12    5.20
   4   2 -15   14.14    7.64
   4   2 -15   17.67    7.49
  -4   2  15   22.20    9.78
   4  -2 -15   17.33    7.27
  -4  -2  15   17.01    8.43
   4  -2 -15   21.14    9.37
  -4  -2  15   25.42    9.27
   4  -2 -15   24.04    4.78
   4   2 -14    7.46    5.86
   4   2 -14    3.53    2.39
  -4   2  14    5.49    5.48
   4  -2 -14    5.82    6.20
   4  -2 -14    3.52    5.01
  -4  -2  14    5.97    3.66
  -4  -2  14    2.91    2.44
   4  -2 -14    8.48    4.53
  -4   2  13  464.13   19.38
   4   2 -13  471.45    9.64
   4   2 -13  448.51    6.10
   4  -2 -13  472.54   10.60
  -4  -2  13  431.31    6.33
  -4  -2  13  470.09   14.84
   4  -2 -13  454.11   17.78
  -4  -2  13  487.73   15.83
   4   2 -12  242.53   10.17
   4   2 -12  228.76    7.32
  -4   2  12  254.51   12.88
   4  -2 -12  242.44    9.96
   4  -2 -12  244.68   12.83
  -4  -2  12  227.62   10.38
  -4  -2  12  255.49   12.26
   4  -2 -12  232.40    7.14
  -4   2  11   85.79    8.99
   4   2 -11   77.55    8.14
   4   2 -11   92.33    4.76
   4  -2 -11   84.88    3.83
  -4  -2  11   82.95    2.75
  -4  -2  11   91.62    5.83
   4  -2 -11   97.46    9.94
  -4  -2  11   87.56   16.31
   4  -2 -11   80.47    2.62
  -4   2  10 1519.27   47.43
   4   2 -10 1458.81   42.96
   4   2 -10 1427.36   40.74
  -4   2  10 1416.05   40.99
   4  -2 -10 1450.94   47.64
  -4  -2  10 1462.27   41.66
   4  -2 -10 1452.60   43.24
  -4  -2  10 1490.40   43.07
  -4  -2  10 1399.52   41.47
   4  -2 -10 1390.39   39.36
   4  -2  -9 4248.40   18.44
   4   2  -8 6300.19   20.39
   4   2  -8 6335.51   10.83
  -4   2   8 6422.24   29.89
  -4   2   7 1943.92   26.58
  -4   2   7 1813.35   24.82
   4   2  -7 1846.88   26.36
   4   2  -7 1926.61   26.43
   4   2  -7 1955.85   23.56
  -4  -2   7 1919.54   25.31
  -4  -2   7 1943.78   24.63
   4  -2  -7 1954.75   25.66
   4  -2  -7 1848.03   25.18
  -4  -2   7 1918.96   29.31
   4  -2  -7 1887.55   22.63
  -4   2   6 1637.74   24.70
  -4   2   6 1577.81   21.30
   4   2  -6 1704.77   25.30
   4   2  -6 1647.50   22.48
   4   2  -6 1668.31   21.88
  -4  -2   6 1615.37   21.46
  -4  -2   6 1632.72   21.94
   4  -2  -6 1596.39   22.32
   4  -2  -6 1582.76   22.62
  -4  -2   6 1619.20   22.85
   4   2  -5  543.39    9.42
  -4   2   5  523.80    7.84
   4   2  -5  533.74   12.81
  -4   2   5  534.98   10.80
   4   2  -5  533.04    9.79
  -4   2   5  531.99   13.54
  -4   2   5  510.79    6.86
  -4  -2   5  585.39    9.29
   4  -2  -5  518.68    9.89
  -4  -2   5  519.52   11.98
   4  -2  -5  514.01   11.46
  -4  -2   5  545.35    8.53
   4  -2  -5  551.39   10.48
  -4  -2   5  551.79   10.68
   4   2  -4  702.97    7.46
  -4   2   4  687.88    6.74
   4   2  -4  703.16   12.04
  -4   2   4  692.36    8.31
   4   2  -4  699.08    8.81
  -4   2   4  719.66   13.99
   4   2  -4  706.46    7.30
  -4   2   4  697.58    6.18
   4  -2  -4  701.64    7.45
  -4  -2   4  682.56   12.21
   4  -2  -4  692.47   10.34
  -4  -2   4  717.35    8.71
   4  -2  -4  698.39    9.27
  -4  -2   4  717.80    9.73
   4   2  -3   -0.51    2.86
  -4   2   3   -0.89    3.08
  -4   2   3    0.68    0.81
   4   2  -3    2.62    5.56
  -4   2   3    0.58    0.85
  -4   2   3   -0.97    1.24
   4   2  -3   -2.35    2.72
  -4   2   3   -2.97    5.79
  -4   2   3   -0.15    2.17
   4   2  -3   -1.63    1.10
   4   2  -3    0.56    1.40
   4  -2  -3   -1.58    1.98
  -4  -2   3   -0.08    1.60
  -4  -2   3    1.73    3.70
   4  -2  -3   -0.96    3.80
  -4  -2   3    1.60    3.90
  -4   2   2   58.83    3.77
   4   2  -2   58.71    7.55
   4   2  -2   57.65    2.59
  -4   2   2   60.64    4.15
  -4   2   2   64.64    7.04
  -4   2   2   64.27    8.48
   4   2  -2   56.14    6.00
  -4   2   2   53.69    3.71
   4   2  -2   58.05    5.33
  -4   2   2   54.39    8.21
  -4  -2   2   60.73    6.32
  -4  -2   2   64.76    3.30
   4  -2  -2   29.98    7.12
  -4  -2   2   60.27   11.64
   4  -2  -2   59.92    6.11
  -4  -2   2   56.67    5.86
  -4   2   1  386.37    5.66
   4   2  -1  412.56    4.14
   4   2  -1  391.50    6.20
  -4   2   1  409.14    4.92
   4   2  -1  405.88   11.54
  -4   2   1  398.64    5.52
   4   2  -1  393.73    5.15
  -4   2   1  397.70    5.40
  -4   2   1  386.88    7.05
   4   2  -1  399.63    5.67
   4  -2  -1  406.60    6.34
  -4  -2   1  403.95   14.14
  -4  -2   1  409.17    7.70
   4  -2  -1  407.36    5.15
  -4  -2   1  385.90   10.13
   4   2   0  686.19    7.71
   4   2   0  685.88    7.65
  -4   2   0  684.62    9.13
   4   2   0  687.16    7.31
  -4   2   0  676.25    6.90
   4   2   0  694.39   12.72
  -4   2   0  687.70   11.26
  -4   2   0  656.81    6.89
  -4   2   0  683.45    7.95
   4  -2   0  713.53    9.03
  -4  -2   0  687.88    7.88
   4  -2   0  644.00    7.03
  -4  -2   0  672.82    8.26
  -4   2  -1   16.77    8.09
  -4   2  -1   21.36    3.78
   4   2   1   12.86    6.42
  -4   2  -1    3.48    4.19
   4   2   1   16.46    9.69
  -4   2  -1   20.37    7.20
  -4   2  -1   12.64    4.81
   4   2   1    9.99    8.01
   4   2   1    4.02    2.80
   4   2   1   10.16    3.44
   4  -2   1   17.66    5.01
  -4  -2  -1   24.54   10.50
   4  -2   1   11.34    9.28
   4  -2   1   12.13    5.58
  -4  -2  -1   14.36    5.79
  -4  -2  -1    8.84    3.09
   4   2   2  290.87   13.83
   4   2   2  283.29    9.90
  -4   2  -2  294.02   12.39
   4   2   2  294.19   15.19
  -4   2  -2  286.71    9.05
  -4   2  -2  286.08   10.48
   4   2   2  282.30   11.29
   4   2   2  272.95    8.64
  -4   2  -2  293.62    9.77
  -4  -2  -2  295.08   11.10
   4  -2   2  296.14   10.70
   4  -2   2  290.51   10.44
   4  -2   2  297.43   11.66
   4  -2   2  268.20    8.73
  -4  -2  -2  280.43    9.83
  -4  -2  -2  278.67    9.97
   4   2   3  310.27   12.97
   4   2   3  299.19   10.22
  -4   2  -3  309.24   12.91
  -4   2  -3  290.58   10.51
   4   2   3  305.71   10.96
   4   2   3  307.31   15.52
  -4   2  -3  310.57   11.41
   4   2   3  299.28    9.50
   4  -2   3  308.17   10.69
  -4  -2  -3  313.91   11.44
   4  -2   3  305.41   11.40
   4  -2   3  300.60   11.41
  -4  -2  -3  315.32   10.31
  -4  -2  -3  311.92   11.37
   4   2   4  350.94   10.60
   4   2   4  356.02    7.13
  -4   2  -4  361.42    9.42
  -4   2  -4  348.79    9.94
   4   2   4  366.44    7.73
   4   2   4  384.90   12.97
  -4   2  -4  368.56    7.46
   4  -2   4  377.39    7.92
  -4  -2  -4  351.43    7.01
  -4  -2  -4  355.40    8.47
   4  -2   4  387.80   15.90
   4  -2   4  360.64    9.56
  -4  -2  -4  376.60    5.82
   4   2   5  459.03   11.41
  -4   2  -5  448.48    9.49
   4   2   5  482.03   13.37
  -4   2  -5  440.19    7.65
  -4  -2  -5  448.93    8.43
   4  -2   5  469.68    9.21
   4  -2   5  437.16    9.14
  -4  -2  -5  440.30    9.74
   4  -2   5  433.19    9.85
   4   2   6   84.74    6.94
  -4   2  -6   85.77    6.37
   4   2   6   98.39   11.56
   4  -2   6   83.78    4.43
  -4  -2  -6   97.86   10.36
   4  -2   6  102.52   13.33
  -4  -2  -6   84.34    3.21
  -4  -2  -6   83.94    2.18
   4   2   7   81.56   16.86
  -4   2  -7   70.79    6.44
   4   2   7   82.22   11.98
   4  -2   7   88.04    9.49
  -4  -2  -7   79.19    9.72
   4  -2   7   76.22    8.29
  -4  -2  -7   72.62    4.05
  -4  -2  -7   72.76    2.50
   4   2   8   47.84   15.12
  -4   2  -8   25.40    6.16
   4   2   8   45.57   12.12
   4  -2   8   33.31    6.02
  -4  -2  -8   38.90   13.16
   4  -2   8   30.02   14.07
  -4  -2  -8   25.88    4.70
  -4  -2  -8   27.39    5.29
  -4   2  -9  100.02    8.96
   4   2   9  102.43   12.07
   4   2   9   99.17    9.42
  -4  -2  -9   90.96   12.22
   4  -2   9   93.15    1.68
   4  -2   9  100.21   18.47
   4  -2   9   92.70   12.33
  -4  -2  -9   89.25    3.14
  -4  -2  -9   94.13    3.77
   4   2  10    3.03    8.60
  -4   2 -10   14.43    5.61
   4   2  10    6.43    5.45
   4  -2  10   11.57    2.82
  -4  -2 -10   12.13    6.00
   4  -2  10    6.96    3.40
   4  -2  10    8.92    2.06
   4  -2  10   11.10    5.07
  -4  -2 -10    7.86    2.17
  -4  -2 -10    8.92    4.47
   4   2  11   32.30   12.95
  -4   2 -11   25.80    6.03
   4   2  11   25.78   13.07
   4  -2  11   23.67    3.71
  -4  -2 -11   32.21   10.24
   4  -2  11   25.69   11.42
   4  -2  11   20.66    3.95
   4  -2  11   26.20    9.91
  -4  -2 -11   16.16    5.39
  -4  -2 -11   22.94    7.50
  -4   2 -12    3.45    5.44
   4   2  12    4.04    5.56
   4   2  12   12.26    9.24
  -4  -2 -12    4.45    5.48
   4  -2  12    3.74    2.60
   4  -2  12    6.90    5.18
   4  -2  12    4.51    4.16
  -4  -2 -12    5.50    3.91
  -4   2 -13    1.04    4.32
   4   2  13    1.20    8.33
   4   2  13    0.89    5.12
  -4  -2 -13   -1.75    4.51
   4  -2  13   -0.59    1.47
   4  -2  13    1.34    5.66
   4  -2  13    1.12    1.99
  -4  -2 -13    0.80    1.24
   4   2  14   20.95   10.95
  -4   2 -14   22.80    7.05
   4   2  14   22.87   10.15
   4  -2  14   21.63    8.79
  -4  -2 -14   19.03   11.07
   4   2  15  540.85   18.19
  -4   2 -15  531.91   14.23
   4   2  15  537.66   17.58
  -4   2 -15  570.66   17.19
  -4  -2 -15  524.46   26.67
   4  -2  15  533.80   14.37
   4   2  16  904.72   23.89
  -4   2 -16  936.54   14.28
   4   2  16  936.52   23.15
  -4   2 -16  938.60   18.39
  -4  -2 -16  923.16   25.24
   4  -2  16  905.98   21.36
   4   2  17  194.38   10.03
  -4   2 -17  203.75    8.97
   4   2  17  211.25   18.80
  -4   2 -17  185.41   13.39
  -4  -2 -17  206.09    9.88
   4  -2  17  206.01   10.82
   4   2  18    9.09    7.09
  -4   2 -18    5.58    7.29
   4   2  18    3.34    8.04
  -4   2 -18    8.10    8.82
  -4  -2 -18    1.05    4.34
   4  -2  18   10.02    5.98
   4   2  19   10.40    6.62
  -4   2 -19    8.21    5.85
   4   2  19   19.47   12.33
  -4   2 -19   15.27    9.81
  -4  -2 -19   11.85    8.83
   4  -2  19   11.08    7.88
   4   2  20  303.39   19.09
  -4   2 -20  309.20   13.96
   4   2  20  306.58   19.32
  -4   2 -20  306.07   14.59
  -4  -2 -20  301.56   16.73
   4  -2  20  315.35   17.85
  -4   2 -21    2.52    3.47
  -4  -4  21   59.01    8.50
  -4   4  20    7.47    9.58
   4  -4 -20   11.58   10.42
  -4  -4  20   15.54    7.82
  -4  -4  20   12.78    9.50
  -4   4  19    8.94    7.96
   4   4 -19   19.05    8.57
  -4   4  19    4.32    9.89
  -4  -4  19    6.69    6.57
   4  -4 -19    8.08    4.81
  -4  -4  19    4.77    4.58
  -4   4  18   69.65   24.25
   4   4 -18   71.37   17.54
  -4   4  18   69.09   31.32
  -4  -4  18   75.91   16.59
   4  -4 -18   81.08   18.48
  -4  -4  18   80.63   19.13
   4   4 -17  193.36   10.88
  -4   4  17  212.75   18.59
   4  -4 -17  212.31   12.82
  -4  -4  17  183.55   20.37
  -4  -4  17  202.93   20.24
  -4   4  16  102.96   22.30
   4   4 -16   99.26    8.60
   4  -4 -16  102.66   17.80
  -4  -4  16   89.71   15.34
   4  -4 -16   88.46    9.28
  -4  -4  16  104.31   27.32
  -4   4  15   10.83    6.58
   4   4 -15   12.57    7.09
   4  -4 -15   12.94    7.95
  -4  -4  15   12.12    5.67
   4  -4 -15   11.89    6.71
  -4  -4  15    7.23    5.56
  -4   4  14   24.42   13.80
   4   4 -14   33.02   10.11
   4  -4 -14   22.61   13.57
  -4  -4  14   25.03    7.92
   4  -4 -14   21.06    9.73
  -4  -4  14   32.98   15.06
  -4   4  13    4.44    5.98
   4   4 -13    2.32    6.68
   4  -4 -13    9.43    5.52
  -4  -4  13    1.00    3.98
   4  -4 -13    5.78    3.37
  -4  -4  13    3.95    5.75
  -4   4  12   22.08   11.47
   4   4 -12   13.47    6.47
   4  -4 -12   22.75   12.55
  -4  -4  12   21.58    4.08
   4  -4 -12   20.67    7.49
  -4  -4  12   14.78    8.31
  -4   4  11   21.87   10.29
   4   4 -11   19.17   11.05
   4  -4 -11   25.22    9.09
  -4  -4  11   21.45   10.30
   4  -4 -11   14.45    7.36
  -4  -4  11   23.84   10.17
  -4   4  10   40.73   10.11
   4   4 -10   34.36    8.58
   4  -4 -10   44.95   16.48
  -4  -4  10   42.99   13.80
   4  -4 -10   47.16    8.52
  -4  -4  10   43.45   14.87
  -4   4   9    6.91    5.48
   4   4  -9   11.70    8.05
   4  -4  -9    6.46    7.09
  -4  -4   9    9.86    3.67
   4  -4  -9    6.17    3.72
  -4  -4   9    5.98    5.46
   4   4  -8   38.72   10.16
   4   4  -8   25.18    2.84
  -4   4   8   38.56   10.79
   4  -4  -8   29.46    4.10
   4  -4  -8   30.32   14.56
  -4  -4   8   29.96    4.82
  -4  -4   8   33.80   13.10
   4   4  -7   17.19    2.72
   4   4  -7   -0.01    5.97
  -4   4   7   11.31    8.00
   4   4  -7    4.03    2.08
   4  -4  -7   11.86    2.88
  -4  -4   7   15.82    7.76
   4  -4  -7   12.17    9.04
  -4  -4   7    6.53    3.06
   4   4  -6  230.40    8.08
   4   4  -6  253.00   15.76
  -4   4   6  206.61    5.44
   4   4  -6  206.11    6.31
   4   4  -6  227.08    7.28
  -4   4   6  242.66    6.48
  -4   4   6  249.80   14.54
   4  -4  -6  242.99    8.62
  -4  -4   6  237.37   15.94
  -4  -4   6  234.86   10.07
   4  -4  -6  223.06   11.51
   4   4  -5    1.76    2.20
   4   4  -5   -3.08    6.77
  -4   4   5    0.39    0.57
   4   4  -5    0.54    1.01
   4   4  -5   -0.04    1.24
  -4   4   5   -0.09    0.96
  -4   4   5   -1.39    5.93
   4  -4  -5   -0.45    3.46
  -4  -4   5    1.37    3.56
  -4  -4   5    2.47    1.92
   4  -4  -5   -2.65    4.59
   4   4  -4    7.65    3.86
   4   4  -4   -3.99    7.38
  -4   4   4    2.12    3.17
   4   4  -4    2.77    1.59
   4   4  -4    1.20    1.05
  -4   4   4    1.52    1.63
  -4   4   4    7.04    8.03
   4  -4  -4    2.35    3.37
  -4  -4   4    1.23    4.57
  -4  -4   4    2.66    2.46
   4  -4  -4    3.93    3.54
   4   4  -3   63.51    5.99
   4   4  -3   78.64   12.49
  -4   4   3   65.58    5.77
   4   4  -3   56.07    7.02
   4   4  -3   65.00    2.62
  -4   4   3   60.59    6.19
  -4   4   3   73.84    8.89
   4  -4  -3   66.91    5.33
  -4  -4   3   65.46   15.21
  -4  -4   3   63.77    6.99
   4  -4  -3   64.43   15.62
   4   4  -2   18.64    4.73
  -4   4   2   15.27    5.45
  -4   4   2   20.19    4.14
   4   4  -2   11.60    4.99
   4   4  -2   12.49    2.18
  -4   4   2   15.79    3.02
  -4   4   2   11.29    9.63
   4  -4  -2   15.19    6.42
  -4  -4   2   14.92    8.39
  -4  -4   2    3.53    1.76
   4  -4  -2   21.61    6.74
   4   4  -1   13.14    6.78
  -4   4   1    6.88    2.25
  -4   4   1   11.67    3.84
  -4   4   1    6.80    3.47
   4   4  -1    7.40    4.07
   4   4  -1   12.81    2.08
  -4   4   1   17.16    5.16
   4  -4  -1    8.13    5.06
   4  -4  -1   12.72    6.75
  -4  -4   1   18.96    6.19
  -4  -4   1   11.92    8.02
   4   4   0   78.96    5.66
  -4   4   0   79.45    3.50
  -4   4   0   84.62    6.29
   4   4   0   82.04    2.87
  -4   4   0   76.59    5.60
   4   4   0   83.07   10.44
   4   4   0   75.88    7.06
   4  -4   0   85.46   10.71
  -4  -4   0   85.18   13.50
  -4  -4   0   87.61   10.03
   4  -4   0   79.48    5.44
  -4   4  -1    1.07    2.01
  -4   4  -1   -0.29    2.85
  -4   4  -1   -1.09    1.24
   4   4   1   26.22   12.88
   4   4   1   -1.16    1.36
   4   4   1    0.04    2.10
   4   4   1   -0.19    1.34
   4  -4   1   -1.20    3.03
  -4  -4  -1    4.00    5.21
  -4  -4  -1   -0.02    2.12
   4  -4   1   -0.47    2.58
  -4   4  -2 1489.00   43.38
  -4   4  -2 1476.86   42.97
  -4   4  -2 1364.11   38.87
   4   4   2 1550.41   51.02
   4   4   2 1467.71   41.70
   4   4   2 1356.54   43.65
   4   4   2 1465.05   42.48
  -4  -4  -2 1452.62   42.07
   4  -4   2 1502.03   43.61
  -4  -4  -2 1464.23   42.05
   4  -4   2 1374.02   43.36
   4   4   3  289.77   19.25
  -4   4  -3  299.88   11.97
  -4   4  -3  285.17    8.83
  -4   4  -3  312.32   11.97
   4   4   3  300.33   11.04
   4   4   3  297.47    9.11
  -4  -4  -3  300.07   11.03
   4  -4   3  307.87   12.43
  -4  -4  -3  301.05   10.31
   4  -4   3  306.14   11.47
   4   4   4    2.34    1.06
  -4   4  -4    1.85    3.88
  -4   4  -4    3.30    2.75
   4   4   4    6.88    8.75
   4   4   4    3.22    3.00
   4  -4   4   -1.79    3.12
   4  -4   4    1.35    3.10
  -4  -4  -4    2.55    1.46
  -4  -4  -4    1.55    1.98
  -4   4  -5   65.21    1.71
  -4   4  -5   65.00    7.59
   4   4   5   71.78   13.47
   4   4   5   67.43    7.29
   4   4   5   73.47    2.35
  -4  -4  -5   66.17    6.94
   4  -4   5   78.21   14.45
   4  -4   5   73.01   14.71
   4   4   6  132.56   11.35
  -4   4  -6  126.25    9.15
   4   4   6  138.87   15.97
   4  -4   6  144.34    7.65
  -4  -4  -6  141.25   20.91
   4  -4   6  141.88   16.26
   4   4   7  577.28   19.40
  -4   4  -7  608.88   18.84
   4   4   7  622.49   22.15
   4  -4   7  629.53   17.87
  -4  -4  -7  605.97   18.55
   4  -4   7  604.78   26.39
   4   4   8 1270.40   21.50
  -4   4  -8 1284.16   16.35
   4   4   8 1272.28   21.27
   4  -4   8 1239.68   16.89
  -4  -4  -8 1195.45   25.38
   4  -4   8 1294.87   24.68
   4   4   9  327.14   20.12
  -4   4  -9  332.46    9.37
   4   4   9  318.46   24.21
   4  -4   9  320.81    9.07
  -4  -4  -9  349.12   10.68
   4  -4   9  338.64   11.75
   4   4  10  145.09   13.99
  -4   4 -10  140.04    9.85
   4   4  10  163.86   16.08
   4  -4  10  143.45    6.69
  -4  -4 -10  149.21    7.16
   4  -4  10  154.30   11.84
   4   4  11   -3.71    4.80
  -4   4 -11    0.06    4.56
   4   4  11   -4.15   10.45
   4  -4  11    6.24    4.37
  -4  -4 -11   -0.50    4.04
   4  -4  11    2.13    4.81
   4   4  12   14.28    8.29
  -4   4 -12   13.34    6.20
   4   4  12   15.58   11.25
   4  -4  12   17.74    7.24
  -4  -4 -12   19.26    7.80
   4  -4  12   19.48   10.07
   4   4  13   14.28   10.25
  -4   4 -13   21.77   10.26
   4   4  13   25.76   14.15
   4  -4  13   26.42   11.87
  -4  -4 -13   24.95    9.74
   4  -4  13   23.37    9.16
   4   4  14   38.52   17.12
  -4   4 -14   61.10    7.27
   4   4  14   53.77   13.35
   4  -4  14   53.47   20.65
  -4  -4 -14   46.02   25.67
   4  -4  14   46.95   23.50
   4   4  15    1.37    5.88
  -4   4 -15    1.07    4.36
   4   4  15    7.56   10.00
   4  -4  15   -3.71    6.40
  -4  -4 -15    1.08    3.24
   4   4  16   45.83   23.88
  -4   4 -16   57.04    6.83
   4   4  16   63.55   16.14
  -4   4 -16   60.06   13.04
  -4  -4 -16   54.29   12.71
   4  -4  16   48.89   24.13
   4   4  17    3.34    4.87
  -4   4 -17    6.39    5.05
   4   4  17    5.50    8.68
  -4   4 -17    0.74    6.43
  -4  -4 -17    3.94    5.93
   4  -4  17    4.01    4.71
   4   4  18    5.34    5.64
  -4   4 -18    4.24    3.88
   4   4  18   -0.76   10.14
  -4   4 -18    2.53    6.89
  -4  -4 -18    4.18    4.20
   4  -4  18    3.63    3.17
   4   4  19   20.77    8.34
   4  -4  19    3.38    4.38
  -4   6  17    2.99    4.50
   4  -6 -17    0.57    3.58
  -4   6  16   34.82   20.66
   4   6 -16   30.37   10.28
  -4   6  16   13.75   11.12
   4  -6 -16   13.32   10.00
  -4  -6  16   15.56    9.18
  -4   6  15   15.69   16.72
   4   6 -15   16.30    7.04
  -4   6  15   13.96   10.38
   4  -6 -15   12.19    8.18
  -4  -6  15    7.28    7.97
  -4   6  14    7.44   10.55
   4   6 -14   -2.39    4.18
  -4   6  14    2.89    3.47
   4  -6 -14    0.20    2.64
  -4  -6  14    0.82    4.00
  -4   6  13   15.22   14.73
   4   6 -13    8.73    6.74
  -4   6  13    4.62    7.52
   4  -6 -13    3.04    6.41
  -4  -6  13    4.95    5.94
  -4   6  12    3.14    9.96
   4   6 -12    6.26    7.65
  -4   6  12    7.98    8.65
   4  -6 -12    2.82    4.87
  -4  -6  12   -0.34    2.92
  -4   6  11   39.94   14.22
   4   6 -11   30.56    8.92
  -4   6  11   39.58   10.51
   4  -6 -11   30.73   11.41
  -4  -6  11   34.92   15.29
  -4   6  10    4.50    5.26
   4   6 -10    5.34    5.49
  -4   6  10   16.98   14.67
  -4  -6  10    2.72    3.59
   4  -6 -10    5.42    2.75
  -4  -6  10    6.64    4.38
  -4   6   9   46.16   21.25
   4   6  -9   29.37    9.87
  -4   6   9   36.10    9.14
   4  -6  -9   30.54    5.87
  -4  -6   9   42.37   13.41
  -4   6   8   14.83    7.36
   4   6  -8   11.56    8.12
  -4   6   8   12.48    9.05
  -4  -6   8    2.99    2.11
   4  -6  -8    9.31    5.49
  -4  -6   8    3.87    3.46
  -4   6   7   41.97    8.19
   4   6  -7   41.97    9.82
  -4   6   7   42.32   20.17
  -4  -6   7   22.28    8.33
   4  -6  -7   33.58   15.93
  -4  -6   7   39.12   13.87
   4   6  -6    3.98    2.77
   4   6  -6   -1.95    5.65
  -4   6   6    0.39   10.73
  -4   6   6    4.69    4.96
   4  -6  -6    1.55    4.26
  -4  -6   6    0.71    1.17
  -4  -6   6    4.02    4.97
   4   6  -5    5.67    2.89
   4   6  -5    3.67    5.61
  -4   6   5   12.00    8.44
  -4   6   5   14.21    8.65
   4  -6  -5    8.07    3.96
  -4  -6   5    0.99    1.16
  -4  -6   5    6.14    5.11
  -4   6   4   -1.88    4.73
   4   6  -4   -2.02    5.41
   4   6  -4    2.23    3.06
  -4   6   4    0.77    3.14
   4   6  -4    0.35    2.54
  -4   6   4   -1.21    1.87
   4  -6  -4    3.61    4.09
  -4  -6   4   -0.26    3.85
  -4   6   3    3.88    6.21
   4   6  -3    2.05    4.95
   4   6  -3   -1.04    3.97
  -4   6   3    4.71    6.21
   4   6  -3   -0.06    2.39
  -4   6   3    0.06    2.78
   4  -6  -3    3.52    3.90
  -4  -6   3    0.99    3.12
  -4   6   2    7.66    6.57
   4   6  -2    6.15    6.83
   4   6  -2    7.46    5.13
  -4   6   2    1.63    5.88
   4   6  -2    8.05    4.14
  -4   6   2    5.56    2.38
   4  -6  -2    7.00    3.62
  -4  -6   2   13.61    7.03
  -4   6   1    0.27    4.17
   4   6  -1   15.43    7.39
   4   6  -1    0.78    6.21
  -4   6   1    6.27    6.18
   4   6  -1    0.37    2.52
  -4   6   1    1.75    4.27
  -4   6   1    6.12    6.39
  -4  -6   1    2.64    2.37
   4   6   0   49.94    6.38
  -4   6   0   44.20    7.96
   4   6   0   52.69    9.05
  -4   6   0   43.07    8.31
  -4   6   0   54.90    9.16
  -4   6   0   53.20    7.97
  -4  -6   0   51.27   20.84
  -4  -6   0   49.51   11.74
   4   6   1   14.90    5.40
  -4   6  -1   14.44    7.51
   4   6   1   11.90    7.46
  -4   6  -1   16.43    6.10
  -4   6  -1   13.65    7.14
  -4   6  -1    9.41    8.25
  -4  -6  -1   16.29    7.78
  -4  -6  -1   19.55    5.59
  -4   6  -2  675.66   14.71
  -4   6  -2  669.92   16.14
  -4   6  -2  689.89   16.18
   4   6   2  729.41   20.25
   4   6   2  692.11   15.40
  -4  -6  -2  670.28   15.35
   4  -6   2  666.13   12.72
  -4   6  -3   30.15    5.49
  -4   6  -3   27.85    8.32
  -4   6  -3   12.74    7.95
   4   6   3   24.74   11.95
   4   6   3   21.16    5.44
  -4  -6  -3   20.68   11.67
   4  -6   3    4.15    6.41
   4   6   4   31.17   15.02
  -4   6  -4   45.82    9.00
   4   6   4   12.67   10.31
   4  -6   4   47.40    7.85
  -4  -6  -4   40.06    8.85
   4   6   5   -0.02    3.09
  -4   6  -5    0.02    3.98
   4   6   5   11.39   11.21
   4  -6   5   -0.15    3.40
  -4  -6  -5    3.12    4.87
   4  -6   5    0.18    2.81
   4   6   6   39.79   17.68
  -4   6  -6   68.11    8.94
   4   6   6   65.98   18.40
   4  -6   6   61.49    5.82
  -4  -6  -6   64.13   18.15
   4  -6   6   61.91   20.06
   4   6   7   14.17    7.30
  -4   6  -7   15.23    7.61
   4   6   7   21.06   15.94
   4  -6   7   10.84    3.05
  -4  -6  -7   17.17    7.76
   4  -6   7   13.52    8.68
   4   6   8  126.29   13.23
  -4   6  -8  158.38    9.37
   4   6   8  149.54   18.90
   4  -6   8   90.79    6.20
  -4  -6  -8  157.95   10.77
   4  -6   8  148.01   23.24
   4   6   9    2.26    2.81
  -4   6  -9    2.04    4.44
   4   6   9    3.40   10.30
   4  -6   9    3.14    5.56
  -4  -6  -9    4.14    3.14
   4  -6   9   11.61   11.78
   4   6  10    1.95    3.74
  -4   6 -10    5.50    5.62
   4   6  10    0.80    9.95
   4  -6  10   -0.29    4.19
  -4  -6 -10    3.38    8.67
   4   6  11   22.79   12.69
  -4   6 -11   33.83    8.46
   4   6  11   45.89   13.66
   4  -6  11   10.94    4.22
  -4  -6 -11   27.37   12.20
   4   6  12    0.86    3.69
  -4   6 -12    3.17    4.00
   4   6  12   13.17   15.65
  -4   6 -12    8.86    9.18
  -4  -6 -12    6.24    5.77
   4  -6  12   -0.50    1.93
   4   6  13   12.14    6.91
  -4   6 -13   17.22    6.17
   4   6  13    0.54   11.10
  -4   6 -13   28.95   12.72
  -4  -6 -13   15.73    7.77
   4  -6  13   22.73    8.14
   4   6  14   43.29   15.78
  -4   6 -14   53.13   14.16
   4   6  14   81.89   21.03
  -4   6 -14   49.97   17.30
  -4  -6 -14   62.08   17.80
   4  -6  14   29.99   22.51
  -4   6 -15    4.43    4.54
   4   6  15   -0.50    3.74
  -4  -6 -15    0.11    4.96
   4  -6  15    2.10    3.33
   4   6  16    2.36    4.46
  -4   6 -16    7.37    4.27
  -4  -6 -16    1.79    2.42
   4   8 -11    4.82    3.57
   4   8 -10   11.70    6.73
  -4   8  10   26.18   13.64
  -4  -8  10    4.03    4.35
   4   8  -9   39.10   12.30
  -4   8   9   56.95   19.68
  -4  -8   9   36.29   21.58
   4   8  -8   88.81    9.78
  -4   8   8  114.14   15.18
  -4  -8   8   84.72   18.03
   4   8  -7   60.90   10.27
  -4   8   7   58.56   13.53
  -4  -8   7   32.79   20.61
   4   8  -6   11.42    6.88
  -4   8   6   20.63   10.29
  -4  -8   6    6.58    4.05
   4   8  -5    7.77    8.85
  -4   8   5    0.44    7.13
  -4  -8   5    3.93    3.24
   4   8  -4   -1.58    4.77
  -4   8   4    3.69    6.94
  -4  -8   4    2.52    2.90
   4   8  -3    8.99    8.09
  -4   8   3    7.06    8.21
  -4  -8   3    1.06    1.62
   4   8  -2    4.69    6.35
  -4   8   2    2.78    4.96
   4   8  -1    0.22    4.65
   4   8   0   -0.46    4.80
   4   8   0   -1.03    5.40
   4   8   1   25.37   10.04
   4   8   1   28.93    8.96
   4   8   2   -2.22    6.93
  -4   8  -2   -3.72    3.45
  -4   8  -3    7.75    7.02
   4   8   3   11.89    9.89
  -4  -8  -3    3.64    3.05
  -4   8  -4    5.06    4.67
   4   8   4   11.49    7.11
  -4  -8  -4    1.53    1.49
  -4   8  -5  561.70   15.76
   4   8   5  560.80   19.23
  -4  -8  -5  441.27   23.69
  -4   8  -6   53.52    9.16
   4   8   6   51.22   15.43
  -4  -8  -6   22.28   16.85
  -4   8  -7   59.34   17.11
   4   8   7   44.80   16.01
  -4  -8  -7   20.13   18.49
  -4   8  -8    6.15    8.38
   4   8   8   13.76   11.03
  -4  -8  -8    4.00    5.86
  -4   8  -9    9.00    5.62
  -4  -8  -9    8.84    6.28
  -4  -8 -10    4.59    5.60
  -5   1  22   22.27    9.47
  -5  -1  22    6.84    9.28
   5  -1 -22   11.49    8.94
  -5   1  21    6.59    6.25
   5   1 -21    0.76    5.16
  -5   1  21    7.73    6.66
  -5  -1  21    1.19    3.93
   5  -1 -21    6.75    7.06
  -5  -1  21    5.03    2.26
  -5   1  20   -1.72    6.36
   5   1 -20    2.89    4.71
   5  -1 -20    0.24    1.80
  -5  -1  20    6.60    3.64
   5  -1 -20   -2.56    4.51
  -5  -1  20    1.06    1.92
  -5   1  19    3.79    6.75
   5   1 -19    3.74    6.16
   5  -1 -19   -1.35    3.04
  -5  -1  19   -1.75    6.19
   5  -1 -19    0.15    4.85
  -5  -1  19   -1.91    3.58
  -5   1  18  140.09   22.78
   5   1 -18  150.15   16.12
   5  -1 -18  149.97    7.51
  -5  -1  18  148.61   16.15
   5  -1 -18  161.13   10.36
  -5  -1  18  161.01   11.29
   5   1 -17   -0.65    2.66
   5   1 -17    1.65    4.55
  -5   1  17    2.77    1.50
  -5   1  17   -0.62    5.93
   5  -1 -17    0.67    4.58
   5  -1 -17    0.21    2.85
  -5  -1  17   -0.01    5.10
  -5  -1  17    0.39    2.82
  -5   1  16   28.38    4.96
   5   1 -16   37.11    7.27
   5   1 -16   23.69   10.97
  -5   1  16   29.67   11.62
   5  -1 -16   33.96    6.78
  -5  -1  16   46.62    9.14
   5  -1 -16   32.03    6.10
  -5  -1  16   30.68   14.03
  -5   1  15    6.64    1.71
   5   1 -15    4.57    3.88
   5   1 -15    3.44    2.64
  -5   1  15    3.83    3.00
   5  -1 -15   10.87    3.56
  -5  -1  15    4.75    3.79
   5  -1 -15    5.31    3.19
  -5  -1  15    5.68    3.47
  -5   1  14    0.16    1.71
   5   1 -14   -0.04    3.90
   5   1 -14    1.43    2.38
  -5   1  14   -1.38    4.26
   5  -1 -14    0.14    4.05
  -5  -1  14    0.26    2.06
   5  -1 -14    5.15    4.45
  -5  -1  14   -1.61    3.78
  -5   1  13    3.14    2.86
   5   1 -13    8.47    4.98
   5   1 -13    1.11    2.69
  -5   1  13    4.30    5.72
   5  -1 -13    4.57    5.65
  -5  -1  13    2.43    3.60
   5  -1 -13    3.72    2.66
  -5  -1  13    3.16    2.72
  -5   1  12   95.34    7.11
   5   1 -12   97.49    6.65
   5   1 -12  109.35    7.29
  -5   1  12   98.77    8.49
   5  -1 -12  114.31   16.23
  -5  -1  12  116.76   16.80
   5  -1 -12  110.72    7.15
  -5  -1  12  105.12    8.27
   5  -1 -12   93.65    3.30
  -5   1  11   21.85   11.05
   5   1 -11   19.20    5.23
   5   1 -11   23.06    4.07
  -5   1  11   23.68    7.57
   5  -1 -11   23.04    3.76
  -5  -1  11   22.15    1.87
   5  -1 -11   24.89    6.63
  -5  -1  11   23.83    5.59
  -5  -1  11   27.81   12.29
   5  -1 -11   19.00    4.27
  -5   1  10   15.75    6.53
   5   1 -10    8.87    5.92
  -5   1  10   10.44    6.28
   5   1 -10   14.03    5.05
  -5  -1  10    5.49    1.76
  -5  -1  10    7.13    5.35
   5  -1 -10    8.95    7.08
  -5  -1  10   12.51   10.43
   5  -1 -10    4.81    4.42
   5  -1 -10    6.82    2.16
   5   1  -9  418.61    9.60
   5   1  -9  408.52    6.93
  -5   1   9  388.88    7.53
   5  -1  -9  400.16    7.20
   5  -1  -9  407.09    9.06
  -5  -1   9  393.84    6.57
  -5  -1   9  408.08    9.29
  -5  -1   9  414.12   10.01
   5  -1  -9  372.57    6.56
  -5   1   8  555.90    9.71
   5   1  -8  566.00   10.73
   5   1  -8  562.70   11.56
   5   1  -8  577.20    9.32
  -5  -1   8  549.14    8.27
  -5  -1   8  576.18   11.08
   5  -1  -8  573.77   11.20
  -5  -1   8  565.26   11.20
   5  -1  -8  586.78    9.80
   5  -1  -8  547.17    8.61
   5   1  -7   28.91    5.17
  -5   1   7   30.32    4.03
   5   1  -7   39.75    6.90
   5   1  -7   35.74    9.30
  -5   1   7   31.98    4.32
  -5   1   7   42.82   12.17
  -5   1   7   32.96    4.26
   5   1  -7   34.06    5.07
  -5  -1   7   34.53    2.67
   5  -1  -7   33.39    6.80
   5  -1  -7   34.88    7.77
  -5  -1   7   37.70    6.51
   5  -1  -7   24.84    3.19
  -5  -1   7   37.82   11.47
   5  -1  -7   32.68    3.32
   5   1  -6  106.14    7.80
  -5   1   6  107.96    4.94
   5   1  -6  119.75    5.23
  -5   1   6  106.40    5.20
  -5   1   6  107.93    8.47
   5   1  -6  110.74    5.83
   5   1  -6  106.66    9.14
  -5   1   6  108.00    4.40
   5  -1  -6  112.74    8.34
  -5  -1   6  111.31    6.09
   5  -1  -6  107.84    7.92
  -5  -1   6  112.87    4.43
  -5  -1   6  111.00    6.21
   5  -1  -6  109.34    6.39
  -5  -1   6  100.79    7.19
   5  -1  -6  104.37    4.53
   5   1  -5  138.83    9.45
  -5   1   5  141.94    5.26
   5   1  -5  145.01    5.44
  -5   1   5  145.85   10.20
  -5   1   5  154.11   10.66
   5   1  -5  153.35    7.67
  -5   1   5  141.82    5.35
   5   1  -5  141.22    8.32
   5  -1  -5  143.24    5.29
  -5  -1   5  143.85    8.42
   5  -1  -5  140.19   12.74
  -5  -1   5  146.45    5.15
  -5  -1   5  151.48    7.05
   5  -1  -5  149.90    7.29
  -5  -1   5  149.37    8.12
   5  -1  -5  137.45    4.88
   5   1  -4 6770.53   56.73
   5   1  -4 6660.87   54.42
  -5   1   4 6653.12   53.80
  -5   1   4 6872.62   57.37
   5   1  -4 6654.47   54.28
  -5  -1   4 6530.68   54.02
   5  -1  -4 6514.70   53.83
  -5   1   3 1400.89   11.78
   5   1  -3 1510.52   16.03
  -5   1   3 1486.40   13.39
   5   1  -3 1517.02   14.16
   5   1  -3 1433.74   12.88
  -5   1   3 1470.15   15.47
   5   1  -3 1442.89   13.73
  -5   1   3 1521.48   13.06
  -5  -1   3 1421.88   15.15
   5  -1  -3 1484.37   13.91
  -5  -1   3 1434.27   13.32
  -5  -1   3 1525.36   13.62
   5  -1  -3 1508.39   15.50
  -5  -1   3 1457.14   13.77
   5  -1  -3 1476.26   14.70
  -5   1   2  674.71   16.95
   5   1  -2  650.74   11.01
  -5   1   2  635.94    6.64
  -5   1   2  678.34   14.33
  -5   1   2  664.03    9.13
   5   1  -2  673.27   11.55
   5   1  -2  664.49    9.29
  -5   1   2  687.14    8.95
  -5  -1   2  696.09   13.56
  -5  -1   2  655.04   16.79
  -5  -1   2  661.27    9.82
   5  -1  -2  673.71   11.04
   5  -1  -2  641.88    9.57
  -5   1   1   22.11    7.87
   5   1  -1    5.01    4.52
  -5   1   1    9.91    2.40
  -5   1   1   15.76    9.63
  -5   1   1   15.92    5.15
   5   1  -1   17.86    8.61
   5   1  -1    7.11    4.20
   5  -1  -1   28.46    9.74
  -5  -1   1    9.47    7.09
  -5  -1   1   14.14    6.08
  -5  -1   1   23.51   10.49
   5  -1  -1   11.88    6.01
   5  -1  -1   18.67    8.29
  -5   1   0   15.09    5.54
   5   1   0   10.68    6.40
   5   1   0   13.10    7.99
  -5   1   0   18.29    4.81
   5   1   0    6.64    3.31
  -5   1   0    9.37    5.60
  -5   1   0   36.91   13.56
   5   1   0    6.78    3.78
  -5  -1   0   11.48    8.25
   5  -1   0   25.39    5.83
   5  -1   0   12.15    4.49
  -5  -1   0   28.62   10.01
   5  -1   0   21.72    9.42
  -5  -1   0    4.82    3.71
  -5  -1   0   11.29    6.13
   5  -1   0   26.89   11.22
  -5   1  -1    2.18    2.60
   5   1   1    2.50    2.32
  -5   1  -1   10.86    5.54
  -5   1  -1    5.49    8.19
   5   1   1    3.35    5.86
  -5   1  -1    3.18    2.28
   5   1   1    3.87    2.30
  -5   1  -1    2.38    3.74
   5   1   1    7.25    3.90
   5  -1   1    9.18    5.03
  -5  -1  -1    9.04    5.92
  -5  -1  -1    4.03    3.29
   5  -1   1    7.09    5.70
  -5  -1  -1   10.35    4.66
   5  -1   1    5.15    2.67
  -5  -1  -1    4.31    5.91
  -5   1  -2   26.82    3.21
   5   1   2   26.81   12.63
  -5   1  -2   10.21    4.28
  -5   1  -2   28.56   13.74
  -5   1  -2   26.62    2.48
   5   1   2   17.16    6.74
  -5   1  -2    9.60    5.28
   5   1   2   17.85    9.67
   5   1   2   25.07    3.81
  -5  -1  -2   12.59   10.25
  -5  -1  -2   29.72   13.09
   5  -1   2   26.15    4.53
  -5  -1  -2   11.16    2.44
   5  -1   2   13.55    5.09
  -5  -1  -2   31.80   15.60
   5   1   3    5.91    7.15
   5   1   3    1.19    0.84
  -5   1  -3    0.55    3.33
   5   1   3   20.76   11.12
  -5   1  -3   -1.31    2.32
  -5   1  -3    2.99    2.45
  -5   1  -3    2.87    2.65
  -5   1  -3   -0.50    4.37
   5   1   3    3.14    3.23
   5   1   3    4.64    2.65
   5  -1   3    3.86    2.35
   5  -1   3    9.57    4.66
  -5  -1  -3    9.62    5.97
  -5  -1  -3    5.56    3.16
   5  -1   3    3.96    4.36
  -5  -1  -3    0.07    1.84
  -5   1  -4  855.91    9.77
  -5   1  -4  860.09   10.00
   5   1   4  882.04   14.09
   5   1   4  886.79   11.52
   5   1   4  873.83    9.46
   5   1   4  865.25    9.09
  -5   1  -4  872.69   10.62
   5  -1   4  871.51    8.31
   5  -1   4  871.27   10.09
   5  -1   4  853.09    8.44
   5  -1   4  869.41    9.97
   5  -1   4  865.59   10.70
  -5  -1  -4  884.40   14.94
  -5  -1  -4  871.53    8.91
  -5  -1  -4  869.06   10.47
   5   1   5  350.79    6.74
   5   1   5  334.49    6.29
  -5   1  -5  360.40    7.92
   5   1   5  351.90   11.36
  -5   1  -5  343.19    9.74
  -5   1  -5  344.30   10.58
   5   1   5  351.98    8.88
   5  -1   5  344.39    7.78
  -5  -1  -5  351.14    7.47
   5  -1   5  346.20    5.41
   5  -1   5  341.40    7.20
  -5  -1  -5  332.40    8.02
   5  -1   5  348.40    7.92
  -5  -1  -5  339.25    5.56
   5  -1   5  346.24    7.20
  -5  -1  -5  346.03    7.44
   5   1   6   33.38    4.13
  -5   1  -6   32.57    5.52
   5   1   6   33.58   10.52
   5   1   6   49.72   21.41
  -5  -1  -6   42.86    6.62
   5  -1   6   35.16    4.79
   5  -1   6   45.62   12.45
   5  -1   6   38.34    3.05
   5  -1   6   39.74   14.50
  -5  -1  -6   38.17    2.84
  -5  -1  -6   32.33    3.73
   5   1   7  143.87    9.91
  -5   1  -7  146.96    7.80
   5   1   7  141.04    9.94
   5  -1   7  137.99    5.57
  -5  -1  -7  152.41    7.07
   5  -1   7  140.67    5.25
   5  -1   7  138.62    3.22
   5  -1   7  136.08   10.38
  -5  -1  -7  142.94    3.35
  -5  -1  -7  140.94    4.82
   5   1   8   44.81   13.81
  -5   1  -8   34.98    6.15
   5   1   8   37.51    7.57
   5  -1   8   43.35    5.47
  -5  -1  -8   43.03   13.07
   5  -1   8   39.76    4.17
   5  -1   8   37.62    3.96
   5  -1   8   42.07   16.74
  -5  -1  -8   39.01    2.36
  -5  -1  -8   42.36    4.22
   5   1   9  140.45   16.73
  -5   1  -9  143.90   13.62
   5   1   9  141.17    9.71
   5  -1   9  133.66    7.70
  -5  -1  -9  144.36    8.98
   5  -1   9  139.33   15.78
   5  -1   9  136.97    5.30
   5  -1   9  135.17    9.39
  -5  -1  -9  139.18    5.21
  -5  -1  -9  139.52    6.84
   5   1  10   51.05    8.82
  -5   1 -10   53.23    6.39
   5   1  10   56.58   14.63
   5  -1  10   53.36    6.18
  -5  -1 -10   56.16    7.18
   5  -1  10   58.74    6.25
   5  -1  10   54.09    2.88
  -5  -1 -10   50.27    4.22
  -5  -1 -10   51.91    5.15
   5   1  11   11.46   10.69
  -5   1 -11    4.76    4.49
   5   1  11   10.06    6.22
   5  -1  11    2.52    4.87
  -5  -1 -11   11.06    5.38
   5  -1  11   11.14    3.66
   5  -1  11    5.87    2.12
  -5  -1 -11   10.98    5.84
  -5   1 -12   40.20    8.68
  -5   1 -12   53.09    8.06
   5   1  12   50.68   15.98
   5   1  12   53.16   14.61
   5  -1  12   45.14    7.90
   5  -1  12   50.68   17.73
   5  -1  12   42.99    2.79
  -5  -1 -12   55.30    6.82
  -5  -1 -12   48.88    8.49
  -5   1 -13    5.80    3.74
   5   1  13    3.55   10.73
   5   1  13    1.72    4.35
  -5   1 -13    6.22    7.91
  -5  -1 -13    3.23    4.15
   5  -1  13    3.34    3.51
   5  -1  13    6.94    4.24
  -5  -1 -13    5.59    4.19
  -5   1 -14   47.03    9.31
   5   1  14   57.65   12.92
   5   1  14   41.36   11.40
  -5   1 -14   46.10   10.05
  -5  -1 -14   47.94   20.33
   5  -1  14   42.96    6.26
   5  -1  14   40.54   13.11
  -5  -1 -14   52.25    6.35
  -5   1 -15   50.15    8.88
   5   1  15   61.49    9.80
   5   1  15   61.46   18.75
  -5   1 -15   55.30    7.72
  -5  -1 -15   51.97    9.34
   5  -1  15   49.37    6.21
   5  -1  15   51.20   10.32
  -5  -1 -15   53.25    6.28
   5   1  16   55.20    7.99
  -5   1 -16   49.76    7.55
   5   1  16   47.16   10.38
  -5   1 -16   52.88    9.07
   5  -1  16   46.81   11.52
  -5  -1 -16   44.03    9.32
  -5  -1 -16   45.88   21.67
   5   1  17    5.52    5.68
  -5   1 -17    8.09    8.65
   5   1  17   16.67   10.35
  -5   1 -17    7.58    5.42
  -5  -1 -17    6.66    6.82
   5  -1  17    4.11    4.47
   5   1  18   87.34   15.70
  -5   1 -18  112.90    9.14
   5   1  18   97.72   10.93
  -5   1 -18  104.07   10.22
  -5  -1 -18   95.13   20.93
   5  -1  18   85.43   21.91
  -5   1 -19    2.72    3.64
  -5   1 -19    1.47    4.32
   5   1  19   -5.74    6.31
   5  -1  19   -0.80    6.41
  -5  -1 -19   -1.81    5.02
  -5   1 -20  142.07    9.33
   5   1  20  110.68   19.86
  -5  -1 -20  122.06   26.37
   5  -1  20  100.48   28.26
  -5   3  22    1.49    7.56
  -5   3  21    4.00    7.37
   5  -3 -21    1.52    2.93
  -5  -3  21    5.66    5.90
  -5  -3  21    3.59    2.61
  -5   3  20   12.13   15.61
   5   3 -20   32.14    7.78
  -5   3  20   10.44   10.26
  -5  -3  20   12.92    6.93
   5  -3 -20   12.31   13.16
  -5  -3  20   14.12   15.81
  -5   3  19   12.63    6.91
   5   3 -19    7.45    4.45
   5  -3 -19    0.23    4.40
  -5  -3  19    4.06    4.69
   5  -3 -19    5.67    3.79
  -5  -3  19    7.42    4.91
  -5   3  18   -1.57    5.40
   5   3 -18    5.69    4.18
   5  -3 -18    2.70    3.84
  -5  -3  18   -3.27    6.29
   5  -3 -18    1.47    3.23
  -5  -3  18    7.02    6.43
  -5   3  17   60.29   18.43
   5   3 -17   64.68    9.76
   5  -3 -17   56.71   10.62
  -5  -3  17   54.08    9.26
   5  -3 -17   58.04   18.50
  -5  -3  17   55.09   22.75
  -5   3  16   18.62   11.67
   5   3 -16   21.99    9.36
   5  -3 -16   19.24   15.01
  -5  -3  16   14.12    6.83
   5  -3 -16   18.98    9.08
  -5  -3  16   11.05    9.67
  -5   3  15  112.83   13.65
   5   3 -15  112.54   18.92
   5  -3 -15  118.73   18.61
  -5  -3  15   96.26   16.16
   5  -3 -15  105.49    9.23
  -5  -3  15  118.01   29.12
  -5   3  14  563.93   20.12
   5   3 -14  553.58   15.65
   5  -3 -14  540.61   16.18
  -5  -3  14  539.31   12.91
   5  -3 -14  542.38   13.35
  -5  -3  14  562.83   16.91
  -5   3  13  308.39   14.01
   5   3 -13  323.29   12.25
   5  -3 -13  300.39   22.70
  -5  -3  13  305.85   12.10
   5  -3 -13  311.73    9.59
  -5  -3  13  310.86   12.31
   5   3 -12    4.80    4.92
   5   3 -12    2.02    1.39
  -5   3  12    3.55    5.27
   5  -3 -12    6.04    5.88
   5  -3 -12   11.66    6.81
  -5  -3  12   10.70    5.50
  -5  -3  12    5.20    5.75
  -5   3  11   97.96   12.72
   5   3 -11  129.73    9.92
   5   3 -11  103.66    2.87
   5  -3 -11  107.15    6.25
  -5  -3  11  117.04    3.81
  -5  -3  11  109.18   16.62
   5  -3 -11  108.42    8.00
  -5  -3  11  121.99   11.75
   5   3 -10   -1.38    4.50
   5   3 -10    0.83    0.97
  -5   3  10    7.68    6.31
   5  -3 -10    2.23    2.86
   5  -3 -10   -0.64    4.67
  -5  -3  10   -0.25    3.01
  -5  -3  10    3.90    4.46
  -5   3   9    9.48    7.03
   5   3  -9   20.16    6.74
   5   3  -9   13.94    3.71
   5  -3  -9   21.70    9.32
  -5  -3   9   20.61    3.15
  -5  -3   9   18.53    5.17
   5  -3  -9   17.86    6.06
  -5  -3   9   18.37   16.36
   5   3  -8    5.13    5.58
  -5   3   8    4.84    8.32
   5  -3  -8   14.70    4.50
   5  -3  -8    7.57    4.85
  -5  -3   8   11.41    5.05
  -5  -3   8    7.11    3.02
  -5  -3   8    3.98    5.64
   5   3  -7    1.48    1.42
   5   3  -7   36.71   13.17
   5   3  -7    9.27    3.46
  -5   3   7   17.83   10.99
   5  -3  -7   -1.51    3.24
  -5  -3   7    0.49    1.90
   5  -3  -7    8.17    6.35
  -5  -3   7    5.31    2.89
  -5  -3   7    4.04    5.11
  -5   3   6   53.43   10.35
  -5   3   6   51.55    2.96
   5   3  -6   55.38    9.79
   5   3  -6   51.64    3.49
   5   3  -6   50.65    3.48
  -5  -3   6   46.52    4.05
  -5  -3   6   54.15    5.46
   5  -3  -6   49.15    8.17
   5  -3  -6   52.61    4.84
  -5  -3   6   49.68    7.25
  -5   3   5  151.61   10.92
  -5   3   5  161.37    3.18
   5   3  -5  167.92   10.23
  -5   3   5  162.54    2.56
   5   3  -5  169.69    3.68
  -5   3   5  158.95    2.97
   5   3  -5  161.99    3.69
  -5  -3   5  176.95    6.11
   5  -3  -5  159.35    6.13
  -5  -3   5  165.53    5.43
  -5  -3   5  169.60    7.35
   5  -3  -5  171.29    6.07
  -5   3   4   51.29   10.36
  -5   3   4   39.58    1.77
   5   3  -4   43.93    7.99
  -5   3   4   43.36    3.41
   5   3  -4   46.81    4.56
  -5   3   4   38.75    6.28
   5   3  -4   36.16    4.16
  -5  -3   4   50.15    7.02
   5  -3  -4   43.01    3.28
  -5  -3   4   35.23    4.76
  -5  -3   4   45.71   14.96
   5  -3  -4   19.78    5.34
   5   3  -3  549.14    9.21
  -5   3   3  525.10    9.28
   5   3  -3  504.88   12.04
  -5   3   3  563.16   13.02
   5   3  -3  587.76   11.20
  -5   3   3  547.05    9.74
  -5   3   3  529.90    8.83
  -5   3   3  524.23    8.16
   5  -3  -3  529.67    9.90
  -5  -3   3  547.42    8.24
  -5  -3   3  522.95   10.79
  -5  -3   3  516.02    9.98
   5  -3  -3  531.86    8.78
  -5   3   2  950.48   16.67
  -5   3   2  958.72   13.47
  -5   3   2  957.69   14.31
  -5   3   2  951.44   14.14
   5   3  -2 1014.05   16.93
  -5   3   2  961.87   13.62
  -5   3   2  945.94   13.98
   5   3  -2  979.70   13.20
   5   3  -2  947.45   14.43
   5  -3  -2  952.17   14.81
  -5  -3   2  985.07   15.66
  -5  -3   2  862.18   14.79
  -5  -3   2  976.48   15.26
  -5   3   1   10.78    3.81
   5   3  -1   12.06    2.74
  -5   3   1    9.27    1.95
   5   3  -1    7.56    4.63
   5   3  -1    8.49    8.38
  -5   3   1    5.61    3.67
   5   3  -1    5.75    2.75
  -5   3   1    2.05    1.62
  -5   3   1    2.70    2.84
   5   3  -1    8.13    3.97
   5  -3  -1    9.58    5.14
   5  -3  -1    9.11    7.82
   5  -3  -1    8.60    4.51
  -5  -3   1    9.81    5.06
  -5  -3   1    7.31    4.70
   5   3   0   10.65    2.06
  -5   3   0   13.94    3.57
  -5   3   0    6.77    4.05
   5   3   0   10.25    5.70
   5   3   0   14.41    9.21
  -5   3   0   12.05    3.66
   5   3   0   11.74    3.97
  -5   3   0    4.57    3.92
  -5   3   0   11.26    6.21
  -5   3   0   14.04    2.96
   5   3   0    8.49    3.31
   5  -3   0    8.91    3.55
  -5  -3   0   10.19    5.76
   5  -3   0   12.65    8.61
  -5  -3   0   12.62    4.40
  -5   3  -1  103.40    5.84
   5   3   1   98.92    6.58
  -5   3  -1  106.80    7.20
  -5   3  -1   97.44   12.48
  -5   3  -1   96.16    4.98
   5   3   1  106.88   11.29
   5   3   1   73.51    4.27
   5   3   1   99.65    5.90
  -5   3  -1   98.03    5.17
   5  -3   1   96.22    6.35
   5  -3   1  100.25    6.57
   5  -3   1   98.97    6.29
  -5  -3  -1  102.08    5.67
  -5  -3  -1  108.69    9.40
  -5   3  -2   38.39    4.44
   5   3   2   30.74    9.77
  -5   3  -2   30.36    5.20
  -5   3  -2   39.10    6.89
  -5   3  -2   30.70    2.92
   5   3   2   21.49    5.01
   5   3   2   33.00    4.28
  -5  -3  -2   37.38    5.43
   5  -3   2   35.48    9.25
  -5  -3  -2   30.26    4.27
   5  -3   2   39.47    6.16
  -5  -3  -2   21.96    6.52
   5  -3   2   38.67   11.49
   5   3   3   10.36    5.00
  -5   3  -3    4.34    4.68
   5   3   3   18.94    9.65
  -5   3  -3    5.89    1.73
   5   3   3    9.15    2.63
  -5   3  -3    6.99    2.94
  -5   3  -3   13.25    4.54
   5  -3   3   13.49    4.06
   5  -3   3   15.95    7.26
  -5  -3  -3    9.58    4.34
   5  -3   3    7.05    4.55
  -5  -3  -3    6.87    2.99
  -5  -3  -3   11.21    5.77
  -5   3  -4   97.20    2.88
  -5   3  -4   93.24    7.23
   5   3   4   98.99    9.42
   5   3   4   85.99   10.37
   5   3   4   88.64    3.41
  -5  -3  -4   83.94    5.08
   5  -3   4   97.47    4.92
  -5  -3  -4   78.91    4.82
  -5  -3  -4   94.66    3.76
   5  -3   4   98.07   14.24
   5   3   5  159.45    8.06
  -5   3  -5  160.80    8.34
   5   3   5  185.82   25.71
   5  -3   5  175.57    6.38
  -5  -3  -5  167.78    6.81
   5  -3   5  171.20    9.42
   5   3   6  104.27   15.73
  -5   3  -6   95.85    9.51
   5   3   6   90.75   20.20
   5  -3   6   88.87    5.07
  -5  -3  -6   87.99    6.30
   5  -3   6   94.22   12.93
   5   3   7   17.64    6.86
  -5   3  -7   11.66    5.83
   5   3   7   22.36   10.62
   5  -3   7   27.93    9.86
  -5  -3  -7   22.26    8.49
   5  -3   7   12.72    9.39
   5   3   8   -0.35    4.59
  -5   3  -8    2.77    3.67
   5   3   8    3.36   11.75
   5  -3   8    4.47    3.97
  -5  -3  -8    2.31    3.75
   5  -3   8    3.35    2.87
   5   3   9   84.37   14.41
  -5   3  -9   71.43    7.04
   5   3   9   88.57   13.31
   5  -3   9   76.38   24.51
  -5  -3  -9   80.50    7.36
   5  -3   9   80.51   19.09
   5   3  10  273.69   10.81
  -5   3 -10  279.98    9.63
   5   3  10  284.23   17.17
   5  -3  10  274.51    8.05
  -5  -3 -10  275.95   14.10
   5  -3  10  274.87   21.57
   5   3  11  712.45   20.54
  -5   3 -11  719.96   12.99
   5   3  11  721.14   31.20
   5  -3  11  711.93   17.61
  -5  -3 -11  753.81   15.39
   5  -3  11  739.10   28.69
   5   3  12  527.11   24.86
  -5   3 -12  544.46   14.95
   5   3  12  551.95   20.20
   5  -3  12  535.85   13.74
  -5  -3 -12  545.28   20.85
   5  -3  12  549.47   19.98
   5   3  13    6.40    8.83
  -5   3 -13    4.23    5.11
   5   3  13    7.68   14.09
   5  -3  13    4.01    4.83
  -5  -3 -13    5.17    7.52
   5   3  14   97.02   24.71
  -5   3 -14  120.08   11.58
   5   3  14  125.15   14.84
  -5   3 -14  123.81   12.76
  -5  -3 -14  120.76   22.11
   5  -3  14  118.95   18.92
   5   3  15   39.48   18.18
  -5   3 -15   51.66    6.49
   5   3  15   68.56   14.87
  -5   3 -15   66.81   13.25
  -5  -3 -15   49.16   24.67
   5  -3  15   48.26   14.87
   5   3  16   -1.74    5.15
  -5   3 -16   -1.14    3.73
   5   3  16    9.63   10.29
  -5   3 -16    1.70    6.84
  -5  -3 -16   -1.68    5.10
   5  -3  16    6.83    5.82
   5   3  17   14.29    8.47
  -5   3 -17   17.61    7.17
   5   3  17   14.29    8.66
  -5   3 -17   13.55    9.36
  -5  -3 -17   11.89    9.96
   5  -3  17    8.71    4.57
   5   3  18    5.47    4.32
  -5   3 -18   -0.78    4.03
   5   3  18    4.15    8.05
  -5   3 -18    6.97    8.17
  -5  -3 -18    5.54    7.94
   5  -3  18    2.31    5.27
   5   3  19    8.34    5.99
  -5   3 -19    1.87    2.94
   5   3  19   14.90   10.73
  -5   3 -19    0.14    6.24
  -5  -3 -19   -1.66    6.23
   5  -3  19   -2.56    5.63
   5   3  20    3.91    7.20
  -5   3 -20    7.15    5.34
   5  -5 -19    2.53    4.54
  -5   5  18   -0.72   11.11
   5   5 -18    0.77    3.84
  -5   5  18    6.27    4.80
   5  -5 -18    3.56    3.29
  -5  -5  18    4.57    5.90
  -5   5  17    3.29    5.05
   5   5 -17    7.13    6.03
  -5   5  17   12.21   11.59
  -5  -5  17    0.94    2.54
   5  -5 -17    9.48    7.00
  -5  -5  17    3.98    4.49
   5   5 -16   13.07    6.75
  -5   5  16    7.30    5.64
   5  -5 -16    7.91    5.92
  -5  -5  16    2.09    3.60
  -5  -5  16    9.85    4.99
  -5   5  15    3.97    6.89
   5   5 -15    6.36    7.13
   5  -5 -15    0.01    2.09
  -5  -5  15    0.88    2.00
   5  -5 -15    2.23    3.08
  -5  -5  15    6.43    8.95
  -5   5  14    1.45    6.30
   5   5 -14    3.32    4.68
   5  -5 -14    3.17    2.44
  -5  -5  14   -0.89    3.51
   5  -5 -14    2.99    4.59
  -5  -5  14    0.90    2.93
  -5   5  13    2.35    6.94
   5   5 -13    3.39    6.98
   5  -5 -13   -0.57    4.91
  -5  -5  13   -0.93    3.06
   5  -5 -13    0.15    2.96
  -5  -5  13   -0.51    5.43
  -5   5  12   -0.46    7.07
   5   5 -12    0.17    6.04
   5  -5 -12    6.40    5.19
  -5  -5  12   -0.94    3.07
   5  -5 -12    2.68    3.06
  -5  -5  12    3.53    3.59
  -5   5  11   -1.73    6.41
   5   5 -11    0.69    6.71
   5  -5 -11    2.12    2.02
  -5  -5  11    3.46    3.22
   5  -5 -11   -0.16    3.27
  -5  -5  11   -0.14    5.31
  -5   5  10   11.79    8.51
   5   5 -10   10.88    9.36
   5  -5 -10    9.99   10.35
  -5  -5  10    1.29    3.06
   5  -5 -10   10.57    7.10
  -5  -5  10    6.78    9.85
  -5   5   9    3.09    5.27
   5   5  -9    3.80    6.93
   5  -5  -9    2.25    2.98
  -5  -5   9    1.36    2.14
   5  -5  -9    3.75    4.10
  -5  -5   9   -1.50    4.64
  -5   5   8   92.13   11.04
   5   5  -8   89.48   11.63
   5  -5  -8   89.20    8.61
  -5  -5   8   83.30    4.65
   5  -5  -8   89.89    5.94
  -5  -5   8   81.85   20.62
   5   5  -7  177.16   13.22
   5   5  -7  157.17    4.92
  -5   5   7  166.47    9.52
   5  -5  -7  176.44    6.82
   5  -5  -7  173.06   16.26
  -5  -5   7  156.75    5.19
  -5  -5   7  170.02   20.15
   5   5  -6   90.98   11.60
   5   5  -6  113.13    5.68
  -5   5   6  114.08   10.62
  -5   5   6  108.72    2.90
   5  -5  -6  114.98    6.65
   5  -5  -6  112.46   11.65
  -5  -5   6  111.02    6.32
  -5  -5   6  110.28    8.76
  -5   5   5  130.96    3.48
   5   5  -5  156.30   13.64
  -5   5   5  155.33   10.37
   5   5  -5  145.56    6.62
   5   5  -5  123.55    3.41
  -5   5   5  136.45    4.47
  -5  -5   5  112.44    4.74
   5  -5  -5  131.34   10.32
   5  -5  -5  137.27    6.20
  -5  -5   5  139.17    9.52
  -5   5   4   80.65    5.47
   5   5  -4   85.34   11.55
  -5   5   4   95.11   10.28
   5   5  -4   81.93    6.85
   5   5  -4   81.25    2.70
  -5   5   4   88.96    7.78
  -5  -5   4   58.27    8.94
   5  -5  -4   98.60   11.13
   5  -5  -4   83.88   15.85
  -5  -5   4   91.49   12.55
  -5   5   3   -0.14    1.16
   5   5  -3    4.43    5.69
   5   5  -3    4.51    4.27
   5   5  -3    3.96    4.93
   5   5  -3    0.93    0.88
  -5   5   3    3.48    5.17
  -5   5   3   -0.59    2.72
   5  -5  -3    3.12    3.64
   5  -5  -3    5.13    2.83
  -5  -5   3    1.42    2.48
  -5   5   2  494.78   15.16
   5   5  -2  503.96   18.64
  -5   5   2  489.70   16.20
   5   5  -2  546.63   18.61
   5   5  -2  470.38   12.56
   5   5  -2  506.79   15.39
   5  -5  -2  526.13   15.79
  -5  -5   2  521.75   16.73
   5  -5  -2  538.70   16.28
   5   5  -1   12.06    4.96
  -5   5   1   15.02    5.81
   5   5  -1   11.23    6.17
   5   5  -1   14.25    4.64
  -5   5   1   16.13    9.25
  -5   5   1   13.00    5.77
  -5  -5   1   25.22    8.96
  -5  -5   1   20.57    6.53
  -5   5   0   55.05    6.81
  -5   5   0   52.95    7.09
   5   5   0   46.01    8.71
  -5   5   0   61.13    9.81
   5   5   0   57.22    7.25
   5   5   0   49.35    2.97
   5  -5   0   34.18   10.55
  -5  -5   0   59.09   13.90
  -5  -5   0   50.88   18.40
  -5   5  -1    2.45    4.38
  -5   5  -1    0.60    4.12
   5   5   1    1.86    7.45
  -5   5  -1    4.67    6.02
   5   5   1    1.91    3.75
   5   5   1    1.09    1.25
   5  -5   1    0.52    2.02
  -5  -5  -1    0.77    2.05
  -5  -5  -1    0.88    2.50
  -5   5  -2   81.06    7.38
  -5   5  -2   90.68    8.79
  -5   5  -2   68.27    6.26
   5   5   2   83.44   11.67
   5   5   2   83.70    3.43
   5   5   2   88.59    3.39
   5   5   2   88.31    6.35
  -5  -5  -2  107.49   18.36
  -5  -5  -2   93.40   12.25
   5  -5   2   95.76    6.35
   5   5   3   -1.49    9.91
  -5   5  -3    3.25    3.85
  -5   5  -3    5.68    2.06
  -5   5  -3    4.08    4.56
   5   5   3    5.41    4.83
   5   5   3    2.01    1.50
  -5  -5  -3    4.56    4.61
   5  -5   3    2.26    2.71
  -5  -5  -3    0.07    1.24
   5  -5   3   -0.06    3.12
   5   5   4   36.43    4.39
  -5   5  -4   46.97    7.11
  -5   5  -4   37.04    4.25
  -5   5  -4   48.62    4.67
   5   5   4   62.27   14.69
   5   5   4   40.74   13.70
   5  -5   4   48.46    6.06
   5  -5   4   47.30   16.44
  -5  -5  -4   42.75   21.07
  -5   5  -5    1.07    1.08
  -5   5  -5   -0.94    4.01
   5   5   5   -8.26    9.95
   5   5   5    0.26    4.38
  -5  -5  -5    2.44    6.06
   5  -5   5   -0.62    3.40
   5  -5   5   -0.01    3.70
   5   5   6   57.72   17.75
  -5   5  -6   74.78    8.72
   5   5   6   84.84   14.26
   5  -5   6   75.84    7.06
  -5  -5  -6   77.64   10.91
   5  -5   6   53.82   21.28
   5   5   7    2.96    2.79
  -5   5  -7    9.37    6.30
   5   5   7    0.86    9.33
   5  -5   7   -2.08    3.57
  -5  -5  -7    5.44    4.26
   5  -5   7    4.27    4.48
   5   5   8   34.54   11.50
  -5   5  -8   30.57    6.41
   5   5   8   30.88   13.83
   5  -5   8   29.65    7.53
  -5  -5  -8   19.45    9.64
   5  -5   8   28.55   10.42
   5   5   9   22.75    7.18
  -5   5  -9   19.78    7.66
   5   5   9   23.79   16.52
   5  -5   9   27.21   11.36
  -5  -5  -9   33.73    6.26
   5  -5   9   26.78   13.02
   5   5  10   53.65   17.20
  -5   5 -10   61.54    9.86
   5   5  10   73.82   17.85
   5  -5  10   46.02   18.32
  -5  -5 -10   49.19   22.06
   5  -5  10   45.33   23.37
   5   5  11   22.30    9.58
  -5   5 -11   14.14    6.78
   5   5  11   20.38    9.41
   5  -5  11   30.82    7.09
  -5  -5 -11   21.86    8.57
   5  -5  11   11.18    9.99
   5   5  12   27.78   10.92
  -5   5 -12   22.69    7.64
   5   5  12   22.51   14.51
   5  -5  12   18.99    8.74
  -5  -5 -12   21.34   10.27
   5   5  13   -1.70    4.94
  -5   5 -13    0.79    3.60
   5   5  13   10.69   10.12
  -5   5 -13   -0.96    7.50
  -5  -5 -13   -1.82    6.16
   5  -5  13    4.14    5.60
   5   5  14   -2.00    4.96
  -5   5 -14    0.71    3.77
   5   5  14    2.33   10.16
  -5   5 -14   -1.12    6.91
  -5  -5 -14    1.14    3.36
   5  -5  14   -1.15    4.90
   5   5  15   -0.84    4.28
  -5   5 -15   -1.57    3.94
   5   5  15   13.64    9.54
  -5   5 -15   -2.72    7.14
  -5  -5 -15    3.36    3.95
   5  -5  15   -0.56    4.46
   5   5  16    2.47    4.52
  -5   5 -16   -0.84    4.26
   5   5  16    2.96   10.73
  -5   5 -16   -3.07    7.76
  -5  -5 -16    3.56    6.42
   5  -5  16   -1.42    4.73
  -5   5 -17    4.37    4.76
   5   5  17    1.79    4.76
  -5  -5 -17    5.00    4.59
   5  -5  17    7.78    7.35
   5  -5  18   -0.69    3.93
  -5   7  15    4.22    4.25
   5   7 -14   20.68    7.45
  -5   7  14    9.40   10.74
   5   7 -13   -2.08    4.96
  -5   7  13    8.69    9.41
  -5   7  13    3.57    3.21
  -5  -7  13   -1.34    5.04
   5   7 -12    3.28    5.25
  -5   7  12   18.90   14.41
  -5   7  12    6.59    4.67
  -5  -7  12    2.26    7.65
  -5   7  11    8.57   10.06
   5   7 -11    2.97    5.38
  -5   7  11    1.18    5.20
   5  -7 -11    0.57    4.00
  -5  -7  11   -0.89    4.47
  -5   7  10   20.32   13.33
   5   7 -10    7.39    5.30
  -5   7  10    6.83    6.91
   5  -7 -10    6.71    5.30
  -5  -7  10   10.90    8.24
  -5   7   9   16.49   12.66
   5   7  -9    8.32    7.64
  -5   7   9   11.04    6.93
   5  -7  -9    3.12    3.77
  -5  -7   9    5.99    8.93
  -5   7   8   17.91   10.03
   5   7  -8    6.65    7.89
  -5   7   8    7.57    4.89
   5  -7  -8    8.05    6.05
  -5  -7   8   15.20   10.80
  -5   7   7   33.25   13.80
   5   7  -7   32.62   11.78
  -5   7   7   46.17   10.19
   5  -7  -7   22.66   12.33
  -5  -7   7   32.69   13.59
  -5   7   6   23.95   12.95
   5   7  -6   28.06   10.57
  -5   7   6   13.87    6.81
   5  -7  -6   19.30   10.70
  -5  -7   6   16.38    8.99
  -5   7   5  149.67   16.93
   5   7  -5  133.08   13.56
  -5   7   5  141.01   12.15
   5  -7  -5  112.85   15.83
  -5  -7   5  123.44   17.36
  -5   7   4  182.87   14.23
   5   7  -4  182.01   13.68
  -5   7   4  193.67   13.39
   5  -7  -4  166.56    7.82
  -5  -7   4  182.98   14.42
   5   7  -3   11.98    9.97
  -5   7   3    7.93    6.48
   5   7  -3    3.74    4.10
  -5   7   3   11.46    5.67
  -5   7   3    8.24    7.72
  -5  -7   3    7.93    4.84
   5   7  -2    1.60    7.04
  -5   7   2    7.97    5.29
   5   7  -2    7.46    6.78
  -5   7   2    2.48    5.97
  -5   7   2    2.51    5.43
  -5   7   2    1.00    2.72
  -5  -7   2    4.94    3.70
  -5   7   1    0.05    3.80
   5   7  -1    4.51    9.69
   5   7  -1    3.18    6.07
  -5   7   1   -1.56    5.52
  -5   7   1   -0.66    3.68
  -5   7   1    2.02    3.12
  -5  -7   1    2.12    2.79
  -5   7   0   36.73    7.79
   5   7   0   33.44   10.83
   5   7   0   23.16    8.85
  -5   7   0   37.01    6.81
  -5   7   0   42.49    6.87
  -5   7   0   37.41   12.75
  -5  -7   0   35.77    8.97
  -5   7  -1   28.44    6.48
  -5   7  -1   22.87    7.79
   5   7   1   17.92    9.03
  -5   7  -1   16.28    5.33
  -5   7  -1   30.73    7.76
  -5  -7  -1   22.30    8.97
  -5   7  -2    6.67    6.21
  -5   7  -2   12.04    5.89
   5   7   2   13.66    8.57
  -5   7  -2   11.29    4.28
  -5  -7  -2   14.81    6.69
  -5   7  -3   39.40   10.02
  -5   7  -3   39.90    9.34
   5   7   3   36.28   13.23
   5  -7   3    6.09    5.39
  -5  -7  -3   30.58   12.63
  -5   7  -4   99.64   11.77
  -5   7  -4   81.54   10.47
   5   7   4   94.69   16.33
   5  -7   4   81.83    5.23
  -5  -7  -4   99.40    8.21
  -5   7  -5   54.59   10.16
  -5   7  -5   48.14    8.55
   5   7   5   45.88   14.49
   5  -7   5   53.33    9.85
  -5  -7  -5   31.99   22.98
  -5   7  -6    7.84    6.40
  -5   7  -6    6.94    6.69
   5   7   6    3.53    9.23
   5  -7   6   -0.38    1.33
  -5  -7  -6   13.61    9.57
   5   7   7   76.11   12.23
  -5   7  -7   65.29    8.44
  -5   7  -7   67.35   12.28
  -5  -7  -7   59.87   16.69
   5   7   8   19.75   10.13
  -5   7  -8   14.34    6.90
  -5   7  -8   38.98   11.58
  -5  -7  -8   17.71   15.85
   5   7   9    9.60   10.52
  -5   7  -9    3.26    5.31
  -5   7  -9    7.57    8.68
  -5  -7  -9   -2.02    4.43
   5   7  10   36.16   14.27
  -5   7 -10   32.97    7.13
  -5   7 -10   29.68    9.87
  -5  -7 -10   35.80    8.57
   5   7  11   14.87   12.77
  -5   7 -11    4.06    5.32
  -5   7 -11   14.01   10.11
  -5  -7 -11    1.85    2.47
   5   7  12    6.44    8.95
  -5   7 -12    6.28    5.03
  -5   7 -12   10.48    8.75
  -5  -7 -12    3.96    2.63
  -5   7 -13   -0.23    2.80
  -5  -7 -13    3.57    3.70
   5   9  -4    1.11    3.69
   5   9  -3    3.36    3.62
   5   9  -2   39.09   12.18
   5   9  -1    5.47    5.20
   5   9   0   12.17    6.52
   5   9   1    6.48    6.39
   6   0 -22    7.36    7.09
  -6   0  22   10.30    9.64
   6   0 -21   -0.15    4.63
  -6   0  21   -4.92    5.74
   6   0 -20    1.51    4.48
  -6   0  20    4.71    5.04
   6   0 -19    1.50    1.97
   6   0 -19    2.04    1.32
  -6   0  19    7.06    8.75
  -6   0  19    1.29    1.99
   6   0 -18   -0.44    2.17
   6   0 -18   -1.36    3.76
  -6   0  18    0.07    3.65
  -6   0  18   -0.09    3.34
   6   0 -17    1.19    1.66
   6   0 -17    0.04    6.19
  -6   0  17   -3.19    6.19
  -6   0  17    2.71    1.76
   6   0 -16  106.41    7.83
   6   0 -16  100.98   15.80
  -6   0  16  100.66    7.84
  -6   0  16  114.59    7.51
   6   0 -15   -0.79    3.85
   6   0 -15   -2.59    3.51
  -6   0  15   -0.30    5.31
  -6   0  15    0.14    2.64
   6   0 -14  345.94   11.03
   6   0 -14  340.95    8.32
  -6   0  14  341.88   12.21
  -6   0  14  341.70   11.04
   6   0 -13    5.20    3.70
   6   0 -13    0.57    1.65
  -6   0  13    7.47    5.23
  -6   0  13    2.27    2.77
   6   0 -12  320.28   16.35
   6   0 -12  330.06   10.66
  -6   0  12  319.22   21.45
  -6   0  12  321.94   13.49
   6   0 -11   -3.40    3.74
   6   0 -11   -2.03    3.72
  -6   0  11   -0.73    5.44
  -6   0  11   -2.07    4.09
   6   0 -10   28.95    4.02
   6   0 -10   29.66    4.53
  -6   0  10   37.77    6.72
  -6   0  10   32.43    4.70
   6   0  -9    1.54    2.91
   6   0  -9    1.58    2.87
  -6   0   9    0.78    1.30
  -6   0   9   -4.74    4.11
  -6   0   9   -0.23    2.70
   6   0  -9   -1.33    2.10
   6   0  -8  283.67    7.13
   6   0  -8  299.60    7.45
  -6   0   8  279.31    4.81
  -6   0   8  293.01    9.33
  -6   0   8  287.30    7.49
   6   0  -8  273.43    5.17
   6   0  -7   -0.84    2.86
  -6   0   7   -1.87    3.13
   6   0  -7   -0.36    3.50
  -6   0   7    0.11    1.57
  -6   0   7   -0.13    4.55
   6   0  -7   -0.01    4.01
  -6   0   7    0.51    1.69
   6   0  -7    0.38    2.01
  -6   0   6  639.38    8.87
   6   0  -6  648.79    8.70
  -6   0   6  664.60    6.95
  -6   0   6  659.54    9.45
   6   0  -6  649.93    9.95
  -6   0   6  665.02    8.71
   6   0  -6  625.38    6.82
   6   0  -5    5.34    3.11
  -6   0   5    5.81    2.71
   6   0  -5   -0.12    2.93
  -6   0   5   -0.96    1.80
  -6   0   5   -0.99    4.05
   6   0  -5    0.16    3.92
  -6   0   5   -0.32    2.13
   6   0  -5   -0.50    2.05
   6   0  -4 1258.19   13.25
  -6   0   4 1258.14   12.34
   6   0  -4 1335.57   13.21
  -6   0   4 1277.09   11.56
  -6   0   4 1271.41   13.89
   6   0  -4 1216.84   13.30
  -6   0   4 1254.73   12.32
   6   0  -4 1269.76   11.75
   6   0  -3   22.26    9.18
  -6   0   3   22.97    9.41
   6   0  -3    5.04    4.98
  -6   0   3    5.19    3.25
  -6   0   3   15.19    9.23
   6   0  -3   13.14    7.82
  -6   0   3   13.58    6.88
   6   0  -3    6.59    5.24
   6   0  -2  372.40    4.77
   6   0  -2  388.14    6.78
   6   0  -2  390.49    8.32
  -6   0   2  378.09    5.33
  -6   0   2  403.09    7.67
  -6   0   2  387.24    6.13
  -6   0   2  394.76    7.49
   6   0  -2  382.63    5.28
  -6   0   1    7.49    3.75
   6   0  -1    4.80    3.57
   6   0  -1    9.81    4.01
  -6   0   1    9.76    4.18
   6   0  -1   11.17    5.75
  -6   0   1    7.08    4.82
  -6   0   1    6.31    5.21
   6   0  -1   10.94    5.04
  -6   0  -1    5.97    5.06
   6   0   1    8.01    5.29
   6   0   1    9.80    6.73
  -6   0  -1    6.62    5.86
   6   0   1   13.46    7.57
  -6   0  -1    9.70    5.27
  -6   0  -1    3.54    3.75
   6   0   1   11.26    6.61
  -6   0  -2   25.30    4.97
   6   0   2   20.89    9.20
   6   0   2   40.06    6.82
  -6   0  -2   26.97    4.38
   6   0   2   42.48    5.34
  -6   0  -2   33.82    6.04
  -6   0  -2   15.38    4.21
   6   0   2   39.74    5.97
  -6   0  -3   -1.43    3.25
   6   0   3    0.56    1.63
   6   0   3   -2.08    3.92
  -6   0  -3    1.79    3.83
   6   0   3    4.42    3.02
  -6   0  -3    0.90    1.83
  -6   0  -3    1.21    3.38
   6   0   3    2.06    3.06
  -6   0  -4  482.80    8.44
   6   0   4  455.15    6.27
   6   0   4  489.78    6.02
   6   0   4  482.38    8.99
   6   0   4  480.25    9.29
  -6   0  -4  466.09   12.05
  -6   0  -4  472.11    6.54
  -6   0  -4  483.00    9.11
  -6   0  -5   -2.94    3.09
   6   0   5    1.32    2.37
   6   0   5   -0.37    1.84
   6   0   5   -3.02    3.91
   6   0   5   -0.17    3.81
  -6   0  -5   -1.43    2.89
  -6   0  -5   -0.00    2.08
  -6   0  -5    1.08    3.03
  -6   0  -6   25.62    4.66
   6   0   6   23.68    3.58
   6   0   6   21.80    6.06
   6   0   6   35.70   10.41
  -6   0  -6   26.92    5.82
  -6   0  -6   31.27    5.83
  -6   0  -7   -0.80    2.96
   6   0   7   -1.84    1.87
   6   0   7    3.81    6.22
   6   0   7   -0.79    3.69
  -6   0  -7   -0.20    2.00
  -6   0  -7    0.33    3.76
  -6   0  -8   79.67    6.24
   6   0   8   76.29    6.79
   6   0   8   87.62    7.84
   6   0   8   86.94   13.02
  -6   0  -8   81.05    7.08
  -6   0  -9   -0.13    3.92
   6   0   9   -1.22    1.48
   6   0   9   -0.71    5.43
   6   0   9   -0.51    4.56
  -6   0  -9   -1.07    3.52
  -6   0 -10    0.29    3.14
   6   0  10    4.47    5.35
   6   0  10    6.10    3.97
  -6   0 -10   -0.16    3.57
  -6   0 -11   -0.02    2.67
   6   0  11   -1.53    5.56
   6   0  11   -0.54    2.46
  -6   0 -11    1.26    3.73
  -6   0 -12  697.33   10.92
   6   0  12  632.27   13.64
   6   0  12  669.13   12.95
  -6   0 -12  682.71   12.10
  -6   0 -13   -2.08    3.86
   6   0  13    3.67    4.58
   6   0  13   -0.89    5.24
  -6   0 -13   -0.86    3.91
  -6   0 -14  246.29   18.22
   6   0  14  218.98   12.17
   6   0  14  226.87   25.18
  -6   0 -14  224.56   14.59
  -6   0 -15   -1.98    5.09
   6   0  15    4.06    4.85
   6   0  15    1.53    4.19
  -6   0 -15    2.69    4.21
  -6   0 -16    4.15    4.72
   6   0  16    5.65    7.29
   6   0  16    4.42    4.78
  -6   0 -16   12.23    6.20
  -6   0 -17    0.61    2.96
   6   0  17    2.86    4.27
   6   0  17    3.52    5.07
  -6   0 -17    4.87    6.17
  -6   0 -18   22.11    6.60
   6   0  18   17.23    8.25
  -6   0 -18   22.48    7.72
  -6   0 -19    1.00    3.23
   6   0  19    1.40    4.42
  -6   0 -20   29.52   19.29
   6   0  20   37.14   17.16
  -6   2  22   11.34    6.52
   6  -2 -22    5.08    6.53
  -6  -2  22    8.64    6.43
  -6  -2  22   21.09    4.32
   6   2 -21    1.83    4.90
  -6   2  21    2.49    6.70
   6  -2 -21   -1.24    5.42
  -6  -2  21    4.12    3.13
  -6  -2  21    2.72    3.42
  -6   2  20   -3.23    6.42
   6   2 -20    1.49    2.14
   6  -2 -20    1.70    2.73
  -6  -2  20    4.01    4.23
   6  -2 -20   -0.34    3.00
  -6  -2  20    1.31    2.54
  -6   2  19   15.88   10.77
   6   2 -19   11.21    5.03
   6  -2 -19    3.91    3.99
  -6  -2  19    7.68    9.71
   6  -2 -19    7.21    6.76
  -6  -2  19   16.06    9.13
  -6   2  18   49.38   20.17
   6   2 -18   47.25    9.36
   6  -2 -18   41.87   10.68
  -6  -2  18   33.63   20.14
   6  -2 -18   45.40   12.75
  -6  -2  18   45.88   15.41
  -6   2  17   17.06    6.17
   6   2 -17   17.33    7.38
   6  -2 -17   10.14   11.82
  -6  -2  17   12.05    8.94
   6  -2 -17   16.66    9.74
  -6  -2  17   22.59   11.10
  -6   2  16    4.35    5.59
   6   2 -16    4.51    4.63
   6  -2 -16    4.21    3.39
  -6  -2  16    4.29    3.92
   6  -2 -16    4.69    3.84
  -6  -2  16    4.91    5.20
  -6   2  15   11.35    4.72
   6   2 -15    9.55    6.54
   6   2 -15   12.11    5.34
  -6   2  15    9.73    4.87
   6  -2 -15   11.16    7.41
  -6  -2  15   17.35    4.50
   6  -2 -15    9.58    7.28
  -6  -2  15   10.83    8.60
   6   2 -14  695.89   11.48
   6   2 -14  689.80    8.34
  -6   2  14  693.66   23.59
   6  -2 -14  725.33   13.80
   6  -2 -14  686.78   17.87
  -6  -2  14  682.88   13.18
  -6  -2  14  707.18   17.86
  -6   2  13   59.88   17.96
   6   2 -13   71.12    7.71
   6   2 -13   69.44    5.52
  -6   2  13   59.23    5.93
   6  -2 -13   62.94    8.52
  -6  -2  13   64.14    2.78
   6  -2 -13   62.67    8.23
  -6  -2  13   67.41    9.48
  -6  -2  13   62.90   18.81
   6  -2 -13   55.34    3.80
  -6   2  12    3.94    4.56
   6   2 -12    0.15    4.28
   6   2 -12   -0.13    1.67
  -6   2  12    1.32    1.66
   6  -2 -12    5.28    5.11
  -6  -2  12   -0.36    1.11
   6  -2 -12   -1.59    4.83
  -6  -2  12    2.06    2.38
  -6  -2  12    4.63    4.66
   6  -2 -12    0.32    0.75
  -6   2  11    1.33    5.97
   6   2 -11   -0.29    4.54
   6   2 -11   -0.09    1.57
  -6   2  11    0.96    0.95
   6  -2 -11   -3.45    2.98
  -6  -2  11    0.16    1.18
   6  -2 -11    2.31    3.09
  -6  -2  11   -0.67    2.06
  -6  -2  11   -0.27    4.44
   6  -2 -11    0.43    0.70
   6   2 -10  261.74    8.84
  -6   2  10  245.33   12.54
  -6   2  10  255.79    9.14
  -6  -2  10  253.35    8.89
   6  -2 -10  269.12    9.56
   6  -2 -10  263.92   12.65
  -6  -2  10  280.05   10.59
  -6  -2  10  253.50   12.61
   6  -2 -10  238.25    7.34
  -6   2   9  127.20    6.24
   6   2  -9  109.91    9.95
  -6   2   9  115.72   10.24
   6   2  -9  122.05    7.50
  -6  -2   9  105.00    2.65
  -6  -2   9  118.82   12.97
   6  -2  -9  122.14   12.27
  -6  -2   9  117.03   13.82
   6  -2  -9  121.09    4.87
   6  -2  -9  115.08    3.86
   6   2  -8  100.29    5.23
   6   2  -8  106.86    9.03
   6   2  -8  108.98    3.47
  -6   2   8  108.74    4.46
  -6   2   8  110.79    9.46
   6  -2  -8  106.47    4.34
  -6  -2   8  103.51    3.20
   6  -2  -8  110.05    6.69
  -6  -2   8  105.72   11.65
  -6  -2   8  111.73    5.23
   6  -2  -8  106.17    2.64
  -6   2   7   66.33    8.59
  -6   2   7   56.10    3.51
   6   2  -7   57.51    7.46
   6   2  -7   55.93    6.90
   6   2  -7   53.24    4.11
  -6  -2   7   57.84    3.86
  -6  -2   7   59.00    6.32
   6  -2  -7   62.74    8.66
   6  -2  -7   55.92    5.13
  -6  -2   7   66.74    6.56
   6  -2  -7   61.69    3.36
  -6   2   6  430.46   12.80
  -6   2   6  403.52    6.51
   6   2  -6  439.04   11.92
   6   2  -6  441.31    8.05
   6   2  -6  428.66    7.65
  -6   2   6  411.21    6.46
  -6  -2   6  441.89    7.63
   6  -2  -6  420.72    9.61
   6  -2  -6  422.67    7.74
  -6  -2   6  433.75    7.77
   6  -2  -6  401.43    6.14
   6   2  -5 1185.20   19.72
  -6   2   5 1100.51   14.64
   6   2  -5 1119.99   15.47
  -6   2   5 1137.53   16.09
  -6   2   5 1199.63   21.22
   6   2  -5 1155.54   17.75
  -6   2   5 1137.43   15.39
   6   2  -5 1121.92   16.34
   6  -2  -5 1122.34   15.54
  -6  -2   5 1169.44   19.55
   6  -2  -5 1136.98   17.03
  -6  -2   5 1145.15   16.03
  -6  -2   5 1147.00   15.58
   6  -2  -5 1128.06   17.95
  -6  -2   5 1137.17   17.23
   6   2  -4  659.04   11.02
   6   2  -4  645.45    6.88
  -6   2   4  649.70    7.25
   6   2  -4  667.57   15.04
   6   2  -4  632.25    8.69
  -6   2   4  630.87    8.62
   6   2  -4  626.80    8.75
  -6   2   4  641.78    6.66
  -6   2   4  671.69   12.57
  -6  -2   4  630.22    8.19
  -6  -2   4  638.00    6.37
  -6  -2   4  669.42    9.41
   6  -2  -4  652.67    9.16
   6  -2  -4  642.77    6.81
   6  -2  -4  635.53    6.79
   6   2  -3  107.39    7.86
  -6   2   3  110.38    6.08
  -6   2   3  112.59    4.09
   6   2  -3  112.50    8.60
  -6   2   3  148.70    7.00
   6   2  -3  111.15    7.31
   6   2  -3  115.71    7.28
  -6   2   3  118.16   10.21
   6   2  -3  110.58    4.17
  -6   2   3  111.69    4.85
   6  -2  -3  116.97    4.77
  -6  -2   3   97.00    5.58
   6  -2  -3  110.00    6.46
  -6  -2   3  121.37    4.27
  -6  -2   3  115.81   11.15
   6  -2  -3  113.46    5.29
   6   2  -2  182.87    7.65
   6   2  -2  185.42    7.72
   6   2  -2  169.70    5.44
  -6   2   2  188.16    6.77
   6   2  -2  195.39   11.50
  -6   2   2  183.07    6.64
  -6   2   2  190.44    7.32
  -6   2   2  176.31    7.38
  -6  -2   2  222.11   12.88
   6  -2  -2  192.55    8.37
   6  -2  -2  183.29    6.29
  -6  -2   2  178.64    7.60
   6  -2  -2  182.70    8.15
  -6  -2   2  193.65    8.74
   6   2  -1  906.27   10.18
  -6   2   1  907.83    9.57
   6   2  -1  913.27   14.03
  -6   2   1  924.00    8.97
   6   2  -1  880.75    7.89
  -6   2   1  917.51    9.02
  -6   2   1  895.55   11.43
  -6   2   1  900.70    9.00
   6   2  -1  906.90    9.23
   6  -2  -1  924.88    9.37
   6  -2  -1  909.17    9.91
  -6  -2   1  914.05   11.63
   6  -2  -1  968.93   11.73
  -6  -2   1  950.27   11.64
  -6  -2   1  901.68    9.81
  -6   2   0  594.07    6.34
  -6   2   0  628.99    7.60
   6   2   0  623.56    8.08
  -6   2   0  625.17    8.56
   6   2   0  650.93   13.95
  -6   2   0  610.87    6.34
  -6   2   0  617.67   11.04
  -6   2   0  651.87    7.86
   6   2   0  619.77    6.85
   6  -2   0  629.81    7.41
   6  -2   0  639.17    9.15
  -6  -2   0  612.81   10.30
  -6  -2   0  646.38    7.84
  -6  -2   0  622.35   10.21
  -6  -2   0  611.04    6.85
  -6   2  -1  126.97    8.04
   6   2   1  139.37    7.88
  -6   2  -1  136.17    6.80
  -6   2  -1  133.31   10.03
   6   2   1  136.29   11.88
  -6   2  -1  126.50    4.64
   6   2   1  129.65    9.66
  -6   2  -1  135.49    5.40
   6   2   1  138.16    5.93
   6  -2   1  135.59    5.93
  -6  -2  -1  131.93    7.55
  -6  -2  -1  127.58    5.84
   6  -2   1  134.69    6.93
  -6  -2  -1  136.10    6.47
   6  -2   1  120.78    4.95
  -6  -2  -1  138.21    9.26
   6   2   2   18.58    9.06
   6   2   2   19.74    7.23
  -6   2  -2    6.46    3.53
   6   2   2   18.46   10.68
  -6   2  -2   16.99    7.90
  -6   2  -2   20.13   10.94
  -6   2  -2   20.50    3.77
  -6   2  -2   16.21    6.64
   6   2   2   20.91    4.43
   6   2   2   16.01    3.40
   6  -2   2   12.75    4.01
   6  -2   2    6.22    2.90
  -6  -2  -2    7.55    3.89
  -6  -2  -2   17.91    5.31
   6  -2   2   25.08   10.56
  -6  -2  -2   10.58    3.89
  -6   2  -3  120.11    6.30
   6   2   3  109.03    5.29
  -6   2  -3  110.45    7.76
  -6   2  -3  113.75    6.70
   6   2   3  106.04    5.68
  -6   2  -3  105.82    4.47
   6   2   3  120.23   11.63
   6   2   3  113.29   11.07
   6   2   3  115.69    5.51
  -6  -2  -3  115.42    6.67
  -6  -2  -3  116.06    7.28
   6  -2   3  121.84    8.37
  -6  -2  -3  111.46    5.65
   6  -2   3  111.78    6.77
   6   2   4    2.01    1.65
  -6   2  -4    0.00    2.78
   6   2   4    2.20    2.60
   6   2   4   -0.76    5.97
  -6   2  -4    2.19    1.48
  -6  -2  -4    3.00    2.33
   6  -2   4    0.51    3.67
  -6  -2  -4    0.83    3.27
   6  -2   4    1.75    1.71
  -6  -2  -4    0.29    0.77
   6  -2   4   -0.18    3.21
  -6   2  -5    2.68    2.86
   6   2   5   12.26    8.88
   6   2   5    3.75    4.73
   6   2   5    6.59    2.44
  -6  -2  -5    6.09    4.08
   6  -2   5    2.22    2.70
   6  -2   5    0.86    4.46
  -6  -2  -5    8.61    4.54
  -6  -2  -5    4.21    2.68
   6  -2   5    6.53    5.07
   6   2   6   19.36   12.20
  -6   2  -6    8.31    4.48
   6   2   6   17.87    9.44
   6  -2   6   26.08    9.22
  -6  -2  -6   30.35   12.02
   6  -2   6   26.10   10.02
  -6  -2  -6   24.37    3.26
  -6  -2  -6   17.12    2.20
   6   2   7    3.79    3.99
  -6   2  -7    5.15    5.00
   6   2   7    1.97    2.81
   6  -2   7    5.94    4.45
  -6  -2  -7    1.96    3.69
   6  -2   7    2.69    2.51
  -6  -2  -7    1.75    2.09
  -6  -2  -7    4.23    2.09
   6   2   8    5.37    6.15
  -6   2  -8    3.26    5.63
   6   2   8    6.14    6.09
   6  -2   8   13.35    5.01
  -6  -2  -8   10.40    4.64
   6  -2   8    8.44    5.26
  -6  -2  -8    8.52    2.77
  -6  -2  -8    6.90    2.82
  -6   2  -9   46.87    7.02
   6   2   9   48.69   13.54
   6   2   9   45.30   19.75
  -6  -2  -9   47.99    9.05
   6  -2   9   43.31    2.55
   6  -2   9   52.94   18.45
   6  -2   9   44.75   16.68
  -6  -2  -9   38.74    3.85
  -6  -2  -9   44.06    7.71
  -6   2 -10  184.66    8.01
   6   2  10  182.78   12.63
   6   2  10  185.05   14.98
  -6  -2 -10  186.74    8.57
   6  -2  10  165.31    3.37
   6  -2  10  196.56   10.08
   6  -2  10  184.36    8.50
  -6  -2 -10  176.98    4.41
  -6  -2 -10  181.78    4.67
  -6   2 -11  538.84   10.61
   6   2  11  528.27   19.26
   6   2  11  530.67   13.37
  -6  -2 -11  537.72   10.01
   6  -2  11  503.94    6.34
   6  -2  11  527.53   10.38
  -6  -2 -11  486.69    6.33
  -6  -2 -11  514.20    8.53
  -6   2 -12   98.88    7.88
   6   2  12  113.13   15.29
   6   2  12  101.22   22.42
  -6   2 -12  109.23   11.05
  -6  -2 -12  100.58   18.16
   6  -2  12   95.68    3.98
   6  -2  12  101.98   12.22
  -6  -2 -12  106.61    5.05
   6   2  13  139.02   10.83
  -6   2 -13  142.21   26.95
   6   2  13  141.42   13.83
  -6   2 -13  144.79   11.27
   6  -2  13  144.06    9.08
  -6  -2 -13  143.81    5.65
  -6  -2 -13  138.07   20.26
   6   2  14   35.43   15.17
  -6   2 -14   34.85    9.15
   6   2  14   32.72   11.21
  -6   2 -14   38.38    8.39
  -6  -2 -14   33.90   15.83
   6  -2  14   23.88   12.29
   6   2  15   25.20   11.01
  -6   2 -15   23.90   11.24
   6   2  15   26.30   10.68
  -6   2 -15   24.27    8.08
  -6  -2 -15   23.61   10.86
   6  -2  15   26.39    7.59
   6   2  16   14.55    6.45
  -6   2 -16   17.40    9.05
   6   2  16   28.08   11.15
  -6   2 -16   13.03    8.77
  -6  -2 -16    7.71    7.52
   6  -2  16   14.62    8.75
   6   2  17    9.30    4.92
  -6   2 -17    3.81    3.64
   6   2  17   12.70    8.07
  -6   2 -17    6.85    6.56
  -6  -2 -17   13.93    9.41
   6  -2  17    6.62    9.55
   6   2  18   -4.63    5.83
  -6   2 -18   -0.16    2.91
   6   2  18   10.29    6.56
  -6   2 -18    9.52    7.03
  -6  -2 -18    1.75    3.76
   6  -2  18   -5.33    6.28
   6   2  19    4.12    4.63
  -6   2 -19    5.50    4.13
   6   2  19   -0.41    6.11
  -6   2 -19    9.41    5.85
  -6  -2 -19    4.68    6.82
   6  -2  19    5.22    6.27
   6   2  20   21.70    8.34
  -6   2 -20   31.28   11.28
  -6   2 -21    5.05    4.34
   6  -4 -21   17.14   13.21
  -6  -4  21   35.37   11.08
  -6   4  20   33.38   30.62
  -6   4  20   31.06   20.16
   6  -4 -20   44.26   16.46
  -6  -4  20   25.99   18.93
  -6  -4  20   28.52   20.85
   6   4 -19   86.72    8.12
  -6   4  19   77.40   20.14
   6  -4 -19   64.04   10.15
  -6  -4  19   65.03    9.59
  -6  -4  19   68.67   17.54
  -6   4  18    4.91    4.34
   6   4 -18    1.79    4.94
   6  -4 -18    3.45    2.72
  -6  -4  18    0.95    2.65
   6  -4 -18    7.54    4.91
  -6  -4  18    3.44    3.81
  -6   4  17  227.99   14.61
   6   4 -17  216.27    9.46
   6  -4 -17  220.05   21.84
  -6  -4  17  231.41    8.87
   6  -4 -17  202.46   13.45
  -6  -4  17  216.81   21.00
  -6   4  16  629.91   21.07
   6   4 -16  643.89   13.64
   6  -4 -16  604.11   23.91
  -6  -4  16  636.40   13.85
   6  -4 -16  629.35   14.14
  -6  -4  16  635.00   14.67
  -6   4  15  187.19   30.03
   6   4 -15  192.73   12.65
   6  -4 -15  186.74   13.55
  -6  -4  15  185.97    8.34
   6  -4 -15  188.19    8.98
  -6  -4  15  186.50   23.61
  -6   4  14    1.06    5.68
   6   4 -14    5.67    8.93
   6  -4 -14    4.60    4.22
  -6  -4  14    8.16    3.59
   6  -4 -14    5.71    3.54
  -6  -4  14    3.26    4.89
  -6   4  13    6.82    8.82
   6   4 -13    9.89    9.37
   6  -4 -13   10.22    6.57
  -6  -4  13    6.71    2.52
   6  -4 -13   11.82    5.03
  -6  -4  13    9.70    8.34
  -6   4  12  121.18   17.00
   6   4 -12  110.65   13.74
   6  -4 -12  111.67   19.48
  -6  -4  12  111.83    7.28
   6  -4 -12  101.92    7.87
  -6  -4  12  109.12   23.74
  -6   4  11  152.36   13.31
   6   4 -11  150.43   10.00
   6  -4 -11  154.68   22.72
  -6  -4  11  143.55   10.43
   6  -4 -11  141.24   10.78
  -6  -4  11  138.11   20.21
  -6   4  10   67.27   11.07
   6   4 -10   69.91   10.71
   6  -4 -10   70.75   17.08
  -6  -4  10   70.24    5.90
   6  -4 -10   64.31    7.21
  -6  -4  10   71.20   12.39
   6   4  -9   10.99    7.68
   6   4  -9   12.42    2.12
  -6   4   9   15.40   11.29
   6  -4  -9   16.30    6.13
   6  -4  -9   10.11    7.55
  -6  -4   9   13.33    3.66
  -6  -4   9   17.20    6.28
   6   4  -8   -1.34    5.77
   6   4  -8    1.53    1.88
  -6   4   8    6.04    8.47
   6  -4  -8   -1.22    3.40
   6  -4  -8    0.58    2.61
  -6  -4   8    0.86    2.71
  -6  -4   8    2.81    3.57
  -6   4   7   -1.50    6.00
   6   4  -7    1.31    6.02
   6   4  -7    1.51    1.47
   6   4  -7    0.83    1.25
   6  -4  -7    1.92    1.89
  -6  -4   7   -0.03    2.51
   6  -4  -7   -0.78    4.66
  -6  -4   7    1.14    4.04
  -6   4   6  118.69    4.01
   6   4  -6  146.73   14.59
  -6   4   6  120.37   12.10
   6   4  -6  119.26    5.52
   6   4  -6  117.03    4.87
  -6   4   6  116.01    4.17
  -6  -4   6  142.32    7.07
   6  -4  -6  128.69   14.81
   6  -4  -6  135.59    6.88
  -6  -4   6  131.70   10.62
   6   4  -5    3.05    2.36
   6   4  -5   -2.90    7.02
   6   4  -5    0.81    1.08
  -6   4   5   -1.27    6.34
   6   4  -5    2.06    1.16
  -6   4   5    2.08    1.77
  -6   4   5    2.65    2.48
   6  -4  -5    0.21    4.83
   6  -4  -5    4.13    3.30
  -6  -4   5    0.34    1.54
  -6  -4   5    0.87    2.37
  -6   4   4   40.69   11.22
  -6   4   4   45.01    2.36
   6   4  -4   40.57   10.25
   6   4  -4   35.80    5.86
  -6   4   4   42.49    6.07
   6   4  -4   49.51    4.74
   6   4  -4   42.79    2.28
  -6   4   4   47.81    7.42
   6  -4  -4   46.99   14.09
   6  -4  -4   38.93   10.37
  -6  -4   4   51.37    3.51
  -6  -4   4   45.89    9.55
  -6   4   3  389.79   12.03
  -6   4   3  389.69   11.77
   6   4  -3  409.98   20.51
   6   4  -3  367.76   10.88
   6   4  -3  421.63   14.34
  -6   4   3  409.02   12.80
  -6   4   3  413.38   17.59
   6  -4  -3  420.70   17.35
   6  -4  -3  436.80   14.02
  -6  -4   3  415.46   13.89
  -6   4   2  259.33    8.48
  -6   4   2  262.64   11.44
  -6   4   2  270.84    8.60
   6   4  -2  264.34   10.63
   6   4  -2  274.19   12.20
  -6   4   2  268.01   14.14
   6  -4  -2  281.37   13.99
  -6  -4   2  270.78   12.51
  -6  -4   2  267.68   11.35
   6  -4  -2  273.46    9.63
  -6   4   1    1.01    2.84
  -6   4   1    0.11    1.46
   6   4  -1    0.79    2.29
   6   4  -1    0.74    6.87
   6   4  -1    0.42    0.71
   6  -4  -1    1.23    1.61
   6  -4  -1    3.01    3.53
  -6  -4   1   -0.35    2.86
  -6  -4   1    1.09    2.08
   6   4   0    0.32    1.94
  -6   4   0    2.16    1.25
  -6   4   0    3.02    2.63
  -6   4   0    3.07    5.10
  -6   4   0    1.07    0.88
   6   4   0   23.93    9.14
   6   4   0    0.67    0.58
   6   4   0    1.55    1.71
  -6  -4   0    2.80    3.15
  -6  -4   0    1.33    2.34
   6  -4   0   -2.19    3.74
   6  -4   0    1.97    2.49
   6   4   1  396.60   13.00
  -6   4  -1  353.01   10.82
  -6   4  -1  418.10   13.93
  -6   4  -1  409.34   16.28
  -6   4  -1  380.81   11.63
   6   4   1  410.63   22.06
   6   4   1  403.07   12.29
   6   4   1  398.21   11.90
  -6  -4  -1  406.63   14.12
  -6  -4  -1  420.06   14.37
   6  -4   1  428.56   14.03
   6  -4   1  397.02   12.77
   6   4   2  125.85    4.18
  -6   4  -2  134.59    7.53
  -6   4  -2  116.83    3.50
   6   4   2  120.36   15.58
   6   4   2  100.17    3.88
  -6   4  -2  126.99   12.51
   6   4   2  136.04    6.82
  -6  -4  -2  131.32    4.96
  -6  -4  -2  119.55    6.39
   6  -4   2  129.72    6.05
  -6   4  -3   -0.83    3.06
  -6   4  -3    4.16    3.15
  -6   4  -3    2.10    1.49
   6   4   3    1.10    9.66
   6   4   3    0.89    2.76
   6   4   3    1.76    1.51
   6  -4   3   -2.09    3.09
  -6  -4  -3    3.34    2.93
  -6  -4  -3    2.33    3.51
  -6  -4  -3    3.47    1.79
   6  -4   3    3.00    2.24
   6   4   4  223.47    6.52
  -6   4  -4  237.77   10.22
  -6   4  -4  236.25    7.49
   6   4   4  234.46   15.47
   6   4   4  233.03   10.22
   6  -4   4  234.16    8.62
   6  -4   4  234.20   15.30
  -6  -4  -4  237.15    7.82
  -6  -4  -4  223.16    9.17
   6   4   5  254.13   11.40
  -6   4  -5  251.94   11.28
   6   4   5  277.39   16.75
   6   4   5  251.71    7.13
  -6  -4  -5  264.99   10.25
   6  -4   5  263.02   19.91
  -6  -4  -5  276.15    7.65
   6  -4   5  273.56    9.82
   6   4   6  386.86   20.86
  -6   4  -6  398.56   13.87
   6   4   6  369.94   21.03
   6  -4   6  375.32   14.57
  -6  -4  -6  366.53   12.25
   6  -4   6  360.86   16.57
   6   4   7    2.67    6.38
  -6   4  -7    6.08    5.08
   6   4   7    2.11    8.37
   6  -4   7   -0.83    4.72
  -6  -4  -7    1.23    2.06
   6  -4   7    2.87    1.38
   6   4   8  318.90   14.93
  -6   4  -8  325.76    9.45
   6   4   8  300.45   17.34
   6  -4   8  319.59    8.53
  -6  -4  -8  300.28   14.30
   6  -4   8  325.23   20.99
   6   4   9  444.10   10.43
  -6   4  -9  428.21   10.08
   6   4   9  438.80   17.48
   6  -4   9  439.53   10.35
  -6  -4  -9  425.31   13.56
   6  -4   9  422.95   23.05
   6   4  10  182.91    9.83
  -6   4 -10  165.53    7.82
   6   4  10  169.92   16.27
   6  -4  10  174.86    9.05
  -6  -4 -10  173.38   12.42
   6  -4  10  179.00   25.37
   6   4  11   54.32   16.26
  -6   4 -11   52.04    6.99
   6   4  11   67.62   16.87
   6  -4  11   61.80   21.21
  -6  -4 -11   62.91   11.50
   6   4  12  152.72    8.97
  -6   4 -12  185.61    9.19
   6   4  12  211.25   20.35
  -6   4 -12  185.60   14.59
  -6  -4 -12  199.40   12.21
   6  -4  12  173.97   15.20
   6   4  13   -0.42    5.96
  -6   4 -13    0.51    3.85
   6   4  13   -6.67   10.01
  -6   4 -13    2.48    6.58
  -6  -4 -13    6.57    6.20
   6  -4  13    1.84    4.70
   6   4  14    2.31    2.90
  -6   4 -14   -2.75    4.21
   6   4  14    9.36    9.55
  -6   4 -14    2.63    6.50
  -6  -4 -14    1.57    3.25
   6  -4  14   -1.02    5.74
   6   4  15    2.84    2.98
  -6   4 -15    8.18    5.68
   6   4  15    6.34    9.42
  -6   4 -15   -4.86    7.15
  -6  -4 -15    2.43    3.01
   6  -4  15    1.42    4.28
   6   4  16   12.86    9.05
  -6   4 -16   14.61    6.03
   6   4  16    7.72    9.05
  -6   4 -16    7.42    6.69
  -6  -4 -16   16.62    6.92
   6  -4  16    3.85    3.91
   6   4  17    6.64    5.73
  -6   4 -17    0.94    5.73
   6   4  17   12.20    9.20
  -6   4 -17    1.26    6.78
  -6  -4 -17    8.78    8.90
   6  -4  17    6.24    4.73
   6   4  18    1.98    2.54
  -6   4 -18    4.30    3.81
   6   4  18    8.12    9.59
  -6   4 -18    2.93    6.32
  -6  -4 -18    2.46    3.53
   6  -4  18   -0.96    4.86
  -6   6  17   10.63    8.98
   6  -6 -17    4.91    3.36
  -6   6  16   23.52   12.15
   6   6 -16   41.26   13.35
  -6   6  16   25.97   19.63
   6  -6 -16   15.82   16.19
  -6  -6  16   36.35   19.30
  -6   6  15   50.79   17.65
   6   6 -15   39.26   10.09
  -6   6  15   31.95   18.49
   6  -6 -15   42.37    8.39
  -6  -6  15   37.93   18.79
  -6   6  14   -1.38   10.90
   6   6 -14   -1.57    4.46
  -6   6  14   -1.04    6.40
   6  -6 -14    1.86    2.92
  -6  -6  14    7.20    6.45
  -6   6  13   13.54    9.30
   6   6 -13   20.64    7.69
   6  -6 -13   10.74    5.78
  -6  -6  13   10.69   11.95
  -6   6  12    5.21    6.37
   6   6 -12   12.49    9.95
   6  -6 -12    2.86    2.02
  -6  -6  12    1.04    6.38
   6   6 -11    2.73    5.03
  -6   6  11    1.31    6.32
   6  -6 -11    3.45    3.17
   6  -6 -11    2.48    4.51
  -6  -6  11    2.37    3.98
   6   6 -10   -0.27    5.29
  -6   6  10    4.12    6.41
   6  -6 -10    3.22    3.05
   6  -6 -10    4.05    3.23
  -6  -6  10    2.44    3.29
   6   6  -9    4.91    5.83
  -6   6   9   -3.46    6.46
   6  -6  -9    3.54    3.47
   6  -6  -9    2.35    3.74
  -6  -6   9    3.06    2.53
   6   6  -8    6.98    8.91
  -6   6   8    5.71    8.14
   6  -6  -8    1.02    2.09
   6  -6  -8    2.82    5.38
  -6  -6   8    9.80    6.52
  -6   6   7   -4.55    6.15
   6   6  -7    6.06    6.77
   6  -6  -7    6.31    3.75
  -6  -6   7    0.57    0.69
   6  -6  -7    2.10    3.77
  -6  -6   7    1.80    3.33
   6   6  -6   -2.22    6.53
   6   6  -6    1.58    2.27
  -6   6   6    3.22    5.55
   6  -6  -6    2.62    3.71
   6  -6  -6    3.02    5.36
  -6  -6   6    1.01    0.88
  -6  -6   6    6.49    3.73
   6   6  -5    3.43    4.18
   6   6  -5   11.66    9.43
  -6   6   5    7.65    7.76
  -6   6   5   -0.59    1.58
   6  -6  -5    2.20    3.80
  -6  -6   5    1.17    3.00
   6   6  -4    1.91    2.30
   6   6  -4   13.63    8.77
   6   6  -4    0.92    3.51
  -6   6   4    3.07    5.68
  -6   6   4    1.38    2.28
  -6  -6   4    2.89    3.90
   6  -6  -4    3.87    2.89
  -6   6   3  425.35   14.74
   6   6  -3  401.05   15.82
   6   6  -3  406.05   13.03
  -6   6   3  441.67   28.22
   6   6  -3  397.08   10.21
  -6   6   3  383.25    8.95
   6  -6  -3  420.91   11.26
  -6  -6   3  430.50   11.75
  -6   6   2  253.33   10.35
   6   6  -2  275.06   13.77
   6   6  -2  262.11   13.32
  -6   6   2  264.51   12.66
   6   6  -2  243.35    7.99
  -6   6   2  257.65   12.20
  -6   6   2  274.49    9.12
  -6  -6   2  254.14   14.43
   6   6  -1   10.86    3.85
  -6   6   1   15.94    6.08
   6   6  -1   16.85   10.38
  -6   6   1    7.97    5.68
  -6   6   1    9.39    7.53
  -6   6   1   15.98    8.73
  -6  -6   1   19.20    6.56
  -6  -6   1    7.31    4.08
   6   6   0  396.39    9.86
  -6   6   0  410.63   12.09
   6   6   0  400.88   14.82
  -6   6   0  408.85   14.39
  -6   6   0  399.50   13.67
  -6   6   0  424.50   12.48
  -6  -6   0  439.64   13.53
  -6  -6   0  423.59   14.02
   6   6   1  285.16   14.64
  -6   6  -1  264.70   11.40
  -6   6  -1  278.15   10.00
   6   6   1  283.30    8.77
  -6   6  -1  283.00   11.02
  -6  -6  -1  275.96   10.48
   6  -6   1  260.87    7.93
  -6  -6  -1  293.83    9.23
   6   6   2  121.53   12.87
  -6   6  -2  114.36    8.64
  -6   6  -2  110.43    8.38
   6   6   2   93.05   11.14
  -6   6  -2  114.55    9.01
  -6  -6  -2  115.31   16.06
   6  -6   2   98.06    5.37
  -6  -6  -2  108.99   10.20
  -6   6  -3   68.05    6.81
  -6   6  -3   62.74    8.65
   6   6   3   69.43   13.97
   6   6   3   40.53   19.44
  -6   6  -3   77.88   10.51
  -6  -6  -3   60.52   14.57
   6  -6   3   65.59   14.52
  -6  -6  -3   70.77   11.44
   6   6   4    2.55    3.19
  -6   6  -4    0.90    3.33
   6   6   4    1.00   10.48
  -6   6  -4   12.20    8.63
  -6  -6  -4    1.10    4.34
   6  -6   4    1.81    3.12
   6   6   5    1.20    2.57
  -6   6  -5    0.18    3.60
   6   6   5    3.51   11.62
  -6   6  -5   -1.25    6.45
  -6  -6  -5    1.99    5.61
   6  -6   5    1.83    3.74
   6   6   6    0.77    2.04
  -6   6  -6    9.08    6.39
   6   6   6   -7.04   11.17
  -6   6  -6    2.47    6.60
  -6  -6  -6   -0.84    6.50
   6  -6   6    0.00    3.50
   6   6   7   11.92    7.73
  -6   6  -7    7.21    6.17
   6   6   7   26.77   15.57
  -6   6  -7    8.47    6.46
  -6  -6  -7    7.51    4.62
   6  -6   7    5.52    3.72
   6   6   8    6.49    5.90
  -6   6  -8   11.89    6.48
   6   6   8    4.45   10.80
  -6   6  -8   12.29    8.76
  -6  -6  -8    5.65    3.67
   6  -6   8    4.51    5.30
  -6   6  -9   43.24   11.34
  -6   6  -9   28.78    6.55
   6   6   9   41.79   14.58
   6   6   9   23.96   10.93
  -6  -6  -9   31.50   14.64
   6   6  10   29.37   10.25
  -6   6 -10   28.05    7.09
   6   6  10   34.68   13.90
  -6   6 -10   39.02   11.03
  -6  -6 -10   28.58   14.27
   6  -6  10   30.59    9.22
   6   6  11    7.07    5.56
  -6   6 -11    7.93    4.69
   6   6  11    4.14   10.73
  -6   6 -11    9.16    9.65
  -6  -6 -11    3.85    5.50
   6  -6  11    0.54    4.91
   6   6  12   40.68   19.13
  -6   6 -12   59.53   12.32
   6   6  12   86.99   16.31
  -6   6 -12   83.13   13.32
  -6  -6 -12   65.54   12.29
   6  -6  12   51.78   17.23
   6   6  13    2.67    3.21
  -6   6 -13   20.60    6.85
   6   6  13    7.85   11.00
  -6   6 -13    0.14    7.40
  -6  -6 -13    3.94    3.71
   6  -6  13   -5.39    4.23
   6   6  14   54.07   19.96
  -6   6 -14   68.89    7.41
   6   6  14   91.55   20.72
  -6   6 -14   68.57   12.80
  -6  -6 -14   57.39   25.88
   6  -6  14   69.20    7.67
  -6   6 -15    2.07    4.39
   6   6  15    0.35    2.02
  -6  -6 -15    7.33    6.66
   6  -6  15    1.98    3.53
   6  -6  16    1.28    3.20
   6   8 -11    3.24    5.71
   6   8 -10    2.04    4.54
  -6   8  10   -5.01    8.61
  -6  -8  10    0.30    2.41
   6   8  -9   36.30   12.52
  -6   8   9   28.72   10.99
  -6  -8   9   25.84   15.51
   6   8  -8    9.45    4.94
  -6   8   8    5.95    7.77
  -6  -8   8    5.65    4.12
   6   8  -7    4.30    7.14
  -6   8   7    5.73   10.56
  -6  -8   7    6.88    6.41
   6   8  -6   50.10    8.94
  -6   8   6   54.01   12.85
  -6  -8   6   32.90   17.74
   6   8  -5   19.41    9.23
  -6   8   5   24.16    9.82
  -6  -8   5    5.76    6.02
   6   8  -4    4.56    4.97
  -6   8   4    5.33    6.31
  -6  -8   4    1.59    2.57
   6   8  -3   36.43    8.98
  -6   8   3   38.31    9.54
  -6  -8   3   27.99   11.98
   6   8  -2    2.14    4.87
   6   8  -1   22.24    8.84
   6   8  -1   13.04    4.82
   6   8   0   99.97    9.93
   6   8   0   85.26    9.49
   6   8   1   72.47    9.46
   6   8   1   66.98   11.47
  -6   8  -2    0.02    3.76
   6   8   2    5.57    7.60
  -6  -8  -2    6.32    3.88
  -6   8  -3   -2.60    3.97
   6   8   3    2.63    6.62
  -6  -8  -3    3.67    2.76
  -6   8  -4   25.81    7.63
   6   8   4   16.96    6.90
  -6  -8  -4    8.95    5.25
  -6   8  -5   11.09    7.70
   6   8   5   17.50   13.74
  -6  -8  -5    5.43    7.81
  -6   8  -6   -1.05    5.32
   6   8   6   17.73   14.91
  -6  -8  -6   -0.20    4.46
   6   8   7   84.21   16.40
  -6   8  -7   88.87   11.31
  -6   8  -8    7.19    5.69
   6   8   8    1.29    9.88
  -6  -8  -8    0.53    2.77
  -6  -8  -9    0.99    4.53
  -6  -8 -10    5.19    3.70
   7   1 -22    2.36    4.70
  -7   1  22    3.05    3.92
   7  -1 -22    2.09    4.91
  -7  -1  22    1.44    4.11
  -7   1  21    4.71    3.64
   7   1 -21    2.31    2.88
   7  -1 -21    1.73    0.94
  -7  -1  21    2.53    3.13
   7  -1 -21    2.77    2.95
  -7  -1  21   -0.59    2.97
  -7   1  20    9.73    6.87
   7   1 -20    6.21    6.44
   7  -1 -20    3.04    3.36
  -7  -1  20    6.25    4.45
   7  -1 -20    6.66    4.52
  -7  -1  20    5.35    3.56
  -7   1  19   -0.71    6.45
   7   1 -19    3.22    4.52
   7  -1 -19    1.79    2.64
  -7  -1  19    7.06    9.35
   7  -1 -19    1.57    3.34
  -7  -1  19    2.42    2.69
   7   1 -18   62.13    4.56
   7   1 -18   69.18   15.31
  -7   1  18   51.84   27.46
   7  -1 -18   66.28    6.59
  -7  -1  18   66.74   13.09
   7  -1 -18   67.13   10.82
  -7  -1  18   74.04    8.47
  -7   1  17   16.05    5.98
   7   1 -17   14.77    5.63
   7   1 -17   13.11    9.67
  -7   1  17   15.17    8.50
   7  -1 -17   15.88    9.13
  -7  -1  17   20.86    7.53
   7  -1 -17   13.54   10.82
  -7  -1  17   22.91   13.70
  -7   1  16    7.00    3.08
   7   1 -16    4.86    4.43
   7   1 -16    7.97    4.78
  -7   1  16    9.71    6.69
   7  -1 -16    7.86    5.65
  -7  -1  16    9.73    3.70
   7  -1 -16   13.43    8.63
  -7  -1  16    4.61    7.25
  -7   1  15    9.98    6.36
   7   1 -15   14.21    5.39
   7   1 -15   12.13    4.13
  -7   1  15   16.57    6.90
   7  -1 -15   19.29    4.73
  -7  -1  15   15.33    4.62
   7  -1 -15   15.47    6.36
  -7  -1  15   12.76    6.33
  -7   1  14   19.50    6.62
   7   1 -14    6.41    3.76
   7   1 -14   18.58    4.64
  -7   1  14   15.75   11.76
   7  -1 -14   23.70    9.16
  -7  -1  14   19.40    8.83
   7  -1 -14   18.77    5.73
  -7  -1  14   20.00    7.58
  -7   1  13  124.90    7.05
   7   1 -13  129.29    7.55
   7   1 -13  138.51    8.33
  -7   1  13  127.77    9.74
   7  -1 -13  132.19    6.82
  -7  -1  13  138.59    8.63
   7  -1 -13  136.19    7.29
  -7  -1  13  139.69   19.67
   7   1 -12   19.08    4.57
   7   1 -12   23.93    3.62
  -7   1  12   21.96    6.63
  -7   1  12   18.48    6.87
   7  -1 -12   22.07   12.39
   7  -1 -12   25.18    6.24
  -7  -1  12   15.65    4.80
  -7  -1  12   22.91   13.83
   7  -1 -12   15.97    4.81
  -7   1  11   60.21    3.96
   7   1 -11   65.73    6.80
  -7   1  11   68.10    8.90
   7   1 -11   61.67    5.53
  -7  -1  11   59.00    2.91
  -7  -1  11   71.33    5.73
   7  -1 -11   66.08    7.40
  -7  -1  11   63.80   11.14
   7  -1 -11   70.17    4.22
   7  -1 -11   58.48    2.86
  -7   1  10 1475.03   19.53
   7   1 -10 1490.15   21.26
  -7   1  10 1481.07   24.63
   7   1 -10 1446.65   21.68
  -7  -1  10 1372.74   17.47
  -7  -1  10 1467.75   21.12
   7  -1 -10 1378.82   20.99
  -7  -1  10 1491.84   23.17
   7  -1 -10 1412.05   19.11
   7  -1 -10 1382.69   17.74
   7   1  -9 1994.27   25.83
  -7   1   9 1920.45   32.60
   7   1  -9 2012.33   25.34
  -7   1   9 1982.29   25.35
  -7  -1   9 1939.45   26.09
   7  -1  -9 1924.59   25.30
  -7  -1   9 1979.38   28.00
  -7  -1   9 1909.41   23.56
   7  -1  -9 1865.32   22.94
  -7   1   8   26.07    7.92
  -7   1   8   24.76    3.54
   7   1  -8   31.61    7.11
   7   1  -8   25.69    5.67
   7   1  -8   25.71    5.84
  -7   1   8   23.17    6.76
  -7  -1   8   24.52    2.95
   7  -1  -8   26.33    6.45
   7  -1  -8   27.55    9.44
  -7  -1   8   22.30   12.22
  -7  -1   8   20.60   12.35
   7  -1  -8   19.14    3.47
   7   1  -7   96.35    8.58
  -7   1   7  111.39    6.64
   7   1  -7   94.92    6.08
  -7   1   7   88.02    5.52
  -7   1   7   98.36    9.26
   7   1  -7   85.04    6.16
   7   1  -7   79.72    9.68
  -7   1   7   86.12    5.31
   7  -1  -7  116.14    9.59
  -7  -1   7   86.40    7.11
   7  -1  -7   89.68    7.47
  -7  -1   7   80.75    4.12
  -7  -1   7  102.01    7.95
   7  -1  -7   85.94    8.17
  -7  -1   7   83.61    9.07
   7  -1  -7   85.24    4.15
   7   1  -6  149.60    9.49
  -7   1   6  135.51    5.15
   7   1  -6  143.91    6.29
  -7   1   6  141.33    6.58
  -7   1   6  141.42   10.05
   7   1  -6  140.09    6.44
  -7   1   6  133.81    5.31
   7   1  -6  133.48    6.45
   7  -1  -6  141.01    7.00
  -7  -1   6  146.16    7.51
   7  -1  -6  142.34    7.78
  -7  -1   6  142.35    5.08
  -7  -1   6  141.81    9.96
   7  -1  -6  135.91    8.02
  -7  -1   6  135.81    7.34
   7  -1  -6  132.73    4.59
   7   1  -5  687.11   10.75
  -7   1   5  660.17    6.77
   7   1  -5  692.41    7.68
  -7   1   5  655.92    7.71
  -7   1   5  707.70   13.69
   7   1  -5  684.62    8.63
  -7   1   5  670.85    6.65
   7   1  -5  660.31    9.22
   7  -1  -5  670.14    7.06
  -7  -1   5  657.11    9.83
   7  -1  -5  706.81   17.86
  -7  -1   5  672.62    6.90
  -7  -1   5  688.17   11.88
   7  -1  -5  648.57    8.76
  -7  -1   5  683.76   12.05
   7  -1  -5  680.91    7.79
   7   1  -4  441.49    6.54
  -7   1   4  442.43    5.03
   7   1  -4  462.93   10.85
   7   1  -4  434.28    6.07
  -7   1   4  438.76    4.68
   7   1  -4  457.27    7.14
  -7   1   4  385.52   10.52
  -7  -1   4  423.46    5.43
   7  -1  -4  451.64    4.98
  -7  -1   4  448.66    7.23
  -7  -1   4  454.14   10.00
  -7  -1   4  440.88    8.85
   7  -1  -4  418.92    7.05
   7  -1  -4  442.52    5.71
   7   1  -3   10.10    8.46
  -7   1   3    2.85    2.86
  -7   1   3    9.38    1.96
   7   1  -3   -3.69    6.16
  -7   1   3    7.03    8.06
   7   1  -3    4.29    2.88
   7   1  -3    3.99    3.51
  -7   1   3   -4.34    5.57
   7   1  -3    3.16    2.78
  -7   1   3    5.13    4.08
   7  -1  -3    1.77    2.47
  -7  -1   3    4.94    4.02
   7  -1  -3    8.44    6.07
  -7  -1   3    2.82    2.86
  -7  -1   3    4.38    5.14
   7  -1  -3    7.20    6.17
  -7   1   2    3.58    3.44
   7   1  -2    2.14    4.52
  -7   1   2   -0.21    0.45
   7   1  -2    2.96    4.16
  -7   1   2    3.31    5.54
   7   1  -2    2.67    5.57
  -7   1   2    3.38    4.72
  -7  -1   2    5.81    4.86
  -7  -1   2    3.90    2.59
   7  -1  -2    5.82    6.08
  -7  -1   2    2.13    3.16
   7  -1  -2    4.18    4.00
  -7  -1   2    3.86    1.94
   7  -1  -2    2.84    5.20
   7   1  -1    9.37    2.00
   7   1  -1   14.00    7.35
   7   1  -1   12.43    7.30
  -7   1   1    8.56    3.52
   7   1  -1   19.05    6.77
  -7   1   1   16.29    5.31
  -7   1   1   17.67    9.90
   7  -1  -1    9.87    4.05
  -7  -1   1   25.27    7.89
  -7  -1   1   12.78    7.71
   7  -1  -1    8.71    3.50
  -7  -1   1   15.60    7.79
   7  -1  -1   12.59    7.99
  -7   1   0   26.19    3.05
   7   1   0   54.26   13.82
   7   1   0   57.17    7.51
  -7   1   0   38.73    3.89
   7   1   0   37.60    2.90
  -7   1   0   55.36    5.20
  -7   1   0   40.14    6.75
   7   1   0   37.80    4.57
  -7  -1   0   29.26    5.21
   7  -1   0   24.89    3.36
   7  -1   0   33.31    3.50
  -7  -1   0   48.31    8.38
   7  -1   0   56.15    6.09
  -7  -1   0   25.48    4.16
  -7  -1   0   38.47    4.93
   7  -1   0   19.58    6.60
  -7   1  -1  133.85    7.61
   7   1   1  142.99    9.95
   7   1   1  148.82   10.74
  -7   1  -1  138.53    6.07
   7   1   1  130.01    6.00
  -7   1  -1  136.74    5.59
  -7   1  -1  130.28    9.35
   7   1   1  148.32   11.56
  -7  -1  -1  133.76   10.34
   7  -1   1  130.32    6.04
   7  -1   1  133.89    5.74
  -7  -1  -1  138.64    8.22
   7  -1   1  149.24   11.08
  -7  -1  -1  137.98    6.49
  -7  -1  -1  146.18    9.82
   7  -1   1  138.14    8.18
  -7   1  -2  181.72    7.05
   7   1   2  188.26    7.22
  -7   1  -2  198.47   10.41
  -7   1  -2  206.46   23.82
   7   1   2  202.88   12.56
  -7   1  -2  178.39    6.48
   7   1   2  196.45    8.72
  -7   1  -2  207.26   10.93
   7   1   2  186.28    7.24
   7  -1   2  185.67    6.95
  -7  -1  -2  210.63   15.19
  -7  -1  -2  192.54   10.17
   7  -1   2  196.42    9.43
  -7  -1  -2  192.94    7.15
   7  -1   2  200.51    7.29
  -7  -1  -2  184.84    9.86
  -7   1  -3  202.60    9.77
   7   1   3  196.69    8.82
  -7   1  -3  189.76    8.54
  -7   1  -3  182.67   10.28
   7   1   3  203.65   11.54
  -7   1  -3  192.27    6.85
   7   1   3  193.60   10.36
  -7   1  -3  205.09    7.86
   7   1   3  200.15    7.60
   7  -1   3  199.71    7.68
  -7  -1  -3  195.16   10.30
  -7  -1  -3  200.77   10.95
   7  -1   3  199.59    9.68
  -7  -1  -3  202.05   10.17
   7  -1   3  200.44    7.38
  -7  -1  -3  214.30   10.62
   7   1   4  517.89   10.75
   7   1   4  529.85    7.23
  -7   1  -4  519.56    7.67
  -7   1  -4  507.92    6.87
  -7   1  -4  517.33    8.28
  -7   1  -4  522.40   12.58
   7   1   4  547.82   15.24
  -7   1  -4  558.74   10.26
   7   1   4  520.29    8.89
   7   1   4  505.11    6.83
   7  -1   4  517.65    6.69
   7  -1   4  538.67    7.44
  -7  -1  -4  520.92    7.93
  -7  -1  -4  516.60    6.43
   7  -1   4  560.38    7.84
  -7  -1  -4  519.98    7.59
   7   1   5   24.91    8.70
  -7   1  -5   54.60    6.67
  -7   1  -5   25.26    8.49
   7   1   5   18.51   10.05
   7   1   5   25.08    9.20
  -7   1  -5   24.92    5.74
   7  -1   5   19.67    4.49
   7  -1   5   28.09    4.75
   7  -1   5   52.71    7.38
  -7  -1  -5   22.18    6.62
   7  -1   5   36.58    5.34
  -7  -1  -5   20.47    7.21
  -7  -1  -5   31.61   10.24
   7   1   6   12.95    5.97
  -7   1  -6   10.93    3.94
   7   1   6   10.07    5.30
  -7   1  -6   11.48    5.87
  -7  -1  -6   15.66    7.98
   7  -1   6    5.51    2.12
   7  -1   6   11.56    4.85
  -7  -1  -6   15.61    5.22
  -7  -1  -6    8.04    2.90
   7  -1   6   13.92    4.06
   7   1   7  587.81   15.12
  -7   1  -7  593.45   13.51
   7   1   7  608.27   12.20
  -7   1  -7  610.78   12.66
  -7  -1  -7  620.63   11.56
   7  -1   7  580.87    9.57
   7  -1   7  584.65    8.26
  -7  -1  -7  576.14    9.74
  -7  -1  -7  588.95    9.09
   7  -1   7  587.72   10.56
   7   1   8  120.42    9.45
  -7   1  -8  132.40    9.30
   7   1   8  127.86   22.18
  -7   1  -8  125.14    8.88
  -7  -1  -8  135.83   17.13
   7  -1   8  112.22    6.47
   7  -1   8  108.50    3.47
  -7  -1  -8  109.56    3.85
  -7  -1  -8  114.40    6.58
   7  -1   8  127.16    8.85
   7   1   9  224.34   12.33
  -7   1  -9  232.51   15.25
   7   1   9  218.04   16.83
  -7   1  -9  230.05   10.69
  -7  -1  -9  226.36   10.47
   7  -1   9  213.37    9.06
   7  -1   9  212.80    7.15
  -7  -1  -9  216.34    7.45
  -7  -1  -9  231.74    9.43
   7  -1   9  239.23   10.46
  -7   1 -10    1.93    4.05
  -7   1 -10    4.37    5.46
   7   1  10    4.40    3.32
   7   1  10    6.36    8.44
   7  -1  10    3.45    2.95
   7  -1  10    6.55    4.79
   7  -1  10    2.16    1.87
  -7  -1 -10    4.91    4.59
  -7  -1 -10    7.24    4.58
  -7   1 -11   -0.89    4.88
  -7   1 -11   -1.07    3.57
   7   1  11   -1.84    4.68
   7   1  11   -6.70    6.35
   7  -1  11    2.36    3.91
   7  -1  11   -2.01    4.90
   7  -1  11    2.33    1.95
  -7  -1 -11    0.30    3.24
  -7  -1 -11    0.87    5.33
  -7   1 -12   66.82    9.37
   7   1  12   79.59   10.08
   7   1  12   71.87   23.47
  -7   1 -12   85.89   11.21
  -7  -1 -12   61.67    7.78
   7  -1  12   65.71    8.06
   7  -1  12   78.75   23.52
  -7  -1 -12   64.71    6.27
  -7   1 -13    1.47    4.13
   7   1  13    1.45    6.54
   7   1  13    2.04    5.66
  -7   1 -13    4.90    8.00
  -7  -1 -13   -2.14    4.79
   7  -1  13    5.00    3.31
   7  -1  13    0.53    4.83
  -7  -1 -13    2.41    4.14
  -7   1 -14  182.25   13.21
   7   1  14  193.08   13.55
   7   1  14  179.93   13.53
  -7   1 -14  191.78   10.75
  -7  -1 -14  182.17    9.95
   7  -1  14  181.32    9.61
   7  -1  14  208.80   12.37
  -7  -1 -14  191.14    8.40
   7   1  15    9.96    8.25
  -7   1 -15   11.47    7.27
   7   1  15    7.08    5.67
  -7   1 -15   14.58    6.52
   7  -1  15    8.56    6.19
  -7  -1 -15    6.85    6.20
  -7  -1 -15   14.40    6.23
   7   1  16  333.18   14.49
  -7   1 -16  336.38   19.38
   7   1  16  326.59   13.61
  -7   1 -16  342.04   12.32
  -7  -1 -16  347.77   14.41
   7  -1  16  351.54   27.86
   7   1  17    2.44    5.25
  -7   1 -17    1.19    4.09
   7   1  17    7.76    9.79
  -7   1 -17    3.41    5.63
  -7  -1 -17   -4.74    5.28
   7  -1  17    3.65    6.25
   7   1  18    3.47    4.09
  -7   1 -18    0.94    3.29
   7   1  18    3.71    5.87
  -7   1 -18   -2.88    4.74
  -7  -1 -18    1.70    2.60
   7  -1  18    1.53    4.17
  -7   1 -19   58.99    9.75
  -7   1 -19   50.18    8.41
   7   1  19   34.47   24.46
   7  -1  19   31.29   18.25
  -7  -1 -19   52.18   13.99
  -7   3  22    6.14    7.12
  -7  -3  22    7.35    5.07
  -7  -3  22    4.66    3.39
   7   3 -21    1.40    3.64
  -7   3  21    3.90    3.89
   7  -3 -21    1.98    2.20
  -7  -3  21    3.10    3.02
  -7  -3  21    2.81    4.01
  -7   3  20    4.24    6.69
   7   3 -20    6.03    6.07
   7  -3 -20    4.12    5.28
  -7  -3  20    8.98    7.45
   7  -3 -20    4.19    4.79
  -7  -3  20   -0.37    5.13
  -7   3  19   51.13   11.20
   7   3 -19   62.98    8.32
   7  -3 -19   49.15   14.85
  -7  -3  19   42.40   21.99
   7  -3 -19   51.87    9.34
  -7  -3  19   67.35   16.42
  -7   3  18   85.10   17.42
   7   3 -18   98.41   10.13
   7  -3 -18   91.75    9.54
  -7  -3  18   76.37   28.70
   7  -3 -18   92.46   11.05
  -7  -3  18   94.53   13.88
  -7   3  17    4.49    6.67
   7   3 -17   12.83    8.40
   7  -3 -17    4.01    5.03
  -7  -3  17   -0.45    4.16
   7  -3 -17   -1.21    4.55
  -7  -3  17    4.79    4.07
  -7   3  16    2.19    5.37
   7   3 -16    6.67    6.99
   7  -3 -16    3.55    3.78
  -7  -3  16   -0.18    4.61
   7  -3 -16   -0.98    4.08
  -7  -3  16    1.19    3.98
  -7   3  15   17.71   11.65
   7   3 -15   12.08    7.87
   7  -3 -15   11.24    7.39
  -7  -3  15   20.55    5.55
   7  -3 -15   11.78    6.23
  -7  -3  15   14.45    9.59
  -7   3  14  448.60   19.74
   7   3 -14  488.23   14.63
   7  -3 -14  438.19   32.44
  -7  -3  14  463.25   12.21
   7  -3 -14  454.10   13.62
  -7  -3  14  449.19   30.04
   7   3 -13  216.21   10.06
   7   3 -13  192.16    4.06
  -7   3  13  200.73   11.57
   7  -3 -13  192.09    7.21
   7  -3 -13  200.61   16.91
  -7  -3  13  222.03   21.22
  -7  -3  13  198.28   14.07
   7   3 -12  336.46   11.19
   7   3 -12  319.93    5.03
  -7   3  12  336.52   12.44
   7  -3 -12  331.51   11.03
   7  -3 -12  328.09   10.05
  -7  -3  12  353.45    8.38
  -7  -3  12  335.95   10.94
  -7   3  11  881.25   28.55
   7   3 -11  839.99   24.99
   7   3 -11  830.94   21.45
   7  -3 -11  840.88   24.15
  -7  -3  11  794.75   21.01
  -7  -3  11  871.94   25.45
   7  -3 -11  803.08   22.96
  -7  -3  11  839.13   26.60
  -7   3  10  332.89   16.27
   7   3 -10  315.28   14.09
   7   3 -10  311.22    8.92
   7  -3 -10  317.75   11.90
  -7  -3  10  330.66   10.23
  -7  -3  10  310.03   10.32
   7  -3 -10  304.31   12.11
  -7  -3  10  299.52   11.28
  -7   3   9   96.10   12.93
   7   3  -9   95.96   10.61
   7   3  -9   86.60    3.34
   7  -3  -9   97.18    5.73
  -7  -3   9   89.97    4.12
  -7  -3   9   96.29    9.78
   7  -3  -9   91.16    8.46
  -7  -3   9  102.27   12.25
   7   3  -8  136.62    5.94
   7   3  -8  134.67   10.67
   7   3  -8  132.91    5.58
  -7   3   8  138.88   14.10
   7  -3  -8  141.23    6.64
  -7  -3   8  142.28    6.29
   7  -3  -8  136.94    9.55
  -7  -3   8  158.25    6.68
  -7  -3   8  150.88    9.63
  -7   3   7  380.50   19.36
  -7   3   7  317.62    9.75
   7   3  -7  373.11   18.00
   7   3  -7  337.84   10.81
   7   3  -7  354.39   11.70
  -7   3   7  353.85   10.49
  -7  -3   7  312.58   10.53
   7  -3  -7  366.87   13.69
   7  -3  -7  347.54   13.51
  -7  -3   7  356.19   22.24
  -7  -3   7  369.63   13.81
  -7   3   6   60.46   10.77
  -7   3   6   69.80    2.43
   7   3  -6   65.50    9.40
   7   3  -6   74.55    6.70
   7   3  -6   66.01    3.46
  -7   3   6   65.60    2.10
  -7  -3   6   68.72    4.56
   7  -3  -6   73.96   15.32
   7  -3  -6   75.60    8.46
  -7  -3   6   71.11    9.75
  -7  -3   6   72.97    2.96
  -7   3   5    3.78    5.95
  -7   3   5    1.01    1.08
   7   3  -5   -0.21    5.07
  -7   3   5    2.01    1.65
   7   3  -5    0.00    2.48
  -7   3   5    1.42    1.13
   7   3  -5    2.04    2.14
  -7  -3   5    1.88    2.12
   7  -3  -5    1.67    2.16
  -7  -3   5    0.78    2.80
  -7  -3   5    0.89    3.11
   7  -3  -5    2.30    4.08
  -7   3   4  319.25   10.43
  -7   3   4  309.20    4.95
   7   3  -4  317.15   11.93
  -7   3   4  320.75    6.51
   7   3  -4  318.08    6.89
  -7   3   4  317.71    5.59
   7   3  -4  306.29    5.07
  -7  -3   4  331.09    5.17
   7  -3  -4  323.60    5.77
  -7  -3   4  305.38    8.01
  -7  -3   4  329.94    8.00
   7  -3  -4  317.02    7.73
  -7   3   3  198.51    8.48
  -7   3   3  187.80    8.34
  -7   3   3  195.96    8.95
   7   3  -3  203.04   10.11
   7   3  -3  184.84    7.54
  -7   3   3  223.43   12.93
  -7  -3   3  189.36    9.81
  -7  -3   3  193.60    8.42
   7  -3  -3  190.89    8.11
  -7  -3   3  194.77    9.63
   7  -3  -3  200.00    9.97
  -7   3   2  368.84    7.99
   7   3  -2  339.80    5.43
  -7   3   2  366.59    6.01
  -7   3   2  364.51    6.52
  -7   3   2  360.38    7.03
   7   3  -2  377.08   11.22
  -7   3   2  370.19    7.71
   7   3  -2  364.61    9.63
   7   3  -2  361.59    6.20
   7  -3  -2  366.80   14.54
  -7  -3   2  401.49   18.04
   7  -3  -2  363.08    8.18
  -7  -3   2  379.48    8.83
   7  -3  -2  364.86    6.35
  -7  -3   2  361.45    9.35
  -7   3   1    6.24    3.33
  -7   3   1    9.50    2.32
  -7   3   1    8.25    4.60
  -7   3   1    5.72    3.29
  -7   3   1    3.76    2.75
   7   3  -1    6.32    9.76
  -7   3   1    5.37    4.20
   7   3  -1    7.93    1.49
   7   3  -1    3.84    1.98
   7   3  -1    8.38    4.00
  -7  -3   1    5.75    5.49
   7  -3  -1    8.14    5.81
  -7  -3   1    8.31    3.42
   7  -3  -1    5.15    3.42
  -7  -3   1    4.12    5.35
  -7   3   0   86.85    5.08
  -7   3   0   86.14    6.52
  -7   3   0   90.21    6.86
   7   3   0   90.59   10.97
  -7   3   0   84.02    4.28
   7   3   0   83.88    4.88
   7   3   0   80.81    4.57
  -7   3   0   90.90    8.60
   7   3   0   88.65    5.16
  -7   3   0   80.93    8.98
   7  -3   0   82.31    7.93
   7  -3   0   97.09    7.87
  -7  -3   0   83.97    6.78
  -7  -3   0   91.08   10.19
  -7   3  -1  101.38    7.90
   7   3   1   95.73   10.82
  -7   3  -1   99.55    6.34
  -7   3  -1  119.24   10.12
  -7   3  -1  112.72    5.47
   7   3   1  105.54    8.33
   7   3   1  107.10    5.10
  -7  -3  -1  119.39    7.08
  -7  -3  -1  101.78    5.97
  -7  -3  -1  115.35    6.43
   7  -3   1  112.58    7.29
   7  -3   1   94.20    5.06
  -7   3  -2  187.75    7.23
   7   3   2  178.85   10.81
  -7   3  -2  170.54    5.89
  -7   3  -2  173.67    8.30
  -7   3  -2  172.06    2.95
   7   3   2  179.36    6.94
   7   3   2  170.79    3.86
  -7  -3  -2  181.23    6.06
  -7  -3  -2  169.68    5.97
  -7  -3  -2  175.18    5.37
   7  -3   2  180.16    6.34
   7  -3   2  167.03    3.89
  -7   3  -3   79.15    2.91
  -7   3  -3   82.14    5.62
   7   3   3   87.55    5.58
  -7   3  -3   89.83    9.07
   7   3   3   84.37    8.91
   7   3   3   76.90    7.68
  -7  -3  -3   88.62    5.60
   7  -3   3   94.63    5.15
  -7  -3  -3   83.40    4.71
  -7  -3  -3   81.80    4.40
   7  -3   3   78.28    5.41
   7  -3   3   78.33    3.61
   7   3   4   20.71    5.63
  -7   3  -4   12.41    4.95
  -7   3  -4   17.60    3.01
   7   3   4    6.92    8.16
   7   3   4   10.82    8.90
   7  -3   4   19.11    9.68
  -7  -3  -4   10.63    3.83
  -7  -3  -4   16.93    4.32
  -7  -3  -4    8.62    4.30
   7   3   5  726.49   28.05
  -7   3  -5  750.50   24.37
   7   3   5  733.99   28.54
   7  -3   5  699.21   21.46
  -7  -3  -5  703.07   22.14
  -7  -3  -5  682.60   19.65
   7   3   6  310.12   12.26
  -7   3  -6  313.93   12.59
   7   3   6  326.22   18.03
   7  -3   6  308.37   10.72
  -7  -3  -6  322.86   13.14
   7  -3   6  305.30   12.14
  -7  -3  -6  313.81    9.40
   7   3   7  506.59   18.25
  -7   3  -7  505.13   15.83
   7   3   7  510.99   19.28
   7  -3   7  489.75   14.45
  -7  -3  -7  543.77   17.33
   7  -3   7  505.93   15.94
  -7  -3  -7  467.07   11.88
   7   3   8  161.23    7.85
  -7   3  -8  174.07    7.68
   7   3   8  169.67   13.89
   7  -3   8  187.46   16.07
  -7  -3  -8  162.53    7.17
  -7  -3  -8  163.66    1.86
   7   3   9   35.33    9.48
  -7   3  -9   36.66    7.98
   7   3   9   45.74   13.37
   7  -3   9   42.44   15.07
  -7  -3  -9   39.71   10.34
   7   3  10   79.91   17.22
  -7   3 -10   69.24   11.90
   7   3  10   51.93   13.24
  -7   3 -10   69.21   10.83
  -7  -3 -10   65.15   14.15
   7  -3  10   77.01    9.04
   7   3  11  161.48    9.35
  -7   3 -11  162.66    7.86
   7   3  11  170.86   16.10
  -7   3 -11  179.52   12.45
  -7  -3 -11  170.90    8.75
   7  -3  11  172.09    8.82
   7   3  12   96.39    8.91
  -7   3 -12  104.33    8.68
   7   3  12  109.35   10.83
  -7   3 -12  106.26   12.94
  -7  -3 -12  111.03   18.71
   7  -3  12   98.27    9.12
   7   3  13  110.04    9.51
  -7   3 -13  116.94    8.85
   7   3  13   93.67   13.33
  -7   3 -13  109.90   11.13
  -7  -3 -13  105.51    8.87
   7  -3  13  111.20    9.19
   7   3  14   33.39    9.81
  -7   3 -14   38.41    6.72
   7   3  14   51.55   15.53
  -7   3 -14   22.45    9.85
  -7  -3 -14   39.94   17.88
   7  -3  14   33.91   14.05
   7   3  15   23.21   12.15
  -7   3 -15   24.96    5.43
   7   3  15   25.91    8.89
  -7   3 -15   34.34   11.88
  -7  -3 -15   27.30   13.51
   7  -3  15   22.08   11.78
   7   3  16   12.12    7.75
  -7   3 -16   16.76    7.45
   7   3  16   17.26   14.10
  -7   3 -16   19.33   13.53
  -7  -3 -16   11.62    7.81
   7  -3  16   14.94    8.08
   7   3  17   27.10   16.82
  -7   3 -17   39.64   15.54
   7   3  17   43.68   12.81
  -7   3 -17   44.82   10.36
  -7  -3 -17   38.41   23.14
   7  -3  17   32.64   16.64
   7   3  18   97.36   12.91
  -7   3 -18   77.26   13.36
   7   3  18   95.27   14.32
  -7   3 -18  104.98   13.47
  -7  -3 -18   78.83   17.62
   7  -3  18   77.37   12.39
  -7   3 -19   12.53    6.06
   7   3  19   13.83    9.99
  -7   3 -19    8.11    5.85
   7   3  19   11.21    6.36
   7  -3  19    9.14    7.43
   7   3  20   10.57    6.23
   7  -5 -19    4.44    4.25
  -7   5  18   27.20   16.57
   7   5 -18   21.92   10.19
   7  -5 -18   20.35   15.98
  -7  -5  18   29.42   20.61
   7   5 -17    0.26    4.35
  -7   5  17    2.07    4.77
   7  -5 -17    1.46    2.11
   7  -5 -17    5.88    4.99
  -7  -5  17    5.09    4.65
  -7   5  16    2.61    5.40
   7   5 -16   -1.19    5.08
   7  -5 -16    3.86    2.93
  -7  -5  16    1.75    3.43
   7  -5 -16    4.14    3.43
  -7  -5  16    6.26    5.01
  -7   5  15    4.42    5.56
   7   5 -15    4.61    4.67
   7  -5 -15    2.76    2.74
  -7  -5  15    2.78    3.02
   7  -5 -15    3.89    4.77
  -7  -5  15    4.96    5.43
  -7   5  14    1.06    6.72
   7   5 -14   -4.02    5.13
   7  -5 -14   -0.36    4.18
  -7  -5  14    1.10    1.76
   7  -5 -14    0.81    3.65
  -7  -5  14    6.07    7.46
  -7   5  13    7.59    6.57
   7   5 -13    6.43    5.75
   7  -5 -13    3.85    2.36
  -7  -5  13    3.15    2.91
   7  -5 -13    3.50    3.19
  -7  -5  13    7.35    7.49
  -7   5  12    9.85    6.78
   7   5 -12   11.78   11.60
   7  -5 -12    7.59    6.16
  -7  -5  12    2.45    2.67
   7  -5 -12   -1.43    3.48
  -7  -5  12    3.26    4.79
  -7   5  11   16.21   10.06
   7   5 -11   30.13   12.82
   7  -5 -11   33.76   14.86
  -7  -5  11   21.66    7.42
   7  -5 -11   22.27    8.38
  -7  -5  11   26.64   10.52
  -7   5  10   14.63   10.35
   7   5 -10   23.30   12.36
   7  -5 -10   26.90   11.44
  -7  -5  10   17.57    8.51
   7  -5 -10   21.03    4.87
  -7  -5  10   20.00   10.69
   7   5  -9   41.96   11.95
   7   5  -9   36.71    2.78
  -7   5   9   59.29   12.03
   7  -5  -9   43.00    4.84
   7  -5  -9   44.81   18.78
  -7  -5   9   45.18    4.50
  -7  -5   9   46.03   21.58
   7   5  -8  233.01   14.22
   7   5  -8  239.64    5.50
  -7   5   8  260.04   12.80
   7  -5  -8  260.41   11.11
   7  -5  -8  259.54   11.34
  -7  -5   8  250.28    5.99
  -7  -5   8  238.24   10.55
   7   5  -7  217.83   17.11
   7   5  -7  200.29    5.93
  -7   5   7  219.38   12.86
  -7   5   7  188.23    2.06
   7  -5  -7  218.19    6.56
   7  -5  -7  207.04   18.24
  -7  -5   7  218.72    5.94
  -7  -5   7  208.62   15.11
   7   5  -6  145.50   12.75
   7   5  -6  153.15    6.48
  -7   5   6  188.99   12.71
  -7   5   6  153.98    4.02
   7  -5  -6  150.45    9.53
   7  -5  -6  157.87   13.98
  -7  -5   6  154.43    5.79
  -7  -5   6  161.80   17.84
  -7   5   5   74.84    3.28
   7   5  -5   82.80   13.56
  -7   5   5   86.34    9.85
   7   5  -5   81.89    7.01
   7   5  -5   69.37    2.30
  -7   5   5   84.78    3.31
  -7  -5   5   64.24    5.89
   7  -5  -5   93.26   10.30
   7  -5  -5   83.03   13.27
  -7  -5   5   88.83   28.99
  -7   5   4    0.57    1.15
   7   5  -4   -3.43    6.80
   7   5  -4   -1.45    1.72
   7   5  -4    7.72    6.65
   7   5  -4   -0.06    0.61
  -7   5   4    5.60    7.71
  -7   5   4    1.09    2.16
   7  -5  -4    0.27    4.41
   7  -5  -4   -0.65    2.91
  -7  -5   4    1.10    1.32
  -7   5   3   11.39    4.75
   7   5  -3   10.07    6.70
  -7   5   3    4.92    7.34
   7   5  -3    8.70    5.58
   7   5  -3    4.54    1.87
   7   5  -3    9.30    3.81
   7  -5  -3   10.42    6.12
  -7  -5   3    7.92    5.43
   7  -5  -3    8.89    4.69
   7   5  -2   12.73    3.33
  -7   5   2   10.45    7.48
   7   5  -2   20.53    7.66
   7   5  -2   21.62    1.93
  -7   5   2   23.87    8.89
  -7  -5   2   17.96    8.96
  -7  -5   2   24.28    6.50
   7  -5  -2   20.46    6.99
  -7   5   1   81.98   15.14
  -7   5   1   87.09    8.29
  -7   5   1   88.70   10.02
   7   5  -1   83.76    8.97
   7   5  -1   52.49    1.95
   7   5  -1   76.13    4.81
   7  -5  -1   75.63    8.85
  -7  -5   1   78.89   10.09
  -7  -5   1   98.91   21.46
  -7   5   0  219.31   10.13
  -7   5   0  221.92   10.96
   7   5   0  216.87    8.56
   7   5   0  200.31   11.95
   7   5   0  196.21    6.25
   7  -5   0  238.09    9.48
   7  -5   0  211.56   14.50
  -7  -5   0  228.03   14.15
  -7  -5   0  198.40   14.53
  -7   5  -1  122.81    8.10
  -7   5  -1  125.90    9.39
   7   5   1  120.21   12.90
  -7   5  -1  123.48    8.50
   7   5   1  115.73    6.38
   7   5   1  122.65    3.61
   7  -5   1  159.38    8.63
  -7  -5  -1  127.08   11.63
  -7  -5  -1  132.59    9.34
  -7   5  -2    5.53    4.95
  -7   5  -2    5.52    3.62
  -7   5  -2    5.76    1.99
   7   5   2    3.84    9.01
   7   5   2    2.59    1.64
   7   5   2    6.95    2.10
  -7   5  -2   14.74    8.65
   7   5   2   10.85    4.06
  -7  -5  -2   11.07    5.49
   7  -5   2    2.75    4.25
  -7  -5  -2    8.17    4.10
  -7   5  -3 1072.00   18.30
  -7   5  -3 1075.65   16.22
   7   5   3 1091.31   24.51
  -7   5  -3 1071.18   14.21
   7   5   3 1044.29   12.95
   7   5   3  998.36    8.95
   7  -5   3 1086.09   12.64
  -7  -5  -3 1078.98   14.12
  -7  -5  -3 1071.29   25.25
   7   5   4 1645.73   17.66
   7   5   5  531.73   11.24
  -7   5  -5  558.47   11.72
   7   5   5  573.02   22.23
  -7   5  -5  532.78   15.79
  -7  -5  -5  529.86   11.67
   7  -5   5  558.26   12.53
   7   5   6    7.59    4.55
  -7   5  -6   11.09    7.40
   7   5   6    8.96   10.31
  -7   5  -6   -0.36    7.54
  -7  -5  -6   10.29    5.19
   7  -5   6    5.36    4.19
   7   5   7   58.42   17.01
  -7   5  -7   63.65    7.81
   7   5   7   72.77   16.29
  -7   5  -7   70.93   12.81
  -7  -5  -7   68.88   21.51
   7  -5   7   79.74    8.48
   7   5   8  118.27   16.67
  -7   5  -8  109.07    7.60
   7   5   8  125.79   17.71
  -7   5  -8  109.29   13.09
  -7  -5  -8  124.20    7.97
   7  -5   8  121.91    8.87
   7   5   9    5.50    3.88
  -7   5  -9    6.95    6.25
   7   5   9    4.39   10.59
  -7   5  -9    9.63   11.81
  -7  -5  -9    6.42    7.91
   7  -5   9   -0.88    4.59
   7   5  10    1.58    1.64
  -7   5 -10    2.80    4.54
   7   5  10   11.46   13.04
  -7   5 -10    9.28   11.81
  -7  -5 -10    5.48    4.91
   7  -5  10   -2.60    4.37
   7   5  11   -0.48    3.55
  -7   5 -11    5.05    4.89
   7   5  11   -5.83    9.26
  -7   5 -11    5.21    7.80
  -7  -5 -11    3.91    4.50
   7  -5  11    1.48    4.73
   7   5  12    0.74    2.88
  -7   5 -12    2.91    4.39
   7   5  12    7.60    9.88
  -7   5 -12    1.51    7.42
  -7  -5 -12    5.64    4.74
   7  -5  12   -1.51    5.52
   7   5  13   -0.15    4.20
  -7   5 -13   -0.31    3.54
   7   5  13   18.62   16.83
  -7   5 -13   -3.38    7.42
  -7  -5 -13   -1.94    6.01
   7  -5  13   -2.78    5.75
   7   5  14    6.65    9.12
  -7   5 -14    1.42    3.94
   7   5  14    2.43    9.95
  -7   5 -14    2.41    7.19
  -7  -5 -14    1.99    3.89
   7  -5  14    3.55    4.51
   7   5  15   42.08   18.75
  -7   5 -15   59.21    8.35
   7   5  15   58.46   14.08
  -7   5 -15   66.68   16.83
  -7  -5 -15   50.06    9.06
   7  -5  15   57.01    8.78
   7   5  16   34.31   11.17
  -7   5 -16   31.57    9.67
   7   5  16   37.80   18.47
  -7   5 -16   14.47   11.21
  -7  -5 -16   17.94   12.41
   7  -5  16   28.51    9.61
  -7   5 -17    7.45    4.67
   7   5  17   -0.69    4.07
   7  -5  17    0.79    2.76
  -7   7  15    1.64    3.12
   7   7 -14   10.10    6.99
  -7   7  14    6.89    5.54
   7   7 -13    9.05    8.96
  -7   7  13    3.94    8.43
  -7   7  13    3.37    4.97
  -7  -7  13    0.62    4.35
   7   7 -12   10.44    7.37
  -7   7  12   18.98   14.68
  -7   7  12    3.55    4.90
  -7  -7  12    6.24    5.34
   7   7 -11   97.47   11.61
  -7   7  11   92.56   16.96
  -7   7  11   98.13   11.53
  -7  -7  11   78.27   19.42
   7   7 -10    5.95    7.41
  -7   7  10    7.91    8.67
  -7   7  10   -1.59    5.19
  -7  -7  10    5.45    4.99
   7   7  -9    7.47    7.68
  -7   7   9   -3.41    8.71
  -7   7   9   -2.39    5.06
  -7  -7   9    0.29    3.00
   7   7  -8   20.93   10.67
  -7   7   8   21.84    8.99
  -7   7   8   18.94    9.36
  -7  -7   8   16.96   11.68
  -7   7   7   19.11   13.37
   7   7  -7   25.79   11.43
  -7   7   7   16.07    7.90
   7  -7  -7   17.79    5.95
  -7  -7   7   16.56    9.20
  -7   7   6   12.52    7.71
   7   7  -6   12.97    6.64
  -7   7   6   11.37    7.90
   7  -7  -6   12.10    5.73
  -7  -7   6    8.18    6.89
  -7   7   5   73.84   30.18
   7   7  -5   97.19   15.35
  -7   7   5   90.35   12.52
   7  -7  -5   77.63    6.32
  -7  -7   5   81.74   19.03
   7   7  -4   37.73   12.94
  -7   7   4   35.92    6.58
   7   7  -4   38.41    6.88
  -7   7   4   62.48   10.63
  -7   7   4   37.87   10.45
  -7  -7   4   41.45   12.15
   7   7  -3  105.59   13.92
  -7   7   3   99.65    8.11
   7   7  -3  105.71    8.97
  -7   7   3   96.39   10.52
  -7   7   3   98.32   11.47
  -7  -7   3  102.13   14.09
  -7   7   2   24.01    5.61
   7   7  -2   30.25   13.39
   7   7  -2   23.60    8.90
  -7   7   2   29.30    9.28
  -7   7   2   26.07    8.13
  -7   7   2   18.24    7.39
  -7  -7   2   22.63    8.66
  -7   7   1   28.34    6.38
   7   7  -1   31.81   14.91
   7   7  -1   19.47    8.81
  -7   7   1   31.32    7.69
  -7   7   1   24.70    9.18
  -7   7   1   31.49    5.95
  -7  -7   1   29.48    7.26
  -7   7   0  104.18    8.32
  -7   7   0  105.07    7.90
   7   7   0  107.89   10.57
  -7   7   0  105.00    8.79
  -7   7   0  101.97   17.32
  -7  -7   0  104.53   13.58
  -7  -7   0   88.95   22.14
  -7   7  -1  394.27   13.37
  -7   7  -1  391.31   11.69
   7   7   1  421.95   18.49
  -7   7  -1  417.72   14.98
  -7  -7  -1  420.91   14.34
  -7   7  -2  374.29   13.11
  -7   7  -2  406.98   12.16
   7   7   2  372.33   18.52
  -7   7  -2  379.87   14.30
  -7  -7  -2  377.12   12.69
  -7   7  -3   42.04    9.43
  -7   7  -3   43.08    6.06
   7   7   3   40.10   12.64
   7  -7   3    3.80    7.84
  -7  -7  -3   28.56   13.11
  -7   7  -4  172.69   13.06
  -7   7  -4  147.60    7.58
   7   7   4  143.35   15.72
   7  -7   4   81.40   16.75
  -7  -7  -4  179.87   11.33
  -7   7  -5   74.68   12.26
  -7   7  -5   56.20    6.95
   7   7   5   75.93   12.35
   7  -7   5   48.20    8.18
  -7  -7  -5   38.96   30.62
  -7   7  -6  242.26   13.88
  -7   7  -6  189.78    7.83
   7   7   6  195.11   17.11
   7  -7   6  144.07    7.64
  -7  -7  -6  206.40   10.63
  -7   7  -7    5.44    9.96
  -7   7  -7    4.78    4.94
   7   7   7    0.13    9.10
   7  -7   7    2.82    2.46
  -7  -7  -7    4.89    5.88
  -7   7  -8   33.10   11.23
  -7   7  -8   36.04    7.02
   7   7   8   21.41    9.30
   7  -7   8    8.54    5.04
  -7  -7  -8   21.90   12.36
  -7   7  -9    4.00    6.05
  -7   7  -9    1.53    2.72
   7   7   9    8.17   15.09
   7  -7   9    8.07    4.81
  -7  -7  -9    1.51    3.02
   7   7  10   11.45    9.25
  -7   7 -10    6.94    5.10
  -7   7 -10   13.01    9.12
  -7  -7 -10   15.69    8.88
   7   7  11   -0.04    9.18
  -7   7 -11    3.88    3.99
  -7   7 -11   11.78    8.50
  -7  -7 -11    3.88    7.19
  -7   7 -12    6.48    3.87
  -7  -7 -12    8.51    7.96
   7   9  -5   53.17    7.84
   7   9  -4    6.17    5.55
   7   9  -3    0.84    3.95
   7   9  -2   -2.03    3.96
   7   9  -1   -0.49    3.88
   7   9   0   29.32   10.70
   7   9   1   12.89    4.03
   7   9   2   22.26    6.99
   8   0 -22   59.44   16.55
  -8   0  22   43.42   26.32
   8   0 -21    2.89    4.28
  -8   0  21    4.16    3.15
   8   0 -20   18.43   12.10
   8   0 -20   12.91   10.90
  -8   0  20   25.15    8.92
  -8   0  20   16.54    9.62
   8   0 -19    1.06    3.30
   8   0 -19   -0.26    2.96
  -8   0  19    1.60    3.18
  -8   0  19   -1.03    2.63
   8   0 -18    4.59    3.80
   8   0 -18    3.62    3.15
  -8   0  18    3.55    6.13
  -8   0  18    4.87    2.63
   8   0 -17   -1.02    4.57
   8   0 -17    1.00    4.30
  -8   0  17    0.17    3.42
  -8   0  17    1.84    3.88
   8   0 -16   98.38    6.98
   8   0 -16   91.58    6.10
  -8   0  16   84.20    8.70
  -8   0  16   90.65   13.30
   8   0 -15   -1.00    3.87
   8   0 -15   -1.15    3.14
  -8   0  15    5.07    5.30
  -8   0  15    0.47    3.65
   8   0 -14  956.52   13.19
   8   0 -14  961.99   24.68
  -8   0  14  956.40   14.62
  -8   0  14  968.20   16.06
   8   0 -13   -0.25    3.98
   8   0 -13    2.55    3.36
  -8   0  13   -2.29    5.60
  -8   0  13    0.23    2.23
   8   0 -12    5.84    3.71
   8   0 -12    8.72    7.36
  -8   0  12    6.11    4.55
  -8   0  12    8.07    4.18
   8   0 -11    5.36    4.65
   8   0 -11   -1.44    4.05
  -8   0  11    6.13    4.45
  -8   0  11   -3.12    3.76
   8   0 -10   -0.53    3.07
   8   0 -10    3.02    2.81
  -8   0  10   -1.69    4.96
  -8   0  10    2.82    2.12
   8   0  -9   -1.86    2.96
   8   0  -9   -1.52    3.09
  -8   0   9   -0.80    1.86
  -8   0   9    0.64    1.94
  -8   0   9    1.34    3.19
   8   0  -9   -1.32    2.11
   8   0  -8  474.95    9.40
  -8   0   8  468.93    9.80
   8   0  -8  486.79    9.02
  -8   0   8  471.33    8.17
  -8   0   8  498.09   13.89
  -8   0   8  473.15    9.76
   8   0  -8  470.04    9.12
   8   0  -7   -1.05    3.13
  -8   0   7   -1.65    3.51
   8   0  -7    2.91    3.17
  -8   0   7    0.63    2.23
  -8   0   7    2.39    6.65
   8   0  -7   -2.24    4.29
  -8   0   7   -0.89    3.50
   8   0  -7   -1.23    2.08
   8   0  -6   61.87    4.58
  -8   0   6   59.12    4.94
   8   0  -6   58.77    5.73
  -8   0   6   60.13    3.20
  -8   0   6   59.80    7.83
   8   0  -6   52.90    6.47
  -8   0   6   67.49    9.48
   8   0  -6   61.78    3.35
   8   0  -5   13.26    4.46
  -8   0   5    3.14    3.55
   8   0  -5   10.52    5.92
  -8   0   5    6.53    1.88
  -8   0   5    0.01    4.14
   8   0  -5    1.17    3.91
  -8   0   5    1.99    4.59
   8   0  -5   -0.05    1.84
   8   0  -4  328.05   11.49
  -8   0   4  318.05   11.41
   8   0  -4  336.46    5.06
  -8   0   4  339.75    4.20
  -8   0   4  341.14    9.25
   8   0  -4  338.98    6.27
  -8   0   4  361.96    6.69
   8   0  -4  337.83    7.83
   8   0  -3    4.35    5.49
  -8   0   3    4.00    6.08
   8   0  -3    0.01    2.90
  -8   0   3    2.01    2.94
  -8   0   3   18.07    8.67
  -8   0   3    1.76    3.31
   8   0  -3   -0.15    3.12
  -8   0   2   68.11   12.36
   8   0  -2   73.67   11.98
   8   0  -2   69.78   11.81
  -8   0   2   35.67    5.62
   8   0  -2   68.62   13.66
  -8   0   2   55.13    5.94
  -8   0   2   91.22   20.35
   8   0  -2   33.94    7.79
  -8   0   1    8.72    5.54
   8   0  -1    9.93    5.27
   8   0  -1   15.84    6.00
  -8   0   1    7.55    5.70
   8   0  -1   22.39    7.90
  -8   0   1   11.98    5.89
  -8   0   1   24.15    7.59
   8   0  -1    8.38    6.13
  -8   0   0  320.12   13.57
   8   0   0  297.14   11.49
   8   0   0  305.78   12.65
  -8   0   0  294.18   11.40
   8   0   0  329.91   14.37
  -8   0   0  310.20   11.91
  -8   0   0  310.38   14.39
   8   0   0  292.01   12.35
  -8   0  -1    1.66    3.74
   8   0   1    2.01    2.80
   8   0   1    5.97    5.73
  -8   0  -1    0.68    4.04
   8   0   1    0.73    1.96
  -8   0  -1    2.42    5.06
  -8   0  -1    6.33    5.99
   8   0   1    2.51    3.21
  -8   0  -2  706.40    9.38
   8   0   2  694.11    7.68
   8   0   2  686.15    9.35
  -8   0  -2  664.25    8.77
   8   0   2  733.99   11.27
  -8   0  -2  662.98    7.24
  -8   0  -2  690.24    9.85
   8   0   2  712.17    9.28
  -8   0  -3   -5.15    4.05
   8   0   3   -3.20    2.19
   8   0   3   -2.28    4.47
  -8   0  -3   -2.83    3.94
   8   0   3   -2.91    4.86
  -8   0  -3   -5.19    3.42
  -8   0  -3   -1.91    4.28
   8   0   3   -3.47    3.25
  -8   0  -4  556.68   12.77
   8   0   4  545.37    7.14
   8   0   4  562.59    9.54
  -8   0  -4  539.26    8.27
   8   0   4  564.98    8.92
  -8   0  -4  535.14    7.13
  -8   0  -4  556.24    8.63
   8   0   4  518.40    8.01
  -8   0  -5    5.07    4.28
   8   0   5    0.86    1.01
   8   0   5   -0.77    1.71
   8   0   5    3.14    5.70
   8   0   5    0.98    2.28
  -8   0  -5    0.15    1.90
  -8   0  -5   -0.91    2.48
  -8   0  -5    3.31    5.00
  -8   0  -6  182.09    9.15
   8   0   6  171.40    7.60
   8   0   6  164.88    9.82
   8   0   6  186.78   12.02
  -8   0  -6  175.83    8.21
  -8   0  -6  183.97   10.53
  -8   0  -7   -2.64    2.96
   8   0   7    1.90    2.68
   8   0   7   -1.18    3.81
   8   0   7   -0.46    3.89
  -8   0  -7    1.97    3.78
  -8   0  -8  171.79    9.58
   8   0   8  143.40    5.48
   8   0   8  154.40    9.58
   8   0   8  160.01   21.80
  -8   0  -8  144.81    8.73
  -8   0  -9   -3.37    3.80
   8   0   9    4.29    7.06
   8   0   9   -0.67    2.90
  -8   0  -9    2.82    5.08
  -8   0 -10 1704.34   44.39
   8   0  10 1624.65   43.56
   8   0  10 1659.17   46.76
  -8   0 -10 1689.61   44.54
  -8   0 -11   -0.37    2.54
   8   0  11   -0.19    4.76
   8   0  11   -3.93    4.76
  -8   0 -11   -0.59    3.96
  -8   0 -12  163.72    8.18
   8   0  12  152.43    9.92
   8   0  12  157.83   18.25
  -8   0 -12  152.78    8.07
  -8   0 -13    3.02    4.39
   8   0  13    5.44    6.45
   8   0  13    1.92    3.63
  -8   0 -13    2.87    5.62
  -8   0 -14  221.90   15.05
   8   0  14  202.47   13.04
   8   0  14  217.21   11.84
  -8   0 -14  221.65   11.61
  -8   0 -15    3.99    7.22
   8   0  15   -0.28    4.29
   8   0  15    0.47    4.92
  -8   0 -15    4.31    3.92
  -8   0 -16   27.70    9.50
   8   0  16   28.30    9.74
   8   0  16   26.51   13.31
  -8   0 -16   24.30    6.65
  -8   0 -17    0.03    2.50
   8   0  17   -1.60    6.69
  -8   0 -17    8.69    7.27
  -8   0 -18    2.38    2.43
   8   0  18    2.10    7.39
  -8   0 -19    2.80    3.91
   8   0  19   -2.62    7.01
  -8   2  23    4.21    4.38
  -8  -2  23   -0.07    2.29
   8  -2 -22    2.15    2.24
   8  -2 -22   -1.14    2.57
  -8  -2  22    3.66    3.87
  -8  -2  22    1.84    2.31
  -8   2  21    1.61    6.94
   8   2 -21    4.11    4.46
   8  -2 -21    3.82    3.25
  -8  -2  21   -1.97    4.94
   8  -2 -21   -1.53    4.62
  -8  -2  21    5.50    4.15
  -8   2  20   19.37   11.95
   8   2 -20   28.20    7.19
   8  -2 -20   20.28   15.66
  -8  -2  20   27.49    7.41
   8  -2 -20   22.29   12.29
  -8  -2  20   18.39   13.46
  -8   2  19  172.23   22.74
   8   2 -19  167.20   10.82
   8  -2 -19  169.33   12.79
  -8  -2  19  163.18   17.47
   8  -2 -19  172.90   10.65
  -8  -2  19  170.08   17.88
  -8   2  18   52.17   24.98
   8   2 -18   61.60    9.27
   8  -2 -18   56.65   17.11
  -8  -2  18   47.29   12.06
   8  -2 -18   52.96    5.64
  -8  -2  18   47.57   21.74
  -8   2  17   16.16    8.80
   8   2 -17   20.66    6.93
   8  -2 -17   18.41   11.99
  -8  -2  17   19.59    9.59
   8  -2 -17   16.71   11.21
  -8  -2  17   11.31    8.52
   8   2 -16   32.09    7.57
   8   2 -16   13.28    8.39
  -8   2  16   33.60   14.04
   8  -2 -16   23.32    4.50
   8  -2 -16   20.07   13.83
  -8  -2  16   24.44    8.29
  -8  -2  16   20.15   10.30
  -8   2  15  140.24    6.36
   8   2 -15  139.63    8.33
   8   2 -15  133.88    7.70
  -8   2  15  137.50   18.64
   8  -2 -15  143.56    6.63
  -8  -2  15  140.18    8.36
   8  -2 -15  133.14    9.11
  -8  -2  15  131.81   25.54
  -8   2  14    0.45    0.82
   8   2 -14   -1.84    4.35
   8   2 -14    2.47    1.73
  -8   2  14    2.09    5.43
   8  -2 -14    0.27    4.24
  -8  -2  14    3.80    6.66
   8  -2 -14    1.87    5.19
  -8  -2  14    1.36    4.93
  -8   2  13   89.62    7.93
   8   2 -13  109.48    9.01
   8   2 -13   92.59    4.48
  -8   2  13   89.64   19.64
   8  -2 -13   89.21    7.33
  -8  -2  13  109.31    8.69
   8  -2 -13  101.18    7.56
  -8  -2  13   90.94   14.37
   8  -2 -13   83.02    4.06
  -8   2  12  219.20   12.19
   8   2 -12  225.77   10.66
   8   2 -12  204.92    7.00
  -8   2  12  198.86    8.34
   8  -2 -12  198.92    7.19
  -8  -2  12  214.26    7.27
   8  -2 -12  216.25   10.49
  -8  -2  12  212.44    9.25
  -8  -2  12  205.32   16.63
   8  -2 -12  204.19    6.69
  -8   2  11    0.54    1.14
   8   2 -11   -2.39    4.27
  -8   2  11    5.20    7.05
   8   2 -11    0.35    1.02
  -8  -2  11    0.30    1.34
  -8  -2  11   -0.09    2.82
   8  -2 -11   -1.56    4.73
  -8  -2  11   -0.72    4.50
   8  -2 -11    1.30    1.95
   8  -2 -11    1.61    1.40
  -8   2  10   57.84    5.50
   8   2 -10   46.86    7.13
  -8   2  10   43.99    9.35
   8   2 -10   55.46    6.94
  -8  -2  10   54.25    6.02
  -8  -2  10   63.31    6.82
   8  -2 -10   57.63   12.71
  -8  -2  10   39.14   15.41
   8  -2 -10   54.35    4.02
   8  -2 -10   53.27    4.27
  -8   2   9  252.39    8.32
   8   2  -9  227.97   10.69
  -8   2   9  246.63   12.24
   8   2  -9  261.86    6.75
  -8  -2   9  221.78    4.61
  -8  -2   9  244.84    9.94
   8  -2  -9  257.54   10.89
  -8  -2   9  251.09   10.87
   8  -2  -9  223.48    8.54
   8  -2  -9  234.73    4.55
  -8   2   8    7.76    5.96
  -8   2   8   16.15    2.41
   8   2  -8   12.99    4.76
   8   2  -8   10.93    4.44
   8   2  -8   18.18    5.33
  -8   2   8   18.29    5.52
  -8  -2   8   18.85    2.45
   8  -2  -8   16.08    6.45
   8  -2  -8   20.80   10.07
  -8  -2   8   17.42    5.46
  -8  -2   8   21.38    6.78
   8  -2  -8   19.62    3.45
  -8   2   7  706.45   16.89
  -8   2   7  691.50    9.60
   8   2  -7  663.98   13.69
   8   2  -7  707.61   10.92
   8   2  -7  703.18    9.89
  -8   2   7  688.75    9.28
  -8  -2   7  685.37   10.40
   8  -2  -7  694.21   11.27
   8  -2  -7  704.13   11.33
  -8  -2   7  695.02   11.71
  -8  -2   7  714.86   10.53
   8  -2  -7  695.24    9.51
  -8   2   6  223.10   13.30
  -8   2   6  209.15    8.62
   8   2  -6  205.84   12.38
   8   2  -6  206.35   11.11
   8   2  -6  203.63    9.13
  -8   2   6  205.29    8.39
  -8  -2   6  203.09    9.33
   8  -2  -6  211.95   10.27
   8  -2  -6  211.67    9.25
  -8  -2   6  202.29   11.53
  -8  -2   6  220.47    9.94
   8  -2  -6  207.63    9.08
   8   2  -5  225.04    9.78
  -8   2   5  238.11    9.59
   8   2  -5  275.73   11.71
   8   2  -5  260.86    6.35
  -8   2   5  268.54    5.32
  -8   2   5  258.03    9.54
   8   2  -5  238.87   10.57
  -8   2   5  247.29   10.40
  -8  -2   5  245.75   10.74
   8  -2  -5  264.68    7.37
   8  -2  -5  245.77   12.71
  -8  -2   5  243.02   10.16
   8  -2  -5  251.79   10.26
  -8  -2   5  249.27   11.79
   8  -2  -5  249.87   10.68
   8   2  -4  112.41    5.92
  -8   2   4  136.85    7.32
  -8   2   4  129.64    5.41
   8   2  -4  128.91   10.21
   8   2  -4  127.62    7.27
  -8   2   4  130.31    7.27
   8   2  -4  125.65    7.22
  -8   2   4  145.40    7.37
  -8   2   4  127.15   10.11
  -8  -2   4  118.12    6.44
   8  -2  -4  127.15    5.91
  -8  -2   4  135.79    9.68
   8  -2  -4  129.43    9.72
  -8  -2   4  129.52    6.44
   8  -2  -4  121.80    7.69
  -8   2   3   14.29    7.72
   8   2  -3   11.84    5.74
  -8   2   3    8.67    8.13
  -8   2   3    7.81    3.40
   8   2  -3    4.23    3.55
  -8   2   3    8.97    5.31
   8   2  -3    5.86    4.65
   8   2  -3    3.82    1.70
  -8   2   3    5.63    3.61
  -8  -2   3   11.02    9.19
   8  -2  -3   11.69    4.63
  -8  -2   3    4.18    3.84
   8  -2  -3   11.79    6.31
  -8  -2   3    4.70    4.34
   8  -2  -3    6.65    2.60
  -8   2   2  180.86    9.07
  -8   2   2  175.69    7.13
   8   2  -2  170.38    6.79
  -8   2   2  168.84    5.98
   8   2  -2  179.15   10.59
  -8   2   2  187.98    7.21
   8   2  -2  168.21    7.05
   8  -2  -2  178.67    5.97
   8  -2  -2  198.57    7.91
  -8  -2   2  178.07    9.29
  -8  -2   2  177.71   10.90
  -8  -2   2  163.93    8.57
   8  -2  -2  175.77    7.72
   8  -2  -2  168.77    6.75
  -8   2   1   26.63    7.02
  -8   2   1   39.04    2.19
   8   2  -1   49.59   10.62
  -8   2   1   28.16    3.11
   8   2  -1   33.52   10.22
  -8   2   1   40.67    6.17
   8   2  -1   44.74    5.61
  -8   2   1   33.10    3.04
  -8  -2   1   43.83    8.48
   8  -2  -1   38.59    6.87
  -8  -2   1   42.25    9.86
  -8  -2   1   34.59    5.29
   8  -2  -1   39.97   10.65
   8  -2  -1   42.51    4.21
  -8   2   0  480.69    5.53
  -8   2   0  470.17    6.52
   8   2   0  476.96    6.89
  -8   2   0  472.27    5.58
   8   2   0  499.74   12.76
  -8   2   0  462.72    5.29
  -8   2   0  474.13   10.22
  -8   2   0  469.25    9.50
   8   2   0  466.69    5.68
   8  -2   0  475.75    6.46
   8  -2   0  481.77    7.20
  -8  -2   0  469.65   10.07
  -8  -2   0  476.98    6.57
  -8  -2   0  464.78    8.58
  -8  -2   0  461.25    6.09
  -8   2  -1   11.91    5.22
   8   2   1   16.28    3.52
  -8   2  -1   11.73    3.22
  -8   2  -1   17.71    7.54
   8   2   1   10.01    7.40
  -8   2  -1   19.18    5.34
   8   2   1   12.19    3.19
  -8   2  -1   17.89    3.44
   8   2   1   12.87    3.05
   8  -2   1   18.54    3.68
  -8  -2  -1   25.11    9.68
  -8  -2  -1    9.96    3.45
   8  -2   1   15.18    4.64
  -8  -2  -1   10.55    3.20
   8  -2   1   10.95    4.57
  -8  -2  -1   11.41    6.48
  -8   2  -2    6.62    3.65
   8   2   2    6.22    2.51
  -8   2  -2   11.64    4.01
  -8   2  -2   10.74    6.53
   8   2   2    7.21    6.79
  -8   2  -2    6.00    1.60
   8   2   2    8.56    3.78
  -8   2  -2   12.45    5.14
   8   2   2   10.52    2.94
   8  -2   2    7.08    3.34
  -8  -2  -2   10.34    3.72
  -8  -2  -2    8.99    2.71
   8  -2   2   11.60    5.46
  -8  -2  -2    8.86    3.32
   8  -2   2    4.42    2.32
  -8  -2  -2   28.45    8.96
   8   2   3    2.86    3.67
  -8   2  -3    5.61    3.68
  -8   2  -3    2.70    1.66
   8   2   3    5.27    2.61
  -8   2  -3   -1.56    4.77
   8   2   3    4.82    6.48
  -8   2  -3    4.05    2.58
   8  -2   3    3.18    2.78
   8  -2   3    9.26    5.56
  -8  -2  -3    0.14    2.71
  -8  -2  -3    2.82    1.67
   8  -2   3    2.41    1.53
  -8  -2  -3    8.93    4.27
  -8   2  -4    7.23    1.88
  -8   2  -4    4.70    2.35
   8   2   4   10.16    3.94
  -8   2  -4   13.65    6.39
   8   2   4   10.92    8.67
   8   2   4    9.60    6.02
  -8  -2  -4   16.73    5.12
   8  -2   4   12.39    5.72
  -8  -2  -4    8.83    5.54
  -8  -2  -4    7.39    3.18
   8  -2   4    3.92    3.69
   8  -2   4    6.05    1.39
   8   2   5   87.61    5.71
  -8   2  -5   84.24    8.00
   8   2   5   82.10    9.37
   8   2   5   76.84    6.07
  -8   2  -5   75.96    9.28
   8  -2   5   86.44    1.63
   8  -2   5   84.82    5.20
  -8  -2  -5   72.98    8.61
  -8  -2  -5   90.10    5.12
  -8  -2  -5   83.48    6.16
   8   2   6   68.89   19.39
  -8   2  -6   70.14   12.77
   8   2   6   66.76   11.09
  -8   2  -6   66.27    8.31
   8  -2   6   69.05    3.97
  -8  -2  -6   71.83    8.33
  -8  -2  -6   73.44   13.19
   8   2   7   48.60   12.98
  -8   2  -7   23.23    5.44
   8   2   7   49.86   10.47
  -8   2  -7   37.36   10.50
  -8  -2  -7   35.79    9.59
  -8  -2  -7   30.35    3.44
  -8  -2  -7   36.01    6.62
   8  -2   7   37.32   13.76
   8   2   8    7.16    6.99
  -8   2  -8    4.74    5.52
   8   2   8    2.29    5.08
  -8   2  -8    9.50    7.92
  -8  -2  -8    4.01    3.37
   8  -2   8    2.80    1.28
   8  -2   8    3.79    1.45
  -8  -2  -8    6.29    2.53
  -8  -2  -8    3.68    2.30
   8  -2   8   13.11    6.52
  -8   2  -9   33.20    9.66
  -8   2  -9   30.91    5.66
   8   2   9   29.42   10.31
   8   2   9   28.17    6.92
   8  -2   9   21.67    2.19
   8  -2   9   31.22   11.27
  -8  -2  -9   22.81    5.47
  -8  -2  -9   21.72    7.74
  -8  -2  -9   26.26    9.50
  -8   2 -10  323.68   14.79
  -8   2 -10  315.34   11.78
   8   2  10  320.32   18.41
   8   2  10  302.86   12.00
   8  -2  10  303.95    8.73
   8  -2  10  329.66   17.46
  -8  -2 -10  282.13    8.28
  -8  -2 -10  303.04    9.58
  -8  -2 -10  311.63   12.98
  -8   2 -11   30.68   11.39
   8   2  11   39.52   13.88
   8   2  11   30.25    9.19
  -8   2 -11   20.30   10.35
  -8  -2 -11   36.34   14.86
   8  -2  11   24.45    2.43
   8  -2  11   31.44   10.28
  -8  -2 -11   26.07    8.16
  -8   2 -12   25.25    7.01
   8   2  12   39.29   11.96
   8   2  12   23.45   11.24
  -8   2 -12   13.61    8.20
  -8  -2 -12   27.86    8.26
   8  -2  12   18.37    2.38
   8  -2  12   24.94    7.63
  -8  -2 -12   19.54    5.34
   8   2  13    8.42    6.43
  -8   2 -13    6.52    5.19
   8   2  13    6.91   10.05
  -8   2 -13   10.01    8.28
   8  -2  13    7.48    7.56
  -8  -2 -13    8.11    4.01
  -8  -2 -13   10.91    8.46
  -8   2 -14    5.04    7.97
  -8   2 -14    1.37    5.03
   8   2  14    5.70    4.03
   8  -2  14    8.28    5.11
  -8  -2 -14    3.12    3.40
   8   2  15    2.23    2.99
  -8   2 -15    1.97    3.36
   8   2  15    3.93    6.44
  -8   2 -15    0.11    5.31
  -8  -2 -15   -0.92    5.08
   8  -2  15   -4.38    6.28
   8   2  16    4.51    6.63
  -8   2 -16    6.66    5.36
   8   2  16    3.77   11.03
  -8   2 -16    4.62    6.44
  -8  -2 -16   -0.47    5.58
   8  -2  16    4.19    4.52
   8   2  17   73.69   16.20
  -8   2 -17   81.99    9.45
   8   2  17   85.68   14.60
  -8   2 -17   74.00   16.11
  -8  -2 -17   69.36   13.40
   8  -2  17   66.01   30.40
   8   2  18   -0.10    6.18
  -8   2 -18   -1.26    4.09
   8   2  18   -2.04    6.84
  -8   2 -18   -0.21    4.65
  -8  -2 -18   -1.76    3.32
   8  -2  18    3.25    5.15
   8   2  19   -4.64    5.56
  -8   2 -19    3.38    4.09
   8   2  19    8.59    6.09
  -8   2 -19    8.49    5.24
  -8  -2 -19    8.75    7.90
   8  -2  19    5.93    5.05
  -8   2 -20   23.01    8.94
   8  -4 -21    1.04    3.67
  -8  -4  21    3.60    4.06
  -8   4  20   17.15    8.68
   8   4 -20   30.38   10.42
   8  -4 -20   13.64   11.18
  -8  -4  20   13.71    6.26
   8  -4 -20   16.89   10.60
  -8  -4  20   11.43    9.01
  -8   4  19   23.73   12.00
   8   4 -19   23.08    7.83
   8  -4 -19   19.61   12.89
  -8  -4  19   17.05   10.15
   8  -4 -19   16.19   12.20
  -8  -4  19   21.84   11.29
  -8   4  18  159.91   24.38
   8   4 -18  173.93   11.60
   8  -4 -18  174.56   14.09
  -8  -4  18  191.69   11.26
   8  -4 -18  178.74   10.32
  -8  -4  18  173.12   19.36
  -8   4  17  244.66   31.69
   8   4 -17  278.61   10.84
   8  -4 -17  272.75   13.40
  -8  -4  17  266.32    9.49
   8  -4 -17  265.95   12.19
  -8  -4  17  260.81   11.50
  -8   4  16  247.38   15.15
   8   4 -16  233.16   10.53
   8  -4 -16  236.20   13.11
  -8  -4  16  240.28    9.53
   8  -4 -16  242.21    8.99
  -8  -4  16  228.59   18.31
  -8   4  15   11.98    9.59
   8   4 -15    7.21    6.14
   8  -4 -15   11.56    6.44
  -8  -4  15    9.90    3.49
   8  -4 -15   11.97    6.05
  -8  -4  15   12.73    8.46
  -8   4  14    6.86    7.98
   8   4 -14    7.11    8.97
   8  -4 -14    5.08    4.49
  -8  -4  14    4.27    4.12
   8  -4 -14    5.86    3.85
  -8  -4  14    4.26    5.72
  -8   4  13   12.02   12.88
   8   4 -13    1.01    6.82
   8  -4 -13    2.94    3.48
  -8  -4  13    4.53    3.36
   8  -4 -13    2.47    2.62
  -8  -4  13    2.05    3.21
  -8   4  12   12.55   12.77
   8   4 -12    7.74    8.17
   8  -4 -12    5.16    8.98
  -8  -4  12   10.58    3.31
   8  -4 -12    6.00    2.97
  -8  -4  12    6.88    7.34
  -8   4  11    9.92    8.28
   8   4 -11   11.77    7.86
   8  -4 -11   14.01   10.78
  -8  -4  11   18.10    3.66
   8  -4 -11   13.11    7.74
  -8  -4  11   12.48    6.77
   8   4 -10   47.68    9.63
   8   4 -10   42.64    2.52
  -8   4  10   60.50   15.23
   8  -4 -10   32.90   12.67
   8  -4 -10   45.17   17.57
  -8  -4  10   43.75    9.67
  -8  -4  10   41.53   19.61
  -8   4   9    0.45    6.96
   8   4  -9   -1.38    5.75
   8   4  -9    0.17    0.70
   8  -4  -9   -0.39    3.19
  -8  -4   9    2.98    2.61
  -8  -4   9    0.95    1.91
   8  -4  -9   -1.09    4.24
  -8  -4   9   -1.28    3.33
   8   4  -8    5.85    2.68
   8   4  -8   15.74    6.78
   8   4  -8    9.93    3.87
  -8   4   8   16.05    8.94
   8  -4  -8   13.23    6.10
  -8  -4   8    8.92    3.70
   8  -4  -8   13.32    6.92
  -8  -4   8   16.67    6.11
  -8  -4   8   10.18    7.62
   8   4  -7   93.70    3.40
   8   4  -7  116.17   13.52
   8   4  -7  103.05    4.13
  -8   4   7  100.43    2.04
  -8   4   7  120.75   12.14
   8  -4  -7  114.91    6.19
  -8  -4   7   87.49    5.02
   8  -4  -7   64.26    9.13
  -8  -4   7  111.69   13.51
  -8  -4   7  114.07    4.53
  -8   4   6 1049.23   27.01
   8   4  -6 1112.76   33.37
  -8   4   6 1051.67   27.63
   8   4  -6 1033.21   27.02
   8   4  -6 1030.77   26.65
  -8   4   6 1101.07   32.94
  -8  -4   6 1039.66   28.38
  -8  -4   6 1087.51   27.93
   8  -4  -6 1102.89   29.01
  -8  -4   6 1084.30   30.44
   8  -4  -6 1063.05   29.16
  -8   4   5    2.30    6.76
  -8   4   5    1.05    1.26
   8   4  -5    7.32    8.79
  -8   4   5    0.31    1.55
   8   4  -5   -2.27    2.92
  -8   4   5    0.28    0.91
   8   4  -5    0.25    1.10
  -8  -4   5   -0.91    1.24
   8  -4  -5    1.49    1.73
  -8  -4   5   -1.26    2.93
  -8  -4   5    2.47    3.15
   8  -4  -5   -1.93    3.90
  -8   4   4   63.65    3.98
  -8   4   4   58.20    7.06
   8   4  -4   53.29    9.48
  -8   4   4   66.03   11.09
   8   4  -4   61.76    5.35
  -8   4   4   62.79    3.21
   8  -4  -4   61.95    8.00
  -8  -4   4   67.67   15.38
   8  -4  -4   67.00    4.60
   8   4  -3   33.19    2.81
  -8   4   3   35.69    4.88
  -8   4   3   30.37    9.86
   8   4  -3   31.48    7.31
   8   4  -3   29.93    3.53
  -8   4   3   35.70    5.33
  -8   4   3   46.15    8.79
   8  -4  -3   26.77    5.72
   8  -4  -3   43.06   14.11
  -8  -4   3   41.73    7.63
   8   4  -2    2.68    7.05
  -8   4   2   -0.20    2.57
  -8   4   2   -0.92    1.41
  -8   4   2   -2.08    6.08
   8   4  -2    0.02    1.33
   8   4  -2   -0.39    0.90
   8  -4  -2    1.77    1.79
   8  -4  -2   -1.42    3.03
  -8  -4   2    0.28    3.02
  -8  -4   2   -0.39    4.24
   8   4  -1    4.12    9.47
  -8   4   1    1.73    1.77
  -8   4   1   -1.65    2.21
   8   4  -1    2.01    2.26
   8   4  -1   -0.22    1.01
  -8   4   1    3.69    4.51
  -8  -4   1   -1.03    3.16
   8  -4  -1    1.84    2.83
  -8  -4   1   -1.93    3.09
   8  -4  -1   -0.46    3.03
   8   4   0    1.10    1.43
  -8   4   0   -0.77    1.43
  -8   4   0    1.27    2.22
  -8   4   0   -0.34    4.28
  -8   4   0    0.02    1.12
   8   4   0   -6.22   10.02
   8   4   0    0.59    0.72
   8   4   0    0.92    1.58
  -8  -4   0    2.81    4.23
  -8  -4   0    0.65    2.58
   8  -4   0   -1.05    2.82
   8  -4   0    0.87    2.35
  -8   4  -1  122.67    4.24
   8   4   1  109.35   15.13
  -8   4  -1  134.81    7.22
  -8   4  -1  132.49   12.15
  -8   4  -1  130.85    3.50
   8   4   1  132.29    3.40
   8   4   1  121.35    5.77
   8   4   1  124.60    4.19
  -8  -4  -1  133.27    8.38
   8  -4   1  134.68    7.12
  -8  -4  -1  134.12    7.71
   8  -4   1  119.15    7.88
  -8   4  -2   25.28    4.93
   8   4   2   29.66    6.30
  -8   4  -2   29.33    4.88
   8   4   2   28.09    7.00
  -8   4  -2   28.63    5.04
   8   4   2   40.52   14.27
  -8   4  -2   24.34   11.96
   8  -4   2   29.84    7.87
  -8  -4  -2   33.93    6.41
  -8  -4  -2   28.13    6.53
   8  -4   2   35.14    5.45
   8   4   3   22.39    4.66
  -8   4  -3   24.54    5.55
  -8   4  -3   24.72    5.11
   8   4   3   32.31   13.59
   8   4   3   25.18    7.43
  -8   4  -3   18.89    9.18
   8  -4   3   33.63    7.51
  -8  -4  -3   24.68    5.45
  -8  -4  -3   30.98   13.46
  -8  -4  -3   24.20    6.57
   8   4   4  132.55   14.44
  -8   4  -4  133.19    7.61
   8   4   4  149.78   13.84
  -8   4  -4  144.14   12.18
   8   4   4  122.88    5.13
  -8  -4  -4  135.89    5.07
  -8  -4  -4  122.96    8.93
   8  -4   4  126.61    6.23
   8   4   5  291.75   11.48
  -8   4  -5  311.17   11.70
   8   4   5  311.21   17.01
  -8   4  -5  313.39   13.90
   8   4   5  300.44    8.36
  -8  -4  -5  295.45    8.31
  -8  -4  -5  303.53   11.69
   8  -4   5  318.92   11.68
   8   4   6  107.97   18.80
  -8   4  -6  101.43    7.06
   8   4   6  120.28   13.36
  -8   4  -6  105.12   10.48
  -8  -4  -6  108.27   18.22
   8  -4   6  101.88    7.06
   8   4   7 1065.07   25.81
  -8   4  -7 1127.29   14.52
   8   4   7 1100.11   21.78
  -8   4  -7 1149.73   18.34
  -8  -4  -7 1088.14   15.33
   8  -4   7 1113.80   22.52
   8   4   8  204.91    7.56
  -8   4  -8  209.30    7.10
   8   4   8  243.92   15.20
  -8   4  -8  233.99   12.87
  -8  -4  -8  224.54   12.89
   8  -4   8  218.20   14.45
   8   4   9   -2.05    3.68
  -8   4  -9   -1.22    3.33
   8   4   9    1.43    9.79
  -8   4  -9   -3.97    6.75
  -8  -4  -9   -4.96    5.59
   8  -4   9    1.66    2.67
   8   4  10    4.21    4.16
  -8   4 -10    4.03    5.04
   8   4  10   -0.40    9.73
  -8   4 -10   -2.09    7.68
  -8  -4 -10    1.36    3.07
   8  -4  10    0.27    4.89
   8   4  11  139.76    9.68
  -8   4 -11  147.50   12.47
   8   4  11  144.95   14.34
  -8   4 -11  156.37   14.12
  -8  -4 -11  145.64    9.99
   8  -4  11  143.44    7.49
   8   4  12   11.32    6.69
  -8   4 -12   19.74    7.00
   8   4  12   40.92   13.12
  -8   4 -12   16.15    9.92
  -8  -4 -12   22.59    9.19
   8  -4  12   21.97    7.64
   8   4  13   32.97   13.80
  -8   4 -13   40.13    7.26
   8   4  13   42.71   15.80
  -8   4 -13   32.67   10.59
  -8  -4 -13   35.06   17.17
   8  -4  13   30.52    8.66
   8   4  14   13.03    6.10
  -8   4 -14   25.72    9.21
   8   4  14   14.86   13.49
  -8   4 -14   31.03   10.51
  -8  -4 -14   23.13   12.90
   8  -4  14   16.61   12.67
   8   4  15    7.51    6.05
  -8   4 -15    2.23    3.52
   8   4  15    4.78    9.97
  -8   4 -15    2.73    7.90
  -8  -4 -15    7.87    5.88
   8  -4  15   -0.80    6.16
   8   4  16    4.49    4.86
  -8   4 -16    3.16    4.89
   8   4  16   11.99   11.89
  -8   4 -16    8.88    8.50
  -8  -4 -16    6.29    8.40
   8  -4  16    1.08    4.93
   8   4  17    3.90    7.58
  -8   4 -17    4.92    3.82
   8   4  17   23.08   13.95
  -8   4 -17   14.09    9.83
  -8  -4 -17    5.00    6.50
   8  -4  17    6.05    5.36
  -8   4 -18    1.30    2.50
   8   4  18    5.80    8.29
   8   4  18   -0.74    4.89
   8  -4  18    2.37    3.01
  -8   6  17   17.88   16.46
   8   6 -16    5.38    6.59
  -8   6  16    6.81    6.66
  -8  -6  16    5.92    8.62
  -8   6  15   26.06   16.99
   8   6 -15   36.86    9.05
   8  -6 -15   37.10    6.58
  -8  -6  15   35.57   17.79
   8   6 -14    0.80    5.32
  -8   6  14    3.63    7.00
   8  -6 -14    0.85    2.33
   8  -6 -14    3.25    4.04
  -8  -6  14    5.26    5.03
   8   6 -13    5.16    7.77
  -8   6  13   13.43    9.04
   8  -6 -13    8.11    5.38
   8  -6 -13   11.63    9.94
  -8  -6  13   10.71    8.50
   8   6 -12    8.34    7.53
  -8   6  12   -2.11    6.87
   8  -6 -12    3.97    4.24
   8  -6 -12   -0.47    2.46
  -8  -6  12   -0.00    5.35
   8   6 -11    9.72    9.05
  -8   6  11    6.54   11.85
   8  -6 -11    3.00    4.59
   8  -6 -11   -1.22    5.00
  -8  -6  11   -1.00    5.30
   8   6 -10   -3.46    5.28
  -8   6  10    4.72    7.34
   8  -6 -10    1.16    2.34
   8  -6 -10    2.75    2.04
  -8  -6  10    1.59    1.81
   8   6  -9    0.29    6.73
  -8   6   9   10.85    9.67
   8  -6  -9   11.49    5.37
   8  -6  -9    6.82    4.28
  -8  -6   9    7.02    5.82
   8   6  -8   -0.74    6.09
  -8   6   8    4.19    6.79
   8  -6  -8    1.47    2.63
   8  -6  -8    4.92    4.27
  -8  -6   8    3.03    4.41
  -8   6   7  258.53   14.95
   8   6  -7  234.80   14.15
   8   6  -7  246.16    7.33
   8  -6  -7  249.56   16.28
   8  -6  -7  286.86    8.78
  -8  -6   7  253.60   14.95
  -8   6   6    5.24    6.28
   8   6  -6   20.04   11.19
   8   6  -6   11.43    4.07
   8  -6  -6   18.30    7.94
   8  -6  -6    8.64    7.07
  -8  -6   6   16.59    6.76
  -8   6   5   66.02    9.84
   8   6  -5   71.99   15.68
  -8   6   5   63.13    4.42
   8   6  -5   62.34    5.82
   8  -6  -5   59.95   12.78
  -8  -6   5   65.15   19.11
   8  -6  -5   63.27   16.67
  -8   6   4   65.55   10.84
   8   6  -4   59.65   13.84
  -8   6   4   59.40    6.46
   8   6  -4   66.71    7.60
   8  -6  -4   54.85   15.48
  -8  -6   4   61.57   18.14
   8  -6  -4   62.66   17.91
   8   6  -3  360.37   14.79
  -8   6   3  389.03   10.47
  -8   6   3  382.90    9.53
   8   6  -3  411.63   14.20
  -8   6   3  380.93   13.44
  -8  -6   3  385.14   19.32
   8  -6  -3  389.91   12.01
  -8   6   2 1074.42   19.10
   8   6  -2 1107.13   25.00
   8   6  -2 1130.77   24.41
  -8   6   2 1128.76   23.22
  -8   6   2 1143.92   20.97
  -8  -6   2 1151.00   22.82
  -8   6   1  405.62   13.01
  -8   6   1  391.22   11.00
   8   6  -1  427.14   15.69
  -8   6   1  421.01   13.29
  -8   6   1  390.54   17.53
  -8  -6   1  399.67   12.99
  -8  -6   1  400.27   12.93
  -8   6   0  302.85   14.23
  -8   6   0  297.43    9.12
   8   6   0  313.98   14.30
  -8   6   0  319.90   12.09
  -8   6   0  303.61   14.20
  -8  -6   0  305.76   15.60
  -8  -6   0  335.06   12.55
   8   6   1   52.31   10.96
  -8   6  -1   49.43    7.28
  -8   6  -1   34.07    6.12
   8   6   1   15.22    7.87
  -8   6  -1   44.01    8.12
  -8  -6  -1   33.79   13.21
   8  -6   1   29.39   10.00
  -8  -6  -1   47.99    9.60
   8   6   2    3.21    8.92
  -8   6  -2   -4.91    3.49
  -8   6  -2    1.27    3.58
   8   6   2    0.35    1.34
  -8   6  -2    5.20    5.25
  -8  -6  -2    3.18    2.61
   8  -6   2    0.86    1.64
  -8  -6  -2    1.45    2.00
   8   6   3   16.40    6.01
  -8   6  -3   19.88    6.04
   8   6   3   22.65   14.40
  -8   6  -3   32.05   10.44
   8  -6   3    9.62    6.76
  -8  -6  -3   16.33    5.51
  -8  -6  -3   26.95   15.16
   8   6   4    1.92    2.89
  -8   6  -4    2.68    3.46
   8   6   4   -1.52   11.13
  -8   6  -4   -0.68    6.49
  -8  -6  -4   -1.31    4.93
   8  -6   4   -4.81    3.43
   8   6   5    1.26    1.84
  -8   6  -5    3.60    5.05
   8   6   5    4.21   11.51
  -8   6  -5    1.03    7.06
  -8  -6  -5    0.09    5.08
   8  -6   5    0.10    3.93
   8   6   6   25.75   11.17
  -8   6  -6   47.55    7.71
   8   6   6   45.08   17.16
  -8   6  -6   54.38   11.04
  -8  -6  -6   38.76   13.88
   8  -6   6   53.15    6.66
   8   6   7   18.05    6.64
  -8   6  -7   29.96    7.25
   8   6   7   29.87   10.76
  -8   6  -7   21.92   10.76
  -8  -6  -7   23.72    9.70
   8  -6   7   22.89    6.80
   8   6   8   16.18    7.09
  -8   6  -8   21.19    5.76
   8   6   8   16.65   14.79
  -8   6  -8   23.96    8.84
  -8  -6  -8   25.02   17.27
   8  -6   8   10.97    6.01
   8   6   9    6.86    3.83
  -8   6  -9   13.61    6.21
   8   6   9   -6.82   10.51
  -8   6  -9   14.96   11.24
  -8  -6  -9   12.14    7.46
   8  -6   9   -0.12    5.07
   8   6  10   10.00    6.49
  -8   6 -10    7.68    4.70
   8   6  10   21.84   13.67
  -8   6 -10   11.92    9.03
  -8  -6 -10   15.59   10.48
   8  -6  10    1.71    5.05
   8   6  11    7.14    5.65
  -8   6 -11   10.47    5.54
   8   6  11    4.32   10.12
  -8   6 -11   12.61   10.05
  -8  -6 -11    9.28    7.69
   8  -6  11   -0.05    4.20
   8   6  12   18.69    8.48
  -8   6 -12   24.09    8.21
   8   6  12   21.68   11.87
  -8   6 -12   40.24   12.28
  -8  -6 -12   22.60   11.24
   8  -6  12   23.52    7.07
   8   6  13   -0.49    2.02
  -8   6 -13    2.96    3.30
   8   6  13   -0.66   11.23
  -8   6 -13    2.38    7.07
  -8  -6 -13    4.23    3.92
   8  -6  13    3.96    4.49
  -8   6 -14   -2.28    2.94
   8   6  14    1.18    3.84
  -8  -6 -14   -1.06    5.45
   8  -6  14    3.27    3.86
  -8   6 -15    6.64    4.72
   8  -6  15    1.38    1.50
   8   8 -11   13.09    8.58
   8   8 -10    2.88    4.38
  -8   8  10   -0.72    8.61
  -8  -8  10    1.68    2.54
   8   8  -9   38.71   13.10
  -8   8   9   52.45   17.54
  -8  -8   9   37.07   18.47
   8   8  -8    2.37    5.60
  -8   8   8    6.15   10.75
  -8  -8   8   -3.74    4.53
   8   8  -7    1.12    5.28
  -8   8   7    7.99    7.51
  -8  -8   7    3.68    4.50
   8   8  -6   17.28    7.87
  -8   8   6   27.79   11.00
  -8  -8   6   11.72    6.31
   8   8  -5  110.64   12.69
  -8   8   5   97.16   12.64
  -8  -8   5  107.29   19.50
   8   8  -4    0.34    5.73
  -8   8   4    1.75    5.03
  -8  -8   4   -0.27    3.02
   8   8  -3    0.24    6.14
  -8   8   3   -1.54    4.71
   8   8  -2    4.21    6.03
   8   8  -1   13.10    5.81
   8   8   0   -0.35    5.83
   8   8   0   -3.55    5.56
   8   8   1    8.83    6.32
  -8   8  -1    8.87    5.95
  -8   8  -2   -0.37    3.99
   8   8   2    7.55    7.20
  -8  -8  -2    1.96    2.68
  -8   8  -3   12.76    7.16
   8   8   3    9.02    9.98
  -8  -8  -3    6.65    2.46
  -8   8  -4   16.43    6.33
   8   8   4   38.03   13.67
  -8  -8  -4   10.08    6.17
  -8   8  -5  142.13   11.69
   8   8   5  149.99   17.65
  -8  -8  -5  107.49    8.77
  -8   8  -6    4.12    2.95
   8   8   6   17.66   14.50
  -8  -8  -6    4.39    3.40
  -8   8  -7  203.65   25.59
   8   8   7  236.63   25.60
  -8  -8  -7  178.34   15.67
  -8   8  -8    3.38    5.47
  -8  -8  -8    1.28    3.20
  -8  -8  -9    0.59    4.38
   9   1 -22   -1.31    4.62
  -9   1  22   -0.29    7.34
   9  -1 -22   -0.94    4.51
  -9  -1  22   -2.79    5.24
  -9  -1  22   -0.20    2.70
  -9   1  21   19.94    9.41
   9   1 -21   13.66    7.23
   9  -1 -21   12.01    7.26
  -9  -1  21    6.13    4.92
   9  -1 -21   22.59    5.63
  -9  -1  21   11.09    6.74
  -9   1  20   20.79   10.20
   9   1 -20   27.02    7.85
   9  -1 -20   16.30   10.56
  -9  -1  20   26.84   16.44
   9  -1 -20   25.07   18.68
  -9  -1  20   26.68   12.95
  -9   1  19   56.27   10.07
   9   1 -19   53.57   12.25
   9  -1 -19   31.92   15.21
  -9  -1  19   59.24   10.07
   9  -1 -19   63.57    8.24
  -9  -1  19   60.39   12.34
  -9   1  18  130.42    5.10
   9   1 -18  143.25    9.24
   9   1 -18  122.44    5.35
  -9   1  18  131.19   23.44
   9  -1 -18  139.27    6.27
  -9  -1  18  137.26    9.30
   9  -1 -18  138.01    9.93
  -9  -1  18  139.22   12.27
  -9   1  17    0.87    1.76
   9   1 -17    4.18    4.45
   9   1 -17    2.87    4.38
  -9   1  17    4.92    5.42
   9  -1 -17    3.03    3.76
  -9  -1  17   -0.11    5.34
   9  -1 -17   -0.54    4.36
  -9  -1  17    1.97    6.55
  -9   1  16    0.11    0.93
   9   1 -16    4.86    6.02
   9   1 -16    2.39    3.12
  -9   1  16   -0.19    3.99
   9  -1 -16   -0.31    3.60
  -9  -1  16    4.59    5.11
   9  -1 -16    0.76    3.71
  -9  -1  16    1.88    2.76
  -9   1  15   71.59    6.55
   9   1 -15   78.04    5.07
   9   1 -15   69.47   11.14
  -9   1  15   69.57   10.04
   9  -1 -15   70.96    8.72
  -9  -1  15   70.88   10.08
   9  -1 -15   72.08    6.60
  -9  -1  15   73.81    8.45
  -9   1  14  192.09   10.76
   9   1 -14  189.29    7.97
   9   1 -14  183.98    8.63
  -9   1  14  193.55   11.36
   9  -1 -14  201.24    8.15
  -9  -1  14  197.82   12.32
   9  -1 -14  185.10    9.50
  -9  -1  14  192.11    9.07
   9   1 -13  226.77   10.43
   9   1 -13  241.50   10.19
  -9   1  13  221.42   15.11
  -9   1  13  195.67   10.57
   9  -1 -13  235.42   10.51
   9  -1 -13  226.94   14.90
  -9  -1  13  230.70   17.68
  -9  -1  13  211.30   16.09
   9   1 -12   65.07    7.33
   9   1 -12   58.38    8.97
  -9   1  12   57.47   21.98
  -9   1  12   58.88    4.56
   9  -1 -12   61.41    4.04
   9  -1 -12   65.43    6.58
  -9  -1  12   62.69    5.63
  -9  -1  12   57.77   11.90
   9   1 -11  170.20   10.53
   9   1 -11  151.76    6.90
  -9   1  11  144.76    9.45
  -9   1  11  160.40    6.68
   9  -1 -11  154.62    6.70
   9  -1 -11  144.72   11.06
  -9  -1  11  161.81    7.95
  -9  -1  11  145.65    8.38
   9  -1 -11  142.56    5.55
  -9   1  10   12.87    5.43
   9   1 -10    9.72    4.49
  -9   1  10    8.83    9.49
   9   1 -10   22.47    5.65
  -9  -1  10   14.97    4.97
  -9  -1  10   10.78    5.76
   9  -1 -10   13.37    6.58
  -9  -1  10    9.60    8.82
   9  -1 -10    7.47    2.57
   9  -1 -10   10.90    3.71
  -9   1   9   67.86    4.89
   9   1  -9   63.68    5.25
  -9   1   9   55.86    5.45
   9   1  -9   67.54    3.39
  -9  -1   9   62.61    2.75
  -9  -1   9   77.30   10.35
   9  -1  -9   68.00    5.37
  -9  -1   9   63.02    6.63
   9  -1  -9   67.44    5.27
   9  -1  -9   61.94    2.51
   9   1  -8    5.89    4.95
  -9   1   8    6.12    3.78
   9   1  -8   10.37    6.88
  -9   1   8   10.32    5.26
   9   1  -8   10.80    3.33
  -9   1   8    7.60    4.85
  -9  -1   8    9.15    2.53
   9  -1  -8    7.75    4.71
   9  -1  -8   11.50    6.15
  -9  -1   8    9.88    5.12
  -9  -1   8    8.13    6.82
   9  -1  -8    8.83    3.01
  -9   1   7   36.26    6.67
  -9   1   7   33.98    3.80
   9   1  -7   39.24    7.65
  -9   1   7   30.62    4.31
   9   1  -7   34.24    4.72
  -9   1   7   34.58    6.91
   9   1  -7   27.75    4.40
   9   1  -7   31.26    4.47
   9  -1  -7   32.73    4.09
  -9  -1   7   35.90    5.31
  -9  -1   7   39.61   15.23
  -9  -1   7   31.71    2.64
   9  -1  -7   37.75   12.47
  -9  -1   7   30.13    5.67
   9  -1  -7   34.54    3.06
   9   1  -6   65.29    6.59
  -9   1   6   71.95    4.16
   9   1  -6   67.57    5.01
  -9   1   6   68.14    4.14
  -9   1   6   70.62    7.37
   9   1  -6   64.11    5.43
  -9   1   6   69.17    7.79
   9   1  -6   62.91    4.73
   9  -1  -6   71.19    3.61
  -9  -1   6   60.89    5.49
   9  -1  -6   70.59    5.77
  -9  -1   6   65.27    3.62
  -9  -1   6   61.89    7.21
   9  -1  -6   62.69    6.72
  -9  -1   6   60.95    6.18
   9  -1  -6   64.95    3.01
   9   1  -5  167.12    9.86
  -9   1   5  162.24    6.18
   9   1  -5  166.87    7.43
  -9   1   5  163.16    6.43
  -9   1   5  161.99    9.95
   9   1  -5  152.40    7.09
  -9   1   5  165.73    6.09
   9   1  -5  156.06   10.40
   9  -1  -5  164.92    6.08
  -9  -1   5  153.97    9.03
   9  -1  -5  165.59    7.66
  -9  -1   5  168.79    6.10
  -9  -1   5  164.22    7.44
   9  -1  -5  161.56    8.07
  -9  -1   5  173.43   16.35
   9  -1  -5  166.94    5.85
  -9   1   4   29.67    6.58
  -9   1   4   14.07    2.56
   9   1  -4   25.77    7.39
  -9   1   4   30.28    5.83
   9   1  -4   33.62   10.97
   9   1  -4   14.57    3.16
  -9   1   4   29.68    7.76
   9   1  -4   16.99    4.15
  -9   1   4   36.69    5.38
   9  -1  -4   26.68    2.79
  -9  -1   4   28.14    3.30
   9  -1  -4   21.60    4.84
  -9  -1   4   14.19    3.86
  -9  -1   4   21.89    4.99
   9  -1  -4   30.83    3.77
   9   1  -3 1146.21   11.63
  -9   1   3 1171.75   10.24
  -9   1   3 1144.24   11.08
   9   1  -3 1136.94   12.33
  -9   1   3 1153.57   11.19
  -9   1   3 1160.89   11.26
  -9   1   3 1165.51   14.98
   9   1  -3 1142.62   11.12
  -9  -1   3 1179.35   11.82
  -9  -1   3 1218.49   12.89
  -9  -1   3 1182.51   11.39
   9  -1  -3 1149.30   11.14
   9   1  -2   96.14    8.61
   9   1  -2   92.11    9.40
   9   1  -2   86.38    5.02
  -9   1   2   86.74    5.06
  -9   1   2   89.30    5.94
  -9   1   2   89.59    6.91
  -9  -1   2  102.80   15.26
   9  -1  -2   96.84    6.74
  -9  -1   2   84.16    3.06
  -9  -1   2   89.00    5.48
   9  -1  -2   84.30    5.67
  -9  -1   2   87.54    6.12
   9  -1  -2   92.21    9.36
  -9   1   1   65.77    2.71
   9   1  -1   70.64    9.10
   9   1  -1   68.83    8.45
  -9   1   1   72.31    4.80
   9   1  -1   68.59    3.29
  -9   1   1   72.42    4.45
  -9   1   1   30.09    6.74
   9   1  -1   68.75    8.59
  -9  -1   1   76.20    7.76
   9  -1  -1   49.99    2.26
   9  -1  -1   73.72   10.54
  -9  -1   1   76.35    7.35
   9  -1  -1   75.25    7.06
  -9  -1   1   58.36    3.22
  -9  -1   1   66.32    7.92
   9  -1  -1   67.87    6.01
  -9   1   0  422.00    5.60
   9   1   0  428.07    6.51
  -9   1   0  430.22    5.05
  -9   1   0  396.63    5.51
   9   1   0  406.70    6.32
   9   1   0  400.56    5.41
   9   1   0  369.57   11.76
  -9   1   0  403.51    8.92
  -9  -1   0  420.15    8.40
   9  -1   0  419.64    5.27
  -9  -1   0  391.43    4.85
   9  -1   0  418.69    8.84
   9  -1   0  410.91    6.33
  -9  -1   0  410.74    6.43
   9  -1   0  402.69    7.18
   9   1   1 1956.31   17.23
  -9   1  -1 1921.68   16.30
  -9   1  -1 1932.41   16.94
   9   1   1 2017.81   21.34
  -9   1  -1 1963.94   20.01
   9  -1   1 1979.05   16.86
  -9  -1  -1 1953.86   19.60
   9  -1   1 1929.24   16.49
  -9  -1  -1 1925.51   18.48
  -9  -1  -1 1834.28   15.88
   9  -1   1 1867.64   17.62
  -9   1  -2  174.31    7.92
   9   1   2  171.84    8.22
   9   1   2  194.04   13.52
  -9   1  -2  173.95    6.66
   9   1   2  164.45    7.88
  -9   1  -2  146.61   12.15
  -9   1  -2  160.76   10.45
   9   1   2  179.24    7.28
  -9  -1  -2  181.61   10.62
   9  -1   2  177.94    6.94
   9  -1   2  182.51    7.20
  -9  -1  -2  176.26    9.37
   9  -1   2  154.04    8.46
  -9  -1  -2  176.78    8.66
  -9  -1  -2  180.63    7.78
   9  -1   2  169.01    9.24
  -9   1  -3   21.48    8.36
   9   1   3   15.38    4.18
  -9   1  -3   12.89    7.68
  -9   1  -3   13.91    6.82
   9   1   3   20.94    8.50
  -9   1  -3   18.90    3.43
   9   1   3    9.61    6.78
  -9   1  -3   16.15    3.44
   9   1   3   19.84    7.14
   9  -1   3    8.06    2.79
  -9  -1  -3   28.14    9.62
  -9  -1  -3   11.94    4.70
   9  -1   3   24.50    8.89
  -9  -1  -3   12.01    2.98
   9  -1   3   15.59    2.98
  -9  -1  -3   10.28    4.87
  -9   1  -4   88.34    8.22
   9   1   4   86.30    8.86
  -9   1  -4   82.19    5.72
  -9   1  -4   84.13    9.46
   9   1   4   90.47    9.42
   9   1   4   86.42    9.65
   9   1   4   79.88    7.24
  -9   1  -4   95.56    8.56
  -9  -1  -4   96.65    6.88
   9  -1   4   81.73    5.30
   9  -1   4   89.41    7.55
  -9  -1  -4   94.96    8.97
  -9  -1  -4   89.29    6.79
   9  -1   4   77.59    5.27
  -9  -1  -4   87.48    9.06
   9   1   5  249.94   14.76
  -9   1  -5  247.40   11.19
   9   1   5  246.19   10.73
   9   1   5  264.70    7.23
  -9   1  -5  257.91    9.60
  -9   1  -5  245.76   11.70
  -9  -1  -5  244.70   15.28
   9  -1   5  265.33    6.96
  -9  -1  -5  249.59   10.82
   9  -1   5  241.17   10.89
   9  -1   5  233.02   10.20
   9   1   6  229.53   10.02
  -9   1  -6  245.08   14.27
   9   1   6  246.66    7.45
  -9   1  -6  240.73    9.11
  -9  -1  -6  242.86    7.31
   9  -1   6  229.37    6.75
   9  -1   6  229.28    4.90
  -9  -1  -6  238.19    4.82
  -9  -1  -6  235.59    7.49
   9  -1   6  252.68   10.11
   9   1   7   -4.02    5.10
  -9   1  -7    1.35    3.57
   9   1   7   -2.04    4.63
  -9   1  -7    5.27    5.68
  -9  -1  -7    1.71    3.08
   9  -1   7    0.56    2.33
   9  -1   7    0.15    1.02
  -9  -1  -7    0.12    1.03
  -9  -1  -7   -0.09    2.43
   9  -1   7    1.84    1.98
   9   1   8  112.33    9.68
  -9   1  -8  115.35   11.14
   9   1   8  109.23    9.38
  -9   1  -8  102.63    7.48
  -9  -1  -8  102.65    7.21
   9  -1   8  112.29    6.52
   9  -1   8  107.72    3.84
  -9  -1  -8  101.60    4.40
  -9  -1  -8  111.24    6.24
   9  -1   8  105.76    7.11
  -9   1  -9  323.60   12.21
  -9   1  -9  340.60   16.62
   9   1   9  331.16   13.51
   9   1   9  324.13   14.14
   9  -1   9  322.50   11.90
   9  -1   9  324.27   12.04
   9  -1   9  323.83    9.32
  -9  -1  -9  320.24   10.88
  -9  -1  -9  346.42   16.59
  -9   1 -10   36.65    8.47
  -9   1 -10   27.94    5.59
   9   1  10   33.32   12.68
   9   1  10   30.31    9.48
   9  -1  10   33.26    6.12
   9  -1  10   33.86   10.29
   9  -1  10   29.79    2.60
  -9  -1 -10   26.79   10.29
  -9  -1 -10   45.17   12.18
  -9   1 -11  164.70   12.10
   9   1  11  145.33   13.74
   9   1  11  164.30   22.27
  -9   1 -11  166.65   10.64
  -9  -1 -11  173.79   11.60
   9  -1  11  165.98    9.38
   9  -1  11  164.82    9.97
  -9  -1 -11  165.00    6.90
  -9   1 -12   -0.81    3.76
   9   1  12    3.34    6.38
   9   1  12   -2.69    5.32
  -9   1 -12   -0.71    5.51
  -9  -1 -12    0.36    2.34
   9  -1  12    5.50    4.49
   9  -1  12   -4.08    5.21
  -9  -1 -12    0.99    2.96
  -9   1 -13   46.90    6.99
   9   1  13   45.04    8.88
   9   1  13   42.97   11.72
  -9   1 -13   41.22   13.21
  -9  -1 -13   55.70   17.36
   9  -1  13   40.87    6.08
   9  -1  13   45.76   13.76
  -9  -1 -13   38.77   12.30
  -9   1 -14   43.27   18.66
   9   1  14   52.23   11.12
   9   1  14   38.17   20.02
  -9   1 -14   54.63    9.50
  -9  -1 -14   50.66   15.93
   9  -1  14   42.47    5.64
   9  -1  14   38.78   16.83
  -9  -1 -14   36.70   12.97
   9   1  15    4.32    4.45
  -9   1 -15    2.77    6.95
   9   1  15    0.63    5.42
  -9   1 -15   11.42    6.15
   9  -1  15   -0.11    5.64
  -9  -1 -15    3.25    1.56
  -9  -1 -15    5.09    4.70
   9   1  16   10.14    8.38
  -9   1 -16    6.67    6.30
   9   1  16   11.86    8.43
  -9   1 -16    2.83    7.57
  -9  -1 -16    5.01    3.24
   9  -1  16    6.46    3.65
   9   1  17    3.99    5.28
  -9   1 -17    7.26    4.31
   9   1  17   15.68    8.88
  -9   1 -17   10.80    8.41
  -9  -1 -17   10.83    5.39
   9  -1  17   11.73   11.49
  -9   1 -18   -0.86    4.66
  -9   1 -18    3.30    6.07
   9   1  18    5.34    5.75
   9  -1  18   -1.08    6.57
  -9  -1 -18    2.99    5.43
  -9   1 -19   -1.62    4.35
  -9   1 -19    5.53    4.20
   9   1  19   -5.00    5.52
   9  -1  19    7.22    7.46
  -9  -1 -19    1.50    4.02
   9  -3 -22    0.16    2.38
   9  -3 -22    3.33    3.48
  -9  -3  22    5.07    4.00
  -9  -3  22    3.35    2.69
  -9   3  21    1.91    5.92
   9   3 -21    4.24    5.96
   9  -3 -21    2.82    1.77
  -9  -3  21    2.54    2.49
   9  -3 -21    1.10    3.07
  -9  -3  21    4.99    6.24
  -9   3  20    3.86    4.96
   9   3 -20   -4.62    4.52
   9  -3 -20    2.52    4.73
  -9  -3  20    1.65    4.08
   9  -3 -20    0.78    2.23
  -9  -3  20    1.93    2.82
  -9   3  19   37.03   15.37
   9   3 -19   33.33    7.96
   9  -3 -19   25.63   18.95
  -9  -3  19   30.57   13.24
   9  -3 -19   26.83   16.74
  -9  -3  19   24.50   15.30
  -9   3  18   51.80   26.10
   9   3 -18   55.63    8.13
   9  -3 -18   51.67   12.93
  -9  -3  18   55.10   10.00
   9  -3 -18   63.47    7.98
  -9  -3  18   43.04   26.75
  -9   3  17   11.33    9.52
   9   3 -17   11.58    4.54
   9  -3 -17    9.47    4.81
  -9  -3  17   11.93    5.00
   9  -3 -17   10.26    4.81
  -9  -3  17    7.60    4.05
  -9   3  16  128.78   32.44
   9   3 -16  111.83   10.61
   9  -3 -16  115.87   19.35
  -9  -3  16  115.03   14.29
   9  -3 -16  100.94    7.62
  -9  -3  16  101.30   20.49
  -9   3  15  314.05   26.34
   9   3 -15  351.57   13.70
   9  -3 -15  343.54   22.11
  -9  -3  15  337.36   14.88
   9  -3 -15  321.57   16.13
  -9  -3  15  337.39   32.58
   9   3 -14  306.63   12.68
   9   3 -14  289.52    6.97
  -9   3  14  326.30   15.65
   9  -3 -14  300.85    9.73
   9  -3 -14  318.05   13.93
  -9  -3  14  293.71    9.33
  -9  -3  14  293.02   17.07
   9   3 -13    5.25    4.92
   9   3 -13    3.12    2.02
  -9   3  13    2.82    6.81
   9  -3 -13    5.64    3.70
   9  -3 -13    5.90    4.69
  -9  -3  13    4.77    2.02
  -9  -3  13    3.92    4.78
  -9   3  12   83.68   11.10
   9   3 -12   81.58    8.45
   9   3 -12   78.76    3.96
   9  -3 -12   84.40    5.08
  -9  -3  12   73.67    3.59
  -9  -3  12   82.29    8.14
   9  -3 -12   85.07    8.16
  -9  -3  12   76.13   13.69
  -9   3  11  345.63   15.15
   9   3 -11  336.19   13.78
   9   3 -11  322.38    9.48
   9  -3 -11  330.32   17.86
  -9  -3  11  326.91    9.93
  -9  -3  11  337.08   11.10
   9  -3 -11  334.69   14.49
  -9  -3  11  321.10   12.58
  -9   3  10   71.23   10.48
   9   3 -10   63.01    8.07
   9   3 -10   60.43    4.69
   9  -3 -10   62.08    5.63
  -9  -3  10   60.49    4.34
  -9  -3  10   63.41    8.13
   9  -3 -10   66.04   16.11
  -9  -3  10   62.99   17.21
   9   3  -9   49.23    7.18
   9   3  -9   69.57    9.52
   9   3  -9   62.34    3.69
  -9   3   9   77.12   11.09
   9  -3  -9   65.80    7.82
  -9  -3   9   66.93    4.52
   9  -3  -9   67.30    6.29
  -9  -3   9   64.15    9.74
  -9  -3   9   47.95   19.22
   9  -3  -9   60.60    2.16
  -9   3   8   13.10    4.43
   9   3  -8   15.76    9.60
  -9   3   8    8.34    8.21
   9   3  -8   16.47    2.54
   9   3  -8    8.88    5.63
  -9  -3   8   24.73    7.80
   9  -3  -8   16.39    7.21
  -9  -3   8   16.02    6.57
   9  -3  -8   20.88    7.98
   9  -3  -8   15.87    1.99
  -9   3   7  156.19   16.01
  -9   3   7  101.04    3.97
   9   3  -7  134.91   14.34
   9   3  -7   99.20    6.42
   9   3  -7  131.06    5.95
  -9   3   7  116.69    4.62
  -9  -3   7   96.36    5.02
   9  -3  -7  140.64   21.87
   9  -3  -7  103.21    4.11
  -9  -3   7  130.27   20.33
  -9  -3   7  117.53    7.95
   9  -3  -7   99.27    3.96
  -9   3   6   69.94    9.15
  -9   3   6   56.59    1.93
   9   3  -6   62.33   10.76
   9   3  -6   73.90    7.93
   9   3  -6   61.08    3.66
  -9   3   6   59.77    2.36
  -9  -3   6   60.93    4.63
   9  -3  -6   62.67    6.45
   9  -3  -6   62.04    7.03
  -9  -3   6   65.52   16.10
  -9  -3   6   64.94    4.07
   9  -3  -6   58.21    3.17
  -9   3   5   71.06   11.22
  -9   3   5   66.16    2.19
   9   3  -5   63.07    7.39
   9   3  -5   57.84    5.95
   9   3  -5   61.31    4.35
  -9   3   5   62.46    2.97
  -9  -3   5   54.37    4.58
   9  -3  -5   70.08    5.93
   9  -3  -5   70.94    3.60
  -9  -3   5   64.09   10.23
  -9  -3   5   66.31    2.46
  -9   3   4   94.03    2.94
  -9   3   4   91.70    3.14
   9   3  -4   90.60    8.59
  -9   3   4   98.62    8.65
   9   3  -4  103.07    6.55
  -9   3   4   93.12    3.93
  -9  -3   4   85.00    5.35
   9  -3  -4  105.57   10.89
   9  -3  -4   94.73    3.70
  -9  -3   4  100.10    6.35
  -9  -3   4  104.86    2.05
   9   3  -3    0.44    4.26
  -9   3   3   -0.69    2.41
  -9   3   3   -0.07    0.90
  -9   3   3   -0.12    1.30
  -9   3   3    0.20    5.59
  -9  -3   3    0.57    4.06
  -9  -3   3   -0.44    3.59
   9  -3  -3   -3.24    3.00
  -9  -3   3    0.49    1.53
   9  -3  -3    0.34    1.11
   9   3  -2  503.86   13.27
  -9   3   2  485.31    6.96
  -9   3   2  482.38    9.16
  -9   3   2  471.67    7.80
   9   3  -2  475.40    8.55
  -9   3   2  491.13    8.01
  -9  -3   2  463.04   10.25
   9  -3  -2  543.73   10.88
  -9  -3   2  492.57    9.89
  -9  -3   2  459.46   10.38
   9  -3  -2  482.53    8.83
  -9   3   1    5.69    3.11
  -9   3   1    5.33    2.59
  -9   3   1    7.15    4.09
  -9   3   1    4.95    3.77
  -9   3   1    3.35    2.08
   9   3  -1    6.79    6.46
   9   3  -1    5.28    3.02
   9   3  -1    4.10    1.67
  -9  -3   1    4.56    2.31
  -9  -3   1    4.01    3.84
   9  -3  -1    6.28    3.93
   9  -3  -1    6.50    4.27
  -9   3   0  141.38    5.14
   9   3   0  144.87    4.70
  -9   3   0  144.00    5.08
   9   3   0  142.77    5.11
  -9   3   0  142.55    3.04
   9   3   0  150.86   10.60
  -9   3   0  151.91   11.92
   9  -3   0  135.07    4.04
  -9  -3   0  150.88    8.38
  -9  -3   0  148.87    5.38
   9  -3   0  147.18    4.83
  -9   3  -1  131.10    7.95
   9   3   1  127.10   11.03
  -9   3  -1  111.68    4.79
  -9   3  -1  112.84    8.24
  -9   3  -1  112.24    2.67
   9   3   1  113.07    5.52
   9   3   1  115.98    4.06
  -9  -3  -1  118.52   14.00
  -9  -3  -1  116.23    4.76
  -9  -3  -1  114.83    8.78
   9  -3   1  108.36    5.63
   9  -3   1  107.45    4.08
  -9   3  -2   63.00    2.67
  -9   3  -2   61.71    4.21
   9   3   2   62.44    4.84
  -9   3  -2   65.37    8.30
   9   3   2   62.51   10.99
   9   3   2   65.70   11.06
  -9  -3  -2   61.51    6.14
   9  -3   2   63.83    4.89
  -9  -3  -2   54.30    4.05
  -9  -3  -2   67.54    6.85
   9  -3   2   56.01    4.12
   9  -3   2   61.27    3.65
  -9   3  -3   86.68    2.43
  -9   3  -3   80.31    5.16
   9   3   3   87.90    6.14
  -9   3  -3   91.08    9.86
   9   3   3   82.70   10.16
   9   3   3   83.71    9.58
  -9  -3  -3   89.92   11.02
   9  -3   3   90.21    5.46
  -9  -3  -3   91.35    5.06
  -9  -3  -3   92.61    7.59
   9  -3   3   90.86    4.91
   9  -3   3   80.95    4.39
   9   3   4   18.64   12.86
  -9   3  -4   12.66    5.22
  -9   3  -4   19.59   10.59
  -9   3  -4    1.08    1.08
   9   3   4    8.69    4.84
   9   3   4   -0.11    1.29
  -9  -3  -4    9.10    7.93
  -9  -3  -4    4.69    3.43
  -9  -3  -4    0.54    0.85
   9  -3   4   28.98    6.88
   9  -3   4    0.19    0.28
   9   3   5   20.99    5.15
  -9   3  -5   15.22    5.04
   9   3   5   15.13    9.18
  -9   3  -5   14.77    8.77
   9   3   5   21.54    7.70
  -9  -3  -5   22.93    6.86
  -9  -3  -5   25.06   14.59
   9  -3   5   26.96    3.91
   9   3   6   65.72    9.96
  -9   3  -6   71.59   10.62
   9   3   6   73.27   13.53
  -9   3  -6   80.36   11.28
   9   3   6   63.90    2.93
  -9  -3  -6   69.55    3.05
  -9  -3  -6   75.13   11.53
   9  -3   6   72.24    6.50
   9   3   7  208.30   15.00
  -9   3  -7  211.26    8.57
   9   3   7  217.96   14.60
  -9   3  -7  228.41   13.31
   9  -3   7  207.40    9.01
  -9  -3  -7  226.25    6.92
  -9  -3  -7  223.77   14.64
   9   3   8  182.64    7.61
  -9   3  -8  189.02    8.11
   9   3   8  192.58   14.74
  -9   3  -8  211.62   12.97
  -9  -3  -8  200.73   10.50
  -9  -3  -8  172.32    2.86
  -9  -3  -8  186.40    5.58
   9  -3   8  192.31    8.95
   9   3   9    2.93    3.58
  -9   3  -9    3.12    3.06
   9   3   9    7.35    8.58
  -9   3  -9   -0.69    5.80
   9  -3   9    4.05    2.51
  -9  -3  -9    2.33    1.30
  -9  -3  -9    7.39    3.53
   9   3  10   -3.76    4.40
  -9   3 -10    0.55    3.42
   9   3  10   12.79   11.81
  -9   3 -10    6.68    8.71
  -9  -3 -10    0.97    2.81
   9  -3  10   -5.85    4.83
   9   3  11    9.41    4.43
  -9   3 -11   10.71    5.10
   9   3  11   35.40   13.54
  -9   3 -11   21.55   10.40
  -9  -3 -11   12.02    4.11
   9  -3  11   16.38    6.08
   9   3  12   59.91    9.73
  -9   3 -12   62.60    8.06
   9   3  12   72.10   13.00
  -9   3 -12   56.96   12.05
  -9  -3 -12   65.18   22.01
   9  -3  12   59.11    6.80
   9   3  13  189.81   14.41
  -9   3 -13  203.06    8.99
   9   3  13  212.46   15.93
  -9   3 -13  210.77   12.69
  -9  -3 -13  212.34   18.50
   9  -3  13  203.64   10.22
   9   3  14    7.16    5.50
  -9   3 -14    9.04    5.00
   9   3  14   15.72   10.71
  -9   3 -14   14.90    9.71
  -9  -3 -14    8.49    8.10
   9  -3  14   10.18    7.79
   9   3  15    4.96    5.10
  -9   3 -15    6.35    4.41
   9   3  15   14.77   13.19
  -9   3 -15    6.31    9.99
  -9  -3 -15    9.67    6.35
   9  -3  15    8.61    9.33
   9   3  16    4.44    4.46
  -9   3 -16   11.24    6.25
   9   3  16    8.52   12.60
  -9   3 -16   -2.44    6.94
  -9  -3 -16    4.37    5.75
   9  -3  16    6.41    6.15
   9   3  17    3.46    4.72
  -9   3 -17   -0.34    3.65
   9   3  17   12.49   11.64
  -9   3 -17    7.85    7.89
  -9  -3 -17   -3.72    6.32
   9  -3  17    0.08    5.47
   9   3  18    1.60    3.57
  -9   3 -18    2.02    2.98
   9   3  18    5.25    7.90
  -9   3 -18   -2.44    5.87
  -9  -3 -18    2.37    3.83
   9  -3  18   -5.39    5.79
   9   3  19    1.24    6.96
  -9   3 -19    0.23    5.48
   9  -5 -20    0.85    2.00
  -9   5  19    1.06    3.47
   9  -5 -19    1.10    3.71
   9   5 -18    3.98    7.47
  -9   5  18    3.14    3.89
   9  -5 -18    0.12    2.03
   9  -5 -18    0.69    1.63
  -9  -5  18    1.44    3.17
   9   5 -17    0.08    5.42
  -9   5  17   -0.83    4.83
   9  -5 -17    3.47    3.85
   9  -5 -17    5.28    2.72
  -9  -5  17    4.89    4.33
   9   5 -16    6.10    4.83
  -9   5  16    5.61    5.68
   9  -5 -16    0.78    4.47
   9  -5 -16    5.87    2.90
  -9  -5  16    3.81    5.10
  -9   5  15   11.43   11.11
   9   5 -15    9.41    6.77
   9  -5 -15    3.65    3.69
  -9  -5  15    2.27    3.72
   9  -5 -15    3.24    5.60
  -9  -5  15    2.90    5.04
  -9   5  14   36.15   12.80
   9   5 -14   19.79    8.99
   9  -5 -14   18.95    9.31
  -9  -5  14   23.91   10.42
   9  -5 -14   17.67   10.67
  -9  -5  14   28.18   10.29
  -9   5  13   13.32    8.58
   9   5 -13    6.92    6.13
   9  -5 -13    7.31    4.90
  -9  -5  13    7.44    3.52
   9  -5 -13    5.82    3.47
  -9  -5  13    3.56    5.56
  -9   5  12   65.94   12.08
   9   5 -12   61.04   11.61
   9  -5 -12   56.94    9.61
  -9  -5  12   49.30    8.05
   9  -5 -12   67.83    7.88
  -9  -5  12   62.62   19.20
  -9   5  11   30.80   10.88
   9   5 -11   24.85   13.36
   9  -5 -11   29.67   12.92
  -9  -5  11   25.94    7.82
   9  -5 -11   26.39   11.11
  -9  -5  11   30.77   14.99
  -9   5  10   39.01   12.59
   9   5 -10   31.78   11.33
   9  -5 -10   41.21   16.03
  -9  -5  10   30.25   11.66
   9  -5 -10   28.32   13.16
  -9  -5  10   32.99   11.68
   9   5  -9   15.54    8.31
   9   5  -9   12.73    3.03
  -9   5   9   11.18   10.29
   9  -5  -9   16.37    4.63
   9  -5  -9   20.89    9.03
  -9  -5   9    0.79    2.08
  -9  -5   9   10.60    5.82
   9   5  -8   46.54   14.20
   9   5  -8   38.52    4.89
  -9   5   8   36.52   10.14
   9  -5  -8   33.32   16.26
   9  -5  -8   40.53   15.52
  -9  -5   8   41.70    3.86
  -9  -5   8   42.15   14.25
   9   5  -7   -1.73    7.34
   9   5  -7    3.19    2.06
  -9   5   7   15.55   12.03
  -9   5   7    1.04    1.02
   9  -5  -7    1.54    3.12
   9  -5  -7    2.88    4.88
  -9  -5   7    0.32    1.66
  -9  -5   7    4.53    4.40
   9   5  -6   74.47   11.10
   9   5  -6   63.43    5.19
  -9   5   6   77.82   11.20
  -9   5   6   72.84    3.32
   9  -5  -6   63.19    4.74
   9  -5  -6   80.67   17.63
  -9  -5   6   52.02    3.45
  -9  -5   6   77.97   20.12
  -9   5   5   47.19   10.60
   9   5  -5   44.68   10.95
  -9   5   5   45.25    7.25
   9   5  -5   51.18    7.69
   9  -5  -5   41.95    9.77
  -9  -5   5   50.13   18.80
   9  -5  -5   48.70   22.56
   9   5  -4   17.80    7.79
   9   5  -4   37.97   10.82
   9   5  -4   31.95    7.75
  -9   5   4   38.76    9.40
  -9   5   4   34.36    9.54
   9  -5  -4   25.50   10.75
   9  -5  -4   24.83   11.32
  -9  -5   4   29.51   11.06
  -9   5   3   41.88   12.17
   9   5  -3   45.22   11.56
  -9   5   3   47.76   15.29
   9   5  -3   49.40    8.27
   9   5  -3   26.83    2.20
   9   5  -3   35.33    3.67
   9  -5  -3   42.72   16.37
  -9  -5   3   45.15    7.21
   9  -5  -3   35.07   17.17
   9   5  -2  787.02   20.54
  -9   5   2  814.70   22.84
   9   5  -2  807.45   24.26
  -9   5   2  818.91   24.08
  -9   5   2  821.16   23.30
   9  -5  -2  802.28   22.59
  -9  -5   2  844.73   27.70
  -9  -5   2  849.42   23.66
  -9   5   1   13.13    7.53
  -9   5   1   15.52    6.58
   9   5  -1    8.65    2.21
   9   5  -1   18.94    9.52
   9   5  -1    4.53    3.43
   9  -5  -1   11.08    4.17
   9  -5  -1   13.53    6.86
  -9  -5   1   18.74    7.89
  -9  -5   1   22.14    6.14
  -9   5   0  566.96   10.75
   9   5   0  616.53   16.91
   9   5   0  563.12    6.90
  -9   5   0  630.25   11.74
  -9  -5   0  668.99   13.62
   9  -5   0  612.71    9.96
   9  -5   0  648.44   15.27
  -9  -5   0  619.48   11.71
  -9   5  -1  432.89   11.17
  -9   5  -1  434.69   10.33
   9   5   1  379.76    6.55
   9   5   1  436.35   15.88
   9   5   1  403.73    5.49
   9  -5   1  424.50   13.45
   9  -5   1  419.29    9.78
  -9  -5  -1  391.84    9.76
  -9  -5  -1  474.55   12.35
  -9   5  -2  172.37   10.07
  -9   5  -2  189.82    9.64
   9   5   2  187.69   13.93
  -9   5  -2  187.73   10.34
   9   5   2  169.82   11.63
   9   5   2  160.48    4.43
   9  -5   2  177.65    7.28
  -9  -5  -2  176.01   10.28
  -9  -5  -2  176.90    8.94
   9   5   3   84.71   13.30
  -9   5  -3   85.07    8.57
  -9   5  -3   86.09    6.03
   9   5   3   70.77   13.56
  -9   5  -3   87.41    9.95
  -9  -5  -3   90.30   16.34
   9  -5   3   89.67    7.38
  -9  -5  -3   84.89   11.37
  -9   5  -4    3.56    2.60
  -9   5  -4    4.07    5.50
   9   5   4   20.00   13.84
   9   5   4    0.95    2.28
  -9   5  -4   11.95    7.60
  -9  -5  -4    1.26    2.48
   9  -5   4    0.61    4.03
  -9  -5  -4    0.74    1.48
   9   5   5  109.64   12.84
  -9   5  -5  108.40    7.97
   9   5   5  108.90   15.64
  -9   5  -5  126.05   14.58
   9  -5   5  107.28    8.53
  -9  -5  -5  108.27    4.80
  -9  -5  -5  110.19   18.89
   9   5   6    7.65    3.93
  -9   5  -6    2.86    3.62
   9   5   6    2.63    9.73
  -9   5  -6   12.33   11.28
  -9  -5  -6   14.76    6.65
   9  -5   6   -2.25    4.46
   9   5   7   -0.17    1.62
  -9   5  -7   -0.74    3.49
   9   5   7   -1.94   10.33
  -9   5  -7    5.71    7.71
  -9  -5  -7    4.30    3.29
   9  -5   7   -1.66    4.84
   9   5   8   17.51    5.29
  -9   5  -8   17.61    5.06
   9   5   8    6.75   10.51
  -9   5  -8   30.17   11.05
  -9  -5  -8   18.25    7.67
   9  -5   8   16.21    8.81
   9   5   9    0.44    3.19
  -9   5  -9    1.27    3.58
   9   5   9   -1.06    9.95
  -9   5  -9   -2.16    8.20
  -9  -5  -9    2.19    7.99
   9  -5   9   -1.32    4.62
   9   5  10   39.83   17.03
  -9   5 -10   61.55    7.25
   9   5  10   64.50   13.78
  -9   5 -10   67.62   13.55
  -9  -5 -10   60.43   22.69
   9  -5  10   63.17    6.73
   9   5  11   51.46   13.89
  -9   5 -11   56.57    7.49
   9   5  11   82.98   17.01
  -9   5 -11   58.86   13.50
  -9  -5 -11   50.20    9.09
   9  -5  11   44.84   20.63
   9   5  12    0.81    2.72
  -9   5 -12    3.04    4.76
   9   5  12    7.73   14.58
  -9   5 -12   -3.12    7.63
  -9  -5 -12    3.22    5.58
   9  -5  12    4.55    6.27
   9   5  13    5.91    4.93
  -9   5 -13    6.80    3.94
   9   5  13    7.69   10.64
  -9   5 -13   24.62   12.86
  -9  -5 -13    8.79    3.97
   9  -5  13    3.11    3.56
   9   5  14    2.55    3.76
  -9   5 -14    7.35    4.75
   9   5  14    1.42   10.05
  -9   5 -14    4.06    7.14
  -9  -5 -14    3.02    5.57
   9  -5  14    6.48    4.47
   9   5  15    8.14    8.58
  -9   5 -15   16.60    5.72
   9   5  15   39.24   18.81
  -9   5 -15   14.60   11.21
  -9  -5 -15   12.92    6.51
   9  -5  15    7.60    7.62
  -9   5 -16   44.64   14.86
   9   5  16   23.92   16.41
  -9  -5 -16   23.04   21.75
   9  -5  16   57.28   10.55
   9   5  17    9.43    7.48
  -9   7  15    2.11    5.59
   9   7 -14   33.11   11.91
  -9   7  14   14.23   13.13
   9   7 -13   18.94    7.70
  -9   7  13   20.64   13.11
  -9   7  13   23.60    7.92
  -9  -7  13   10.95   11.26
   9   7 -12   81.38   10.45
  -9   7  12  111.53   18.43
  -9   7  12   81.06   11.68
  -9  -7  12   52.52   28.05
   9   7 -11   22.84   10.07
  -9   7  11   13.46   12.81
  -9   7  11   30.13   10.01
  -9  -7  11   15.37   11.29
   9   7 -10    0.77    5.39
  -9   7  10    6.98    4.71
  -9  -7  10    4.87    3.58
   9   7  -9    9.69    9.39
  -9   7   9    8.61    7.99
  -9  -7   9   12.23    8.59
   9   7  -8    1.87    6.24
  -9   7   8   11.02    9.32
  -9  -7   8    7.36    7.37
   9   7  -7  146.70   15.84
  -9   7   7  121.74   45.80
  -9   7   7  126.36   12.05
  -9  -7   7  104.17   26.60
   9   7  -6   49.02   15.20
  -9   7   6   59.68   14.94
  -9   7   6   61.27   11.46
  -9  -7   6   47.69   19.98
   9   7  -5    2.94    6.99
  -9   7   5    2.43    7.12
  -9   7   5    5.30    5.38
  -9  -7   5    2.15    3.49
   9   7  -4   32.08   12.69
   9   7  -4   28.30    5.86
  -9   7   4   42.20   15.48
  -9   7   4   45.95   10.82
  -9  -7   4   36.12    9.26
   9   7  -3   58.79   12.59
   9   7  -3   63.46    9.28
  -9   7   3   56.95   25.21
  -9   7   3   67.05   11.20
  -9  -7   3   56.31   14.46
   9   7  -2    4.64    7.22
   9   7  -2   11.64    9.44
  -9   7   2    8.26    6.28
  -9   7   2   10.51   10.65
  -9   7   2   11.62    4.42
  -9  -7   2    5.18    4.55
  -9   7   1    6.45    4.43
   9   7  -1   19.52   11.24
   9   7  -1   20.37    9.13
  -9   7   1   15.37    7.11
  -9   7   1   15.56    8.58
  -9   7   1   23.53    6.15
  -9  -7   1   10.75    5.06
  -9   7   0   44.02   33.10
  -9   7   0   52.30    6.39
   9   7   0   65.38   11.92
  -9   7   0   57.86    7.24
  -9   7   0   56.63    8.18
  -9  -7   0   52.02   13.07
  -9  -7   0   44.88   25.44
  -9   7  -1  101.98    9.24
  -9   7  -1   99.42    6.88
   9   7   1   85.18   11.35
  -9   7  -1   95.52    9.42
  -9  -7  -1  109.44    8.72
  -9   7  -2   61.56    9.04
  -9   7  -2   46.12    6.94
   9   7   2   54.64   12.94
   9  -7   2   15.31   12.45
  -9  -7  -2   40.55   17.79
  -9   7  -3   15.35    8.34
  -9   7  -3   16.61    5.11
   9   7   3   19.51   13.48
   9  -7   3    3.19    2.84
  -9  -7  -3   12.98    7.21
  -9   7  -4   30.31   10.85
  -9   7  -4   11.44    4.84
   9   7   4   11.39    8.93
   9  -7   4    9.62    6.72
  -9  -7  -4   16.65    9.32
  -9   7  -5   -1.05    5.89
  -9   7  -5    1.37    4.08
   9   7   5    1.72    9.06
   9  -7   5    1.91    2.77
  -9  -7  -5    1.47    4.20
  -9   7  -6    1.61    6.33
  -9   7  -6    3.61    3.15
   9   7   6    0.96    9.46
   9  -7   6   -2.71    3.66
  -9  -7  -6    0.90    3.22
  -9   7  -7    0.99    5.94
  -9   7  -7    3.26    4.15
   9   7   7    2.46    9.52
   9  -7   7    3.25    3.88
  -9  -7  -7   -3.95    5.74
  -9   7  -8    4.98    6.26
  -9   7  -8    6.14    4.13
   9   7   8   33.42   10.77
   9  -7   8    0.53    3.69
  -9  -7  -8    1.56    2.76
  -9   7  -9    6.15    5.95
  -9   7  -9   10.34    3.85
   9   7   9   25.31   13.93
   9  -7   9    2.24    5.40
  -9  -7  -9    7.79    6.52
   9   7  10   24.72   14.45
  -9   7 -10    6.15    5.82
  -9  -7 -10   19.08    8.40
   9  -7  10    1.93    3.50
  -9   7 -11   16.22    9.79
  -9  -7 -11    6.85    8.71
  -9  -7 -12   26.76   19.55
   9   9  -5    5.21    5.90
   9   9  -4    2.53    4.39
   9   9  -3   44.79   13.95
   9   9  -2   21.47    8.44
   9   9  -1    1.38    4.39
   9   9   0    0.41    4.60
   9   9   1   17.52    7.71
   9   9   2    8.16    6.41
   9   9   3    3.73    4.94
  10   0 -22  304.63   12.96
 -10   0  22  292.64   16.41
  10   0 -21   -3.02    4.00
 -10   0  21    3.93    5.49
  10   0 -20   73.28    7.78
  10   0 -20   68.83    6.01
 -10   0  20   69.07   10.74
 -10   0  20   49.98   12.38
  10   0 -19    4.83    5.02
  10   0 -19    1.33    2.49
 -10   0  19    0.31    2.65
 -10   0  19    1.11    1.36
  10   0 -18  260.01    8.18
  10   0 -18  252.17    7.53
 -10   0  18  254.72   11.68
 -10   0  18  253.45   11.26
  10   0 -17   -0.05    4.03
  10   0 -17   -0.10    3.25
 -10   0  17   -3.36    5.92
 -10   0  17    0.01    1.53
  10   0 -16    2.26    3.35
  10   0 -16    1.23    3.38
 -10   0  16    3.89    3.36
 -10   0  16    1.78    3.26
  10   0 -15    2.25    3.79
  10   0 -15    2.07    3.42
 -10   0  15   -2.37    5.27
 -10   0  15   -1.01    3.58
  10   0 -14  849.64   14.08
  10   0 -14  849.86   12.26
 -10   0  14  849.75   20.43
 -10   0  14  847.46   14.20
  10   0 -13    1.49    4.02
  10   0 -13    0.47    3.14
 -10   0  13    5.09    6.11
 -10   0  13    0.54    4.00
  10   0 -12   21.46    5.39
  10   0 -12   18.47    7.99
 -10   0  12   20.15    9.11
 -10   0  12   24.75    9.45
  10   0 -11   -1.82    2.98
  10   0 -11   -1.50    4.20
 -10   0  11    4.08    3.94
 -10   0  11    1.48    2.96
  10   0 -10  717.59   11.65
  10   0 -10  761.46   12.53
 -10   0  10  778.67   14.32
 -10   0  10  725.96   12.57
  10   0  -9   -2.68    3.24
  10   0  -9   -2.64    3.15
 -10   0   9   -0.15    4.23
 -10   0   9   -2.49    3.49
  10   0  -9   -0.57    2.01
 -10   0   8  374.20    8.83
  10   0  -8  408.51    8.18
 -10   0   8  379.72    6.96
 -10   0   8  393.72    9.91
 -10   0   8  388.46    8.55
  10   0  -8  381.80    6.81
  10   0  -7   -2.75    3.11
 -10   0   7   -1.13    3.54
  10   0  -7   -2.98    3.13
 -10   0   7    0.56    2.31
 -10   0   7   -2.60    4.73
  10   0  -7    2.80    5.94
 -10   0   7    1.10    2.55
  10   0  -7   -1.15    2.21
  10   0  -6  689.72    9.52
 -10   0   6  678.63    8.82
  10   0  -6  666.81    9.21
 -10   0   6  695.99    8.01
 -10   0   6  699.62   11.53
  10   0  -6  689.65   10.95
 -10   0   6  702.04    9.56
  10   0  -6  663.72    7.76
  10   0  -5   -4.77    3.32
 -10   0   5   -1.73    3.64
  10   0  -5   -2.27    3.35
 -10   0   5   -1.42    2.52
 -10   0   5   -1.33    4.63
  10   0  -5    0.74    3.86
 -10   0   5   -3.46    3.66
  10   0  -5   -0.52    1.86
  10   0  -4   73.82    6.41
 -10   0   4   58.32    6.26
  10   0  -4   62.53    5.25
 -10   0   4   59.42    4.09
 -10   0   4   55.84    5.98
  10   0  -4   56.10    6.04
 -10   0   4   66.72   10.05
  10   0  -4   58.90    8.18
  10   0  -3   -0.19    2.62
  10   0  -3   -2.21    3.38
  10   0  -3   -4.53    3.64
 -10   0   3   -1.58    2.86
 -10   0   3   -1.04    2.21
 -10   0   3   -4.88    4.35
 -10   0   3   -1.88    3.30
  10   0  -3   -4.42    2.73
 -10   0   2  285.42   14.01
  10   0  -2  255.23    9.31
  10   0  -2  249.40   10.78
 -10   0   2  260.10   10.24
  10   0  -2  265.45   11.10
 -10   0   2  257.39    9.66
 -10   0   2  257.11   11.30
  10   0  -2  257.66   10.56
 -10   0   1    2.06    1.80
  10   0  -1    2.70    3.37
  10   0  -1   -2.62    3.84
 -10   0   1    1.48    4.17
  10   0  -1   -3.47    5.09
 -10   0   1    3.83    3.76
 -10   0   1    0.32    4.85
  10   0  -1    3.38    3.27
 -10   0   0  414.32    8.57
  10   0   0  411.77    7.75
  10   0   0  428.50    9.71
 -10   0   0  424.04    9.34
  10   0   0  425.83    9.64
 -10   0   0  416.86    9.97
 -10   0   0  410.55   12.69
  10   0   0  399.99   10.71
 -10   0  -1    2.76    3.59
  10   0   1    3.50    3.75
  10   0   1    6.55    5.11
 -10   0  -1    5.05    3.89
  10   0   1    0.64    4.99
 -10   0  -1    7.74    4.15
 -10   0  -1   14.45    6.53
  10   0   1    1.67    3.88
 -10   0  -2  582.12   19.69
  10   0   2  585.20    7.64
  10   0   2  590.73    9.60
 -10   0  -2  586.97    8.82
  10   0   2  613.11    9.69
 -10   0  -2  569.92    7.57
 -10   0  -2  575.37   10.84
  10   0   2  594.94    8.77
 -10   0  -3   -0.17    3.17
  10   0   3    1.07    1.39
  10   0   3   -4.09    3.82
 -10   0  -3    0.91    2.96
  10   0   3    3.10    3.68
 -10   0  -3   -1.62    2.72
 -10   0  -3   -0.91    3.75
  10   0   3   -0.55    3.38
 -10   0  -4 1019.40   16.41
  10   0   4  975.37   13.94
  10   0   4  951.06   15.87
 -10   0  -4  977.89   15.45
  10   0   4  965.47   15.09
 -10   0  -4  934.03   16.62
 -10   0  -4  962.73   15.20
  10   0   4  955.45   15.80
 -10   0  -5   -0.36    2.95
  10   0   5    0.52    4.05
 -10   0  -5   -0.87    3.73
  10   0   5    2.37    3.29
 -10   0  -5    1.37    1.52
 -10   0  -5    2.08    1.18
 -10   0  -6 1491.03   19.48
  10   0   6 1442.23   20.22
  10   0   6 1560.78   23.35
  10   0   6 1593.58   21.31
 -10   0  -6 1551.43   21.67
 -10   0  -7   -0.16    3.37
  10   0   7   -0.05    1.28
  10   0   7    4.71    4.26
  10   0   7    3.06    3.09
 -10   0  -7   -1.06    3.86
 -10   0  -8   20.09   10.47
  10   0   8   21.65    7.54
  10   0   8   29.27    9.03
 -10   0  -8   23.76    5.83
 -10   0  -9    2.57    3.83
  10   0   9    2.53    5.13
  10   0   9    3.60    3.01
 -10   0  -9    0.59    3.58
 -10   0 -10  182.71    6.92
  10   0  10  195.35   13.16
  10   0  10  182.00    6.96
 -10   0 -10  184.85    8.19
 -10   0 -11   -0.43    3.71
  10   0  11   -2.93    4.97
  10   0  11    1.94    3.37
 -10   0 -11    4.77    3.92
 -10   0 -12  105.08    6.36
  10   0  12   97.21    8.20
  10   0  12  104.59   19.36
 -10   0 -12   99.87    7.35
 -10   0 -13   -3.95    4.71
  10   0  13   -0.12    4.50
  10   0  13   -0.52    5.54
 -10   0 -13    3.15    4.74
 -10   0 -14  176.29   13.01
  10   0  14  149.96   12.59
  10   0  14  162.45   27.95
 -10   0 -14  150.56    9.44
 -10   0 -15   -3.49    5.08
  10   0  15    3.60    5.68
  10   0  15   -3.38    6.74
 -10   0 -15   -0.09    3.55
 -10   0 -16   60.63   25.69
  10   0  16   72.27    9.17
  10   0  16   71.49   16.06
 -10   0 -16   78.15    9.27
 -10   0 -17   -2.59    4.32
  10   0  17    2.14    4.99
 -10   0 -17   -2.24    3.89
 -10   0 -18   71.28   11.06
  10   0  18   52.34   24.83
 -10   0 -19   -1.99    4.47
  10   0  19    3.45    3.58
  10  -2 -23   15.41   16.95
 -10  -2  23   11.03   13.95
  10  -2 -22   26.86   21.48
  10  -2 -22   23.44   19.23
 -10  -2  22   30.17   15.18
 -10  -2  22   43.41   16.25
 -10   2  21    0.83    4.42
  10   2 -21    3.02    5.07
  10  -2 -21   -0.09    3.77
 -10  -2  21    0.55    3.87
  10  -2 -21   -0.96    4.22
 -10  -2  21    2.35    3.37
 -10   2  20   80.24   20.31
  10   2 -20   97.85    8.79
  10  -2 -20   77.05   22.37
 -10  -2  20   97.68    9.11
  10  -2 -20   92.43    7.66
 -10  -2  20   88.53   17.73
 -10   2  19   70.38   28.69
  10   2 -19   76.63   10.22
  10  -2 -19   65.74   13.49
 -10  -2  19   65.91   12.38
  10  -2 -19   67.11   14.69
 -10  -2  19   61.63   15.37
 -10   2  18   42.61   24.83
  10   2 -18   57.40    7.56
  10  -2 -18   27.87   11.80
 -10  -2  18   51.30    6.89
  10  -2 -18   46.82   11.55
 -10  -2  18   39.24   20.98
 -10   2  17   16.70   10.11
  10   2 -17   17.41    7.25
  10  -2 -17   14.38    6.36
 -10  -2  17   17.32    5.56
  10  -2 -17   18.40    4.53
 -10  -2  17   15.59    8.53
 -10   2  16   38.67    6.99
  10   2 -16   47.47    7.91
  10   2 -16   36.02   10.96
 -10   2  16   42.40   18.14
  10  -2 -16   44.77    5.49
 -10  -2  16   47.36   16.44
  10  -2 -16   46.54   15.26
 -10  -2  16   43.15   18.49
 -10   2  15   23.73    7.36
  10   2 -15   27.23    7.97
  10   2 -15   19.89   11.48
 -10   2  15   27.82   13.34
  10  -2 -15   29.42   12.12
 -10  -2  15   31.85    9.88
  10  -2 -15   27.33    8.17
 -10  -2  15   32.04   14.83
 -10   2  14   33.92    8.88
  10   2 -14   35.66    5.68
  10   2 -14   27.38    9.43
 -10   2  14   37.16   18.23
  10  -2 -14   44.02    7.18
 -10  -2  14   41.95    6.19
  10  -2 -14   34.03    8.87
 -10  -2  14   34.60   16.58
 -10   2  13   11.76    4.66
  10   2 -13   16.10    5.84
  10   2 -13    9.04    4.57
 -10   2  13   11.92    8.96
  10  -2 -13   15.83    5.63
 -10  -2  13   11.60    5.64
  10  -2 -13   14.36    6.10
 -10  -2  13   11.19    6.69
  10  -2 -13    8.74    2.59
  10   2 -12   87.23    8.12
  10   2 -12   78.27    6.14
 -10   2  12   74.84    9.42
 -10   2  12   84.29    7.81
  10  -2 -12   90.24    5.94
  10  -2 -12   87.68   13.75
 -10  -2  12   83.36    8.26
 -10  -2  12   76.53   17.98
  10  -2 -12   66.34    4.56
 -10   2  11  321.94   10.40
  10   2 -11  352.28   14.81
 -10   2  11  335.24   14.51
  10   2 -11  349.99   10.50
 -10  -2  11  317.85    9.82
 -10  -2  11  334.88   10.95
  10  -2 -11  340.26   12.57
 -10  -2  11  331.68   13.08
  10  -2 -11  345.07   10.51
  10  -2 -11  320.08    9.21
 -10   2  10   15.28    4.29
  10   2 -10    8.12    5.34
 -10   2  10    2.49    7.01
  10   2 -10   14.13    2.93
 -10  -2  10   17.15    2.68
 -10  -2  10   18.49    6.93
  10  -2 -10    7.94    7.35
 -10  -2  10    7.47    7.42
  10  -2 -10   14.69    5.22
  10  -2 -10   12.58    2.21
  10   2  -9    0.48    2.72
  10   2  -9   15.16    9.30
  10   2  -9    6.24    3.78
 -10   2   9    3.32    2.96
 -10   2   9    8.35    8.57
  10  -2  -9   -1.48    2.31
 -10  -2   9   -0.89    1.78
  10  -2  -9    4.21    6.39
 -10  -2   9   12.45    6.98
 -10  -2   9   -0.98    3.20
  10  -2  -9    0.24    1.08
 -10   2   8   61.77    8.26
 -10   2   8   51.24    2.82
  10   2  -8   52.21    8.50
  10   2  -8   52.11    4.73
  10   2  -8   54.09    3.07
 -10   2   8   53.76    6.74
 -10  -2   8   51.51    3.15
  10  -2  -8   56.60   12.31
  10  -2  -8   58.31    4.06
 -10  -2   8   55.44    8.39
 -10  -2   8   58.26    6.21
  10  -2  -8   52.66    4.65
 -10   2   7    4.63    5.97
 -10   2   7    3.97    2.12
  10   2  -7    2.18    4.47
  10   2  -7    4.31    3.13
  10   2  -7    5.22    2.70
 -10   2   7    2.96    2.55
 -10  -2   7    3.05    2.44
  10  -2  -7    3.06    3.13
  10  -2  -7    2.29    2.68
 -10  -2   7    5.97    4.83
 -10  -2   7    3.67    2.86
  10  -2  -7    3.67    1.69
 -10   2   6   13.93    5.86
 -10   2   6    8.24    2.36
  10   2  -6   17.42    8.48
  10   2  -6    4.31    3.31
  10   2  -6    8.79    3.15
 -10   2   6   12.69    6.60
 -10  -2   6    8.40    4.63
  10  -2  -6    8.81    6.63
  10  -2  -6   11.23    4.16
 -10  -2   6   15.42    5.19
 -10  -2   6   11.18    4.10
  10  -2  -6   12.58    2.75
 -10   2   5  349.14   11.83
 -10   2   5  307.91    5.01
  10   2  -5  324.03   10.72
  10   2  -5  314.29    6.47
  10   2  -5  325.24    8.76
 -10   2   5  318.21    6.08
 -10  -2   5  330.96    7.77
  10  -2  -5  321.55    7.81
  10  -2  -5  311.32    6.61
 -10  -2   5  316.48   13.62
 -10  -2   5  318.96    7.06
  10  -2  -5  310.44    6.19
  10   2  -4   13.35    6.97
 -10   2   4   15.35    3.63
 -10   2   4   12.18    2.91
  10   2  -4   19.74    8.25
 -10   2   4   14.85    6.33
  10   2  -4   13.97    3.42
  10   2  -4    9.32    5.51
 -10   2   4   21.75    8.60
  10   2  -4    7.10    2.93
 -10   2   4   14.61    8.13
  10  -2  -4   16.18    4.50
 -10  -2   4    6.69    4.55
  10  -2  -4   11.88    3.98
 -10  -2   4    8.24    2.36
 -10  -2   4   10.74    6.39
  10  -2  -4   16.85    4.39
 -10   2   3   -1.27    3.12
  10   2  -3    1.66    3.06
  10   2  -3    0.80    4.78
 -10   2   3   -0.04    0.41
 -10   2   3   -1.98    2.33
  10   2  -3   -0.98    2.27
 -10   2   3    1.32    2.58
 -10  -2   3    1.73    2.82
  10  -2  -3    0.59    0.61
  10  -2  -3    0.92    3.71
 -10  -2   3   -3.80    3.06
 -10  -2   3    1.19    4.75
  10  -2  -3   -0.22    2.74
  10  -2  -3    1.79    3.16
 -10   2   2   57.00   16.52
  10   2  -2   55.51    7.08
 -10   2   2   53.24    2.20
 -10   2   2   49.69    2.76
  10   2  -2   57.07    8.68
 -10   2   2   52.58    3.68
  10   2  -2   53.18    9.15
 -10   2   2   52.13    4.21
 -10  -2   2   64.17    9.27
  10  -2  -2   64.54   13.18
 -10  -2   2   64.35    7.67
 -10  -2   2   53.41    5.84
  10  -2  -2   58.66    7.94
  10  -2  -2   51.13    8.16
 -10   2   1  573.98    7.85
 -10   2   1  585.76    9.27
  10   2  -1  629.00   10.53
 -10   2   1  595.35    8.20
  10   2  -1  579.95    7.03
 -10   2   1  584.55    8.93
  10   2  -1  656.38   15.22
 -10   2   1  592.55   10.44
  10   2  -1  581.88    7.68
 -10  -2   1  587.14   11.68
  10  -2  -1  628.61   11.25
 -10  -2   1  613.50   10.18
  10  -2  -1  601.40    9.41
 -10  -2   1  617.64   11.52
  10  -2  -1  582.92   10.48
  10   2   0  489.62    7.74
  10   2   0  506.44    9.06
 -10   2   0  475.54    6.90
 -10   2   0  478.76    7.30
  10   2   0  497.85   13.41
 -10   2   0  492.43    9.01
 -10   2   0  500.99   12.28
 -10  -2   0  518.88   10.71
  10  -2   0  521.37   10.24
  10  -2   0  495.77    8.10
 -10  -2   0  502.15    7.94
 -10  -2   0  480.30   11.11
  10  -2   0  488.96    7.98
 -10  -2   0  509.71    8.55
  10  -2   0  474.56    9.76
 -10   2  -1    0.54    0.75
  10   2   1    0.60    1.44
 -10   2  -1    0.94    1.75
 -10   2  -1    5.70    6.40
  10   2   1    5.15    6.63
 -10   2  -1    0.30    0.56
  10   2   1    0.59    0.65
 -10   2  -1    4.78    3.47
  10   2   1    1.01    1.14
  10  -2   1   12.18    3.69
 -10  -2  -1    0.64    8.56
 -10  -2  -1    0.73    1.81
  10  -2   1   -0.43    4.01
 -10  -2  -1    2.34    1.93
  10  -2   1    0.90    1.44
 -10  -2  -1    0.21    4.83
 -10   2  -2   60.92    3.70
 -10   2  -2   60.22    6.88
  10   2   2   64.77    5.53
 -10   2  -2   73.84   13.15
  10   2   2   65.19   10.64
  10   2   2   54.06    4.76
 -10  -2  -2   64.70    6.37
  10  -2   2   67.80    5.84
 -10  -2  -2   58.46    4.62
 -10  -2  -2   62.24    6.25
  10  -2   2   59.95    5.12
  10  -2   2   63.00    5.57
 -10   2  -3 1325.66   17.82
 -10   2  -3 1463.11   19.82
  10   2   3 1423.73   19.24
 -10   2  -3 1474.13   22.55
  10   2   3 1510.45   24.28
  10   2   3 1403.00   19.53
 -10  -2  -3 1360.78   19.88
  10  -2   3 1325.62   18.97
 -10  -2  -3 1437.76   20.79
 -10  -2  -3 1439.22   19.28
  10  -2   3 1417.41   20.12
  10  -2   3 1378.04   18.11
 -10   2  -4  833.97   11.98
 -10   2  -4  816.18   13.99
 -10   2  -4  770.24   10.80
  10   2   4  852.26   16.86
  10   2   4  807.26   11.12
  10   2   4  830.18   12.36
 -10  -2  -4  815.63   13.04
 -10  -2  -4  822.72   11.07
  10  -2   4  832.09   12.25
  10  -2   4  792.86   12.11
  10   2   5   17.82    6.27
 -10   2  -5   13.51    4.23
  10   2   5   10.91    5.67
  10   2   5   12.14    7.17
 -10   2  -5   18.12    6.73
 -10   2  -5   12.48    5.29
  10  -2   5   19.89    4.83
 -10  -2  -5   15.99    6.58
 -10  -2  -5   27.38    8.61
  10  -2   5   26.36    5.53
  10   2   6   56.55    3.61
 -10   2  -6   68.08    7.00
  10   2   6   74.13   12.53
  10   2   6   72.95   19.95
 -10   2  -6   76.77   10.86
  10  -2   6   56.75    2.63
  10  -2   6   68.42   19.79
 -10  -2  -6   59.83    4.46
 -10  -2  -6   73.93   22.87
  10   2   7   11.00    7.87
 -10   2  -7    8.18    5.61
  10   2   7    2.75    7.40
 -10   2  -7    5.29    7.72
 -10  -2  -7   20.16   10.86
 -10  -2  -7   11.05    3.84
 -10  -2  -7   10.14    3.08
  10  -2   7   14.37    6.93
  10   2   8    5.82   10.43
 -10   2  -8    0.05    3.21
  10   2   8   -2.32    4.30
 -10   2  -8   -3.07    5.71
 -10  -2  -8    5.02    3.99
  10  -2   8    1.89    1.21
  10  -2   8    0.94    0.78
 -10  -2  -8    2.69    1.68
 -10  -2  -8    4.19    2.11
  10  -2   8    6.27    2.52
 -10   2  -9    4.83    6.03
 -10   2  -9    2.76    2.63
  10   2   9    7.86    8.56
  10   2   9   -0.49    3.12
  10  -2   9    0.79    0.79
  10  -2   9   -0.12    4.44
 -10  -2  -9    0.97    0.83
 -10  -2  -9    1.16    2.55
 -10  -2  -9    2.25    5.04
  10   2  10    8.96    8.51
 -10   2 -10    5.81    5.06
  10   2  10    1.86    5.20
 -10   2 -10   16.24    8.61
 -10  -2 -10    4.54    3.39
  10  -2  10    3.02    2.28
  10  -2  10    1.23    0.78
 -10  -2 -10    0.78    1.19
 -10  -2 -10    0.30    2.39
  10  -2  10    3.68    4.44
 -10   2 -11   -0.87    4.07
  10   2  11   -3.14    8.00
  10   2  11    2.85    5.07
 -10   2 -11    2.98    7.98
 -10  -2 -11    0.84    2.51
  10  -2  11    1.26    1.30
  10  -2  11    4.40    4.43
 -10  -2 -11   -1.02    2.19
  10   2  12    6.50    7.38
 -10   2 -12    5.96    4.66
  10   2  12   14.73   10.57
 -10   2 -12    7.90    5.35
  10  -2  12   -2.40    5.68
 -10  -2 -12    5.95    4.33
 -10  -2 -12    7.62    6.16
  10   2  13  151.96   12.15
 -10   2 -13  151.56   19.33
  10   2  13  149.52   11.53
 -10   2 -13  155.70   10.88
 -10  -2 -13  162.53   28.39
  10  -2  13  170.51   19.72
  10   2  14    4.44    4.76
 -10   2 -14    5.38    4.61
  10   2  14    9.06    6.37
 -10   2 -14   14.41    8.63
 -10  -2 -14    9.47    5.57
  10  -2  14   14.11    7.02
  10   2  15  117.16    8.77
 -10   2 -15  102.77   13.57
  10   2  15  110.62   13.92
 -10   2 -15  104.37   16.37
 -10  -2 -15  102.91   21.14
  10  -2  15  123.61    9.70
  10   2  16    9.50    6.18
 -10   2 -16   26.78    7.48
  10   2  16   18.05    8.24
 -10   2 -16   21.12    9.85
 -10  -2 -16   15.79   10.86
  10  -2  16   25.27   13.05
  10   2  17    7.23    8.34
 -10   2 -17    8.38    9.02
  10   2  17    7.94    8.83
 -10   2 -17   12.89    6.13
 -10  -2 -17   16.84   13.53
  10  -2  17   16.38    9.26
  10   2  18    6.77    5.91
 -10   2 -18    3.27    3.99
  10   2  18    9.35    6.49
 -10   2 -18    2.67    5.49
 -10  -2 -18    9.07    6.16
  10  -2  18   17.53   12.78
 -10   2 -19   -0.99    3.87
  10   2  19    6.06    8.19
  10   2  19   -5.62    5.53
 -10   2 -19    3.13    5.05
 -10   2 -20    4.18    4.15
  10  -4 -21    4.39    3.67
 -10   4  20    8.80    6.34
  10   4 -20    1.49    4.03
  10  -4 -20    3.30    2.90
 -10  -4  20    5.69    5.50
  10  -4 -20    5.36    4.47
 -10  -4  20    3.03    2.29
 -10   4  19   10.45    8.06
  10   4 -19    7.26    4.62
  10  -4 -19    4.78    4.67
 -10  -4  19    5.51    6.20
  10  -4 -19    6.50    6.74
 -10  -4  19   11.07    5.19
 -10   4  18    5.28    6.56
  10   4 -18   -2.66    4.47
  10  -4 -18    5.23    7.37
 -10  -4  18    0.39    3.07
  10  -4 -18   -0.67    3.95
 -10  -4  18   -0.29    3.16
 -10   4  17    5.10    5.65
  10   4 -17    3.81    4.67
  10  -4 -17    2.04    3.13
 -10  -4  17   -0.87    4.95
  10  -4 -17   -2.90    5.23
 -10  -4  17   -0.08    4.89
 -10   4  16    3.34    5.27
  10   4 -16    0.25    5.69
  10  -4 -16    2.55    5.39
 -10  -4  16    3.01    2.45
  10  -4 -16    1.40    2.18
 -10  -4  16    2.85    5.33
 -10   4  15   10.93    9.00
  10   4 -15   18.93   10.30
  10  -4 -15   12.79    9.62
 -10  -4  15    9.00    6.49
  10  -4 -15    9.40    5.31
 -10  -4  15    7.49    4.36
 -10   4  14   27.57   12.86
  10   4 -14   28.44   11.31
  10  -4 -14   25.70   16.94
 -10  -4  14   26.39   10.45
  10  -4 -14   21.72   12.21
 -10  -4  14   28.53   16.65
 -10   4  13    2.98    9.76
  10   4 -13    8.21    9.43
  10  -4 -13    0.02    4.08
 -10  -4  13    1.19    1.79
  10  -4 -13    4.22    3.62
 -10  -4  13    9.29    9.52
 -10   4  12   29.41   13.18
  10   4 -12   40.17   11.81
  10  -4 -12   43.42    9.86
 -10  -4  12   33.49   12.24
  10  -4 -12   30.01   12.75
 -10  -4  12   26.71   19.71
  10   4 -11  649.50   16.11
  10   4 -11  605.51    6.29
 -10   4  11  627.08   17.19
  10  -4 -11  613.58   11.93
  10  -4 -11  632.11   12.79
 -10  -4  11  623.38   10.77
 -10  -4  11  653.38   21.36
  10   4 -10  665.33   15.15
  10   4 -10  606.84    7.51
 -10   4  10  652.36   24.67
  10  -4 -10  644.64   11.46
  10  -4 -10  632.98   13.43
 -10  -4  10  575.87    9.87
 -10  -4  10  640.97   13.07
 -10   4   9   39.25    2.62
  10   4  -9   58.88   11.26
  10   4  -9   36.07    7.86
  10   4  -9   47.94    3.42
 -10   4   9   47.08   11.40
 -10  -4   9   34.95    4.61
  10  -4  -9   44.62    7.87
 -10  -4   9   50.79    6.59
  10  -4  -9   42.77    5.51
 -10  -4   9   42.19   15.52
 -10   4   8   22.50    4.22
  10   4  -8   48.20   10.48
 -10   4   8   26.43    2.17
  10   4  -8   29.87    3.29
  10   4  -8   16.12    8.04
 -10   4   8   39.61   13.27
 -10  -4   8   31.02    4.55
 -10  -4   8   33.21    4.02
  10  -4  -8   32.62   12.43
 -10  -4   8   31.52   11.57
  10  -4  -8   31.93   13.51
  10   4  -7   98.05   12.68
  10   4  -7   97.71    5.28
 -10   4   7  106.70   12.18
 -10   4   7  104.59    3.29
  10  -4  -7   98.17    5.91
  10  -4  -7  105.93   10.88
 -10  -4   7  100.63    3.08
 -10  -4   7   94.34   13.06
 -10   4   6  356.35    9.90
 -10   4   6  363.35    9.92
  10   4  -6  375.92   16.96
 -10   4   6  374.17   16.28
  10   4  -6  372.52   11.76
  10   4  -6  353.04   10.04
 -10   4   6  369.84   11.32
 -10  -4   6  416.47   11.19
  10  -4  -6  391.33   13.70
 -10  -4   6  389.61   16.96
  10  -4  -6  381.92   11.07
 -10   4   5    1.96    2.02
 -10   4   5    4.49    2.24
  10   4  -5    1.51    6.54
 -10   4   5    9.40    9.22
  10   4  -5    8.28    5.14
  10   4  -5    2.20    1.77
 -10   4   5    9.89    3.49
 -10  -4   5    0.55    0.50
  10  -4  -5    1.37    3.72
 -10  -4   5    0.57    4.76
  10  -4  -5    2.73    2.44
  10   4  -4   67.49    6.97
 -10   4   4   59.91    2.30
  10   4  -4   50.03   11.13
 -10   4   4   55.89    7.08
 -10   4   4   71.58   11.35
  10   4  -4   61.64    2.38
 -10   4   4   59.63    4.26
  10  -4  -4   68.40    3.64
 -10  -4   4   74.13    7.57
  10  -4  -4   66.69    5.85
  10   4  -3    3.84    6.67
 -10   4   3    1.79    7.42
 -10   4   3    0.38    0.82
 -10   4   3    2.71    3.62
  10  -4  -3    1.83    2.01
 -10  -4   3    3.37    2.68
 -10  -4   3    2.45    3.75
  10  -4  -3   -2.66    3.13
  10   4  -2   -1.84    8.28
 -10   4   2    6.75    2.56
 -10   4   2    6.66    3.95
 -10   4   2    5.21    4.29
 -10  -4   2   10.01    6.81
  10  -4  -2    5.76    4.10
 -10  -4   2    5.89    4.00
  10  -4  -2    2.99    4.52
  10   4  -1  156.70   14.67
 -10   4   1  143.53    7.14
 -10   4   1  157.56    7.46
 -10   4   1  158.87    8.40
  10   4  -1  121.28    3.15
 -10  -4   1  151.27    8.66
 -10  -4   1  145.67   12.98
  10  -4  -1  152.35    7.61
  10   4   0    0.24    1.06
 -10   4   0    3.24    2.33
 -10   4   0    1.86    1.75
  10   4   0    0.65    1.26
 -10   4   0    1.10    1.06
  10   4   0   -2.96   11.09
 -10   4   0    2.62    5.03
  10  -4   0    1.56    2.53
 -10  -4   0    4.78    6.49
 -10  -4   0    2.95    3.89
  10  -4   0   -1.24    3.37
 -10   4  -1   19.71    4.61
  10   4   1   40.55   13.28
 -10   4  -1   18.82    3.66
 -10   4  -1   22.96   14.02
 -10   4  -1   23.61    4.30
  10   4   1    3.05    1.46
  10   4   1   13.03    4.76
  10   4   1   20.27    5.40
 -10  -4  -1   36.34   13.36
  10  -4   1   27.94    5.07
 -10  -4  -1   27.20    8.54
  10  -4   1   23.67    8.27
 -10   4  -2  956.75   25.44
  10   4   2 1047.47   32.71
 -10   4  -2 1040.14   27.46
 -10   4  -2 1063.54   31.28
 -10   4  -2 1001.38   25.65
  10   4   2  970.47   25.69
  10   4   2  989.50   25.81
 -10  -4  -2 1054.33   29.17
 -10  -4  -2  980.95   26.12
 -10  -4  -2 1006.49   27.27
  10  -4   2 1032.81   27.98
  10  -4   2  989.88   25.74
  10   4   3  486.17   19.64
 -10   4  -3  487.43   14.60
 -10   4  -3  494.10   18.70
 -10   4  -3  440.27   11.65
  10   4   3  447.68   13.90
  10   4   3  459.95   12.56
 -10  -4  -3  482.12   15.51
 -10  -4  -3  467.63   14.08
 -10  -4  -3  451.96   13.82
  10  -4   3  499.01   15.85
  10  -4   3  451.67   12.26
 -10   4  -4  200.04   12.50
 -10   4  -4  188.17    8.97
 -10   4  -4  171.77    2.19
  10   4   4  186.00   13.94
 -10   4  -4  185.60    4.52
  10   4   4  186.68   16.75
  10  -4   4  184.89    6.77
 -10  -4  -4  183.34    5.51
 -10  -4  -4  186.20    8.70
  10   4   5    4.61    4.79
 -10   4  -5    6.19    4.46
  10   4   5    7.19    8.55
 -10   4  -5   11.08    8.41
  10   4   5    4.76    1.88
 -10  -4  -5    3.59    2.17
 -10  -4  -5    5.11    6.32
  10  -4   5    2.48    5.73
  10   4   6   65.52    6.90
 -10   4  -6   78.27    5.71
  10   4   6   87.35   13.24
 -10   4  -6   94.62   10.46
  10   4   6   77.71    4.29
 -10  -4  -6   79.03    2.88
 -10  -4  -6   87.36    7.75
  10  -4   6   87.63    8.53
  10   4   7   76.59   18.01
 -10   4  -7   87.21    5.96
  10   4   7   80.30   12.62
 -10   4  -7  103.26   11.00
 -10  -4  -7   84.96   14.48
  10  -4   7   89.10   10.02
  10   4   8   26.90    7.52
 -10   4  -8   11.57    4.22
  10   4   8   25.10   11.45
 -10   4  -8   24.65    9.08
 -10  -4  -8   26.30    8.98
  10  -4   8   24.25    9.04
  10   4   9    8.32    3.88
 -10   4  -9    5.40    4.42
  10   4   9    5.66    9.89
 -10   4  -9    3.77   10.30
 -10  -4  -9   11.99    7.51
  10  -4   9    8.30    4.39
  10   4  10    9.81    5.80
 -10   4 -10    9.86    5.85
  10   4  10   10.77   10.36
 -10   4 -10   27.64   11.88
 -10  -4 -10    9.46    5.57
  10  -4  10    9.96    4.56
  10   4  11    7.02    4.75
 -10   4 -11    5.20    4.27
  10   4  11    8.55   10.02
 -10   4 -11   20.50   12.47
 -10  -4 -11    7.66    5.67
  10  -4  11    9.30    6.46
  10   4  12    3.96    4.97
 -10   4 -12    7.27    7.33
  10   4  12   -2.21    9.48
 -10   4 -12   16.61    6.96
 -10  -4 -12    0.59    4.23
  10  -4  12   -2.88    5.53
  10   4  13   14.72    5.58
 -10   4 -13   11.07    6.84
  10   4  13    9.07    8.92
 -10   4 -13   15.23    9.55
 -10  -4 -13   16.36    9.39
  10  -4  13    1.70    6.94
  10   4  14   49.07   13.79
 -10   4 -14   50.87   14.26
  10   4  14   47.28   14.09
 -10   4 -14   57.62   12.07
 -10  -4 -14   42.36   24.02
  10  -4  14   47.68   19.56
  10   4  15   27.69   12.99
 -10   4 -15   34.53    7.37
  10   4  15   43.93   11.30
 -10   4 -15   28.57    9.40
 -10  -4 -15   46.40   11.99
  10  -4  15   34.58   11.94
  10   4  16   16.79    8.99
 -10   4 -16    6.81    7.24
  10   4  16   15.98   12.33
 -10   4 -16   16.39    9.36
 -10  -4 -16   10.62    9.16
  10  -4  16    5.13    3.42
  10   4  17   22.52   10.61
 -10   4 -17   17.16    6.39
  10   4  17   37.41   17.37
 -10   4 -17   11.60    7.99
 -10  -4 -17   19.74   11.75
  10  -4  17   12.03    4.50
 -10   6  17    2.47    5.77
  10   6 -16    3.42    4.77
 -10   6  16    1.23    4.41
  10  -6 -16    2.25    2.79
 -10  -6  16   -0.17    3.77
  10   6 -15    7.28    7.39
 -10   6  15    0.90    6.63
  10  -6 -15    4.63    3.12
 -10  -6  15    2.84    6.83
  10   6 -14    9.39    7.70
 -10   6  14   22.25    9.39
  10  -6 -14    9.54    7.39
 -10  -6  14   13.40    8.16
  10   6 -13   22.61    9.62
 -10   6  13   10.47    9.28
  10  -6 -13   14.07    9.60
  10  -6 -13   17.87   11.39
 -10  -6  13    6.51    9.08
  10   6 -12   -0.75    5.25
 -10   6  12   13.07   12.04
  10  -6 -12    5.07    4.11
  10  -6 -12    6.45    4.77
 -10  -6  12    6.11    5.78
  10   6 -11    8.05    8.46
 -10   6  11    1.75    7.41
  10  -6 -11    1.12    2.86
  10  -6 -11    1.07    3.61
 -10  -6  11   -0.13    3.38
  10   6 -10    5.94    5.56
 -10   6  10    6.88    8.22
  10  -6 -10    1.93    1.81
  10  -6 -10    9.43    7.41
 -10  -6  10    2.55    4.28
  10   6  -9   14.56    9.07
 -10   6   9   29.33   11.24
  10  -6  -9   28.72    7.71
  10  -6  -9   35.50   15.48
 -10  -6   9   30.56    8.24
  10   6  -8   13.58   10.15
 -10   6   8    6.90   10.69
  10  -6  -8   13.08    5.57
  10  -6  -8   11.68    7.76
 -10  -6   8    5.89    5.90
 -10   6   7   15.74    9.80
  10   6  -7   17.70   10.77
  10   6  -7   19.79    5.36
  10  -6  -7   19.77    7.42
  10  -6  -7    9.25    5.66
 -10  -6   7    5.94    5.21
 -10   6   6  160.75   12.18
  10   6  -6  173.55   14.33
  10   6  -6  180.01    9.85
  10  -6  -6  161.80   17.64
  10  -6  -6  158.56    7.53
 -10  -6   6  169.97   14.60
 -10   6   5  335.00   15.02
  10   6  -5  337.86   20.13
 -10   6   5  317.73   10.26
  10   6  -5  325.06   13.79
  10  -6  -5  311.40    9.99
 -10  -6   5  329.95   12.26
  10  -6  -5  331.27   12.31
  10   6  -4  154.39   14.87
 -10   6   4  132.28    8.35
  10   6  -4  153.27   10.50
 -10   6   4  153.52   12.77
 -10  -6   4  148.02    9.18
  10  -6  -4  141.57   15.44
 -10   6   3  232.27    9.94
  10   6  -3  223.51   15.55
 -10   6   3  219.13   12.09
  10   6  -3  244.77   14.46
 -10   6   3  234.04   12.51
 -10  -6   3  230.32    9.98
  10  -6  -3  226.23   19.16
 -10   6   2   72.14    9.44
 -10   6   2   57.95    7.56
 -10   6   2   60.75    7.70
  10   6  -2   63.30    9.48
 -10  -6   2   65.88   15.16
 -10  -6   2   66.16   12.43
  10  -6  -2   65.07   10.49
  10   6  -1   97.96   12.16
 -10   6   1   86.20    6.96
 -10   6   1   88.41   10.26
 -10   6   1   86.35    8.19
 -10  -6   1   91.26   17.21
 -10  -6   1   80.39   10.62
  10   6   0  521.52   20.54
 -10   6   0  499.94   14.32
 -10   6   0  530.24   16.99
 -10   6   0  519.02   17.07
 -10  -6   0  498.70   16.64
 -10  -6   0  481.14   15.43
  10   6   1  152.19   13.81
 -10   6  -1  162.48    9.24
 -10   6  -1  158.58   21.16
 -10   6  -1  148.07   10.20
 -10  -6  -1  152.15   24.43
 -10  -6  -1  152.72    9.79
  10  -6   1  131.58    7.25
  10   6   2  101.14   14.74
 -10   6  -2   90.13    6.29
 -10   6  -2   93.29   25.53
 -10   6  -2   89.47    8.31
 -10  -6  -2  110.09    8.71
 -10  -6  -2   88.94   10.57
  10  -6   2   92.67    7.60
 -10   6  -3    7.24    5.99
 -10   6  -3    2.50    4.06
  10   6   3    5.51   10.61
  10  -6   3    0.60    2.10
 -10  -6  -3   10.97    5.75
 -10   6  -4  113.59   12.76
 -10   6  -4  126.12    8.67
  10   6   4  100.24   19.45
  10  -6   4  117.62    8.24
 -10  -6  -4  123.60    8.98
  10   6   5   18.24    6.19
 -10   6  -5   23.17    6.45
  10   6   5   31.70   15.74
 -10   6  -5   38.40   12.02
 -10  -6  -5   26.90   11.24
  10  -6   5    4.61    3.97
  10   6   6    1.65    2.06
 -10   6  -6    1.90    3.44
  10   6   6   -0.88   10.90
 -10   6  -6    0.48    6.05
 -10  -6  -6   -4.95    4.98
  10  -6   6   -2.99    3.89
  10   6   7   15.40    6.09
 -10   6  -7   21.76    5.99
  10   6   7   28.09   14.36
 -10   6  -7   14.50    9.01
 -10  -6  -7   25.33   10.19
  10  -6   7    5.78    4.26
  10   6   8    9.57    5.07
 -10   6  -8   10.03    5.47
  10   6   8    8.64   14.46
 -10   6  -8   10.23    8.13
 -10  -6  -8    5.18    3.98
  10  -6   8    6.22    4.67
  10   6   9    3.54    4.05
 -10   6  -9    1.07    3.12
  10   6   9    0.28    9.08
 -10   6  -9   -0.19    6.12
 -10  -6  -9    1.10    3.93
  10  -6   9    1.35    5.92
 -10   6 -10    6.01    6.58
 -10   6 -10    3.30    4.19
  10   6  10    1.67    2.33
  10  -6  10    2.88    5.03
 -10  -6 -10   -0.54    6.51
  10   6  11    9.58    5.41
 -10   6 -11    3.00    2.99
  10   6  11    2.17   10.06
 -10   6 -11    0.79    6.75
 -10  -6 -11    2.08    2.35
  10  -6  11    5.58    4.30
 -10   6 -12   15.14   10.45
 -10   6 -12   -1.46    2.90
  10   6  12    3.27   10.96
  10  -6  12    4.23    4.58
 -10  -6 -12    3.04    3.51
 -10   6 -13   14.08    9.56
 -10   6 -13    2.06    2.86
  10   6  13    8.73   10.95
  10  -6  13    1.54    2.59
 -10  -6 -13    3.55    6.32
 -10   6 -14   84.89    8.95
 -10  -6 -14   61.53   16.53
  10  -6  14   79.38   10.36
 -10   6 -15    3.39    2.34
  10  -6  15   -3.45    3.42
  10   8 -11    5.98    4.57
 -10  -8  11    3.93    3.11
  10   8 -10    4.75    6.38
 -10   8  10   -7.38    7.36
 -10   8  10    2.56    3.62
 -10  -8  10    6.24    6.02
  10   8  -9  332.30   16.10
 -10   8   9  393.80   20.69
 -10  -8   9  362.70   16.52
  10   8  -8    8.48    7.85
 -10   8   8    6.53    7.72
 -10  -8   8    2.24    3.48
  10   8  -7  158.35   18.05
 -10   8   7  143.55   14.63
 -10  -8   7  121.97   13.45
  10   8  -6    9.84    6.62
 -10   8   6   23.51   10.30
 -10   8   6   11.10    6.04
 -10  -8   6   17.71    7.86
  10   8  -5    1.29    6.81
 -10   8   5    2.49    4.87
 -10  -8   5   -1.07    3.28
  10   8  -4    9.16    9.80
 -10   8   4    8.61    7.84
 -10  -8   4    0.56    2.42
  10   8  -3   11.21   12.07
  10   8  -2    1.98    7.29
  10   8  -2   -1.82    4.63
  10   8  -1    1.64    7.00
  10   8  -1   18.52    8.36
  10   8   0    8.79    6.97
  10   8   0    4.16    6.05
 -10   8  -1    4.40    4.92
  10   8   1    2.12    6.69
 -10  -8  -1    0.39    1.55
 -10   8  -2    0.50    4.24
  10   8   2   -2.66    7.07
 -10  -8  -2    1.32    2.38
 -10   8  -3   96.99   10.90
  10   8   3   93.21   11.22
 -10  -8  -3   58.02   32.63
 -10   8  -4    2.47    3.76
  10   8   4    7.40    9.25
 -10  -8  -4    7.81    6.23
 -10   8  -5   37.79   25.55
  10   8   5   45.40   15.52
 -10  -8  -5   22.97   18.31
 -10   8  -6   12.26    7.55
  10   8   6   23.24   15.05
 -10  -8  -6   10.56    6.09
 -10   8  -7   67.53   10.65
  10   8   7   69.92   15.50
 -10  -8  -7   50.46   11.40
 -10  -8  -8    0.48    2.96
  11  -1 -23   10.33    6.78
 -11  -1  23    6.05    2.70
 -11   1  22   52.30   16.80
  11   1 -22   36.05   12.72
  11  -1 -22   35.21   12.46
 -11  -1  22   38.03   12.53
  11  -1 -22   51.19   14.03
 -11  -1  22   30.37   16.64
 -11   1  21    7.50    7.51
  11   1 -21    6.05    4.51
  11  -1 -21   -0.36    3.75
 -11  -1  21    0.71    2.48
  11  -1 -21    1.81    3.07
 -11  -1  21    2.00    3.08
 -11   1  20  122.64   11.69
  11   1 -20  105.74    9.43
  11  -1 -20  117.15    8.81
 -11  -1  20  124.66   17.29
  11  -1 -20  115.14    8.89
 -11  -1  20  113.65    9.03
  11   1 -19    4.05    5.99
  11   1 -19    1.79    2.88
 -11   1  19    9.20    6.77
  11  -1 -19   -0.39    3.10
  11  -1 -19    0.05    3.87
 -11  -1  19    3.32    3.92
 -11  -1  19    1.99    4.18
 -11   1  18  442.19   10.08
  11   1 -18  466.29   11.96
  11   1 -18  448.77   10.55
 -11   1  18  457.03   13.93
  11  -1 -18  463.86   10.45
 -11  -1  18  459.01   11.17
  11  -1 -18  448.29   11.04
 -11  -1  18  459.88   14.54
 -11   1  17   19.72    9.91
  11   1 -17   19.53    6.28
  11   1 -17   23.26    4.84
 -11   1  17   15.40    9.34
  11  -1 -17   20.58   11.71
 -11  -1  17   24.68    5.94
  11  -1 -17   21.18   11.47
 -11  -1  17   10.90   10.75
 -11   1  16   23.04    5.88
  11   1 -16   19.33    5.41
  11   1 -16   23.44    5.12
 -11   1  16   19.82    9.69
  11  -1 -16   17.85    4.51
 -11  -1  16   22.85    9.77
  11  -1 -16   20.53   16.21
 -11  -1  16   17.55   11.05
  11   1 -15    2.95    3.79
  11   1 -15    1.15    4.76
 -11   1  15   -0.14    5.87
 -11   1  15    0.55    2.26
  11  -1 -15    0.19    3.24
  11  -1 -15   -2.65    3.92
 -11  -1  15    7.18    5.25
 -11  -1  15    2.30    2.80
  11   1 -14    4.17    5.44
  11   1 -14    2.09    3.48
 -11   1  14    3.57    3.93
 -11   1  14    1.64    1.92
  11  -1 -14    0.48    3.69
  11  -1 -14   11.62    6.15
 -11  -1  14    4.78    5.89
 -11  -1  14   -2.20    3.85
  11   1 -13   49.06    6.55
  11   1 -13   46.26   10.06
 -11   1  13   45.37    7.48
 -11   1  13   42.61    7.95
  11  -1 -13   48.60    4.52
  11  -1 -13   47.54    8.38
 -11  -1  13   53.23   10.83
 -11  -1  13   39.84   11.34
  11   1 -12   54.82    6.42
  11   1 -12   62.80    5.87
 -11   1  12   53.33    8.09
 -11   1  12   57.13    4.13
  11  -1 -12   52.92    4.19
  11  -1 -12   62.16    8.78
 -11  -1  12   52.44    6.18
 -11  -1  12   54.21    7.61
  11   1 -11   22.21    4.02
  11   1 -11   25.74   10.73
 -11   1  11   19.80    6.39
 -11   1  11   26.33    5.36
  11  -1 -11   28.51    9.57
  11  -1 -11   24.81    7.15
 -11  -1  11   30.70   13.39
 -11  -1  11   22.76    7.60
  11  -1 -11   22.68    1.64
  11   1 -10    8.48    4.76
  11   1 -10   12.53    4.48
 -11   1  10   11.70    6.41
 -11   1  10   16.73    7.13
  11  -1 -10   10.80    3.52
  11  -1 -10    7.94    5.81
 -11  -1  10    9.25    5.65
 -11  -1  10   22.81    9.74
  11  -1 -10    8.16    2.26
 -11   1   9    2.27    1.60
  11   1  -9    6.59    5.62
 -11   1   9    3.77    7.92
  11   1  -9    4.56    2.27
 -11  -1   9    2.97    1.81
 -11  -1   9    1.69    4.02
  11  -1  -9    5.63    4.61
 -11  -1   9    1.20    3.45
  11  -1  -9    3.50    2.98
  11  -1  -9    5.46    2.16
  11   1  -8    8.21    5.04
 -11   1   8    7.33    3.78
  11   1  -8   14.25    5.64
 -11   1   8    2.48    5.22
  11   1  -8   13.98    4.91
 -11   1   8    6.54    4.23
 -11  -1   8    6.20    2.76
  11  -1  -8    4.14    2.15
  11  -1  -8    6.45    2.53
 -11  -1   8    9.09    5.19
 -11  -1   8    3.64    3.95
  11  -1  -8    5.40    3.72
  11   1  -7  454.21    9.40
 -11   1   7  470.51    8.44
  11   1  -7  485.09   11.20
 -11   1   7  477.90   11.36
  11   1  -7  474.24    8.99
 -11   1   7  462.81    9.46
 -11  -1   7  464.45    8.04
  11  -1  -7  471.23   14.12
  11  -1  -7  486.99    7.93
 -11  -1   7  466.31    9.64
 -11  -1   7  489.81   10.07
  11  -1  -7  444.88    7.60
  11   1  -6  179.95   12.17
 -11   1   6  163.42    7.48
  11   1  -6  169.21    8.37
 -11   1   6  166.12    7.57
  11   1  -6  162.82    8.42
 -11   1   6  172.83   11.08
 -11   1   6  165.83    7.62
  11   1  -6  155.46    7.75
  11  -1  -6  167.27    7.28
 -11  -1   6  158.69    8.88
  11  -1  -6  177.73    9.33
 -11  -1   6  162.49    7.68
 -11  -1   6  162.52    8.67
  11  -1  -6  170.78    9.17
 -11  -1   6  166.53   14.18
  11  -1  -6  159.78    8.58
  11   1  -5  171.30    7.50
 -11   1   5  150.46    6.44
 -11   1   5  167.47    6.47
  11   1  -5  172.00    9.92
 -11   1   5  165.13    6.33
  11   1  -5  161.04    6.82
  11   1  -5  169.07    8.27
  11   1  -5  162.15    7.27
 -11   1   5  168.90   10.55
 -11   1   5  166.15    7.40
  11  -1  -5  170.24    6.37
 -11  -1   5  161.99    6.44
  11  -1  -5  166.65    9.32
 -11  -1   5  164.01    7.41
 -11  -1   5  174.67    8.76
  11  -1  -5  162.78    6.16
  11   1  -4    2.03    2.94
 -11   1   4    9.21    3.56
 -11   1   4    0.98    1.32
  11   1  -4    9.58    8.09
  11   1  -4    3.20    3.69
 -11   1   4    4.37    3.39
  11   1  -4    5.22    3.95
 -11   1   4   10.28    6.08
 -11   1   4   12.17    8.84
 -11  -1   4    4.62    3.46
  11  -1  -4    3.85    1.68
 -11  -1   4    1.10    3.64
  11  -1  -4    3.71    3.07
 -11  -1   4    3.00    3.45
  11  -1  -4    7.91    3.03
 -11   1   3  601.39    7.17
  11   1  -3  620.92   10.12
  11   1  -3  619.86    7.33
 -11   1   3  609.16    9.64
 -11   1   3  594.37    7.58
  11   1  -3  604.23    8.01
  11  -1  -3  624.92    8.42
  11  -1  -3  669.67    9.41
 -11  -1   3  625.74    8.61
  11  -1  -3  623.68    5.65
 -11  -1   3  621.79    7.91
 -11  -1   3  660.96    9.49
 -11  -1   3  660.77    9.30
 -11  -1   3  605.82    6.03
  11  -1  -3  622.71    8.37
 -11   1   2   18.00    3.60
  11   1  -2   17.06    7.73
  11   1  -2   34.25    4.08
 -11   1   2   15.84    3.61
  11   1  -2   18.22    6.84
  11   1  -2   10.63    3.43
 -11   1   2   15.82    6.50
 -11  -1   2   16.10    6.11
  11  -1  -2   15.45    4.89
 -11  -1   2   18.64    4.49
 -11  -1   2   20.53    5.94
  11  -1  -2   22.82    6.81
 -11  -1   2   23.53   18.58
  11  -1  -2   13.78    6.89
 -11   1   1   -0.43    1.04
  11   1  -1   -3.07    3.23
  11   1  -1   -4.95    5.25
 -11   1   1   -0.53    1.95
 -11   1   1   -2.23    3.60
  11   1  -1   -2.14    2.17
 -11   1   1   -5.49    4.88
  11   1  -1   -2.04    2.58
 -11  -1   1   -4.71    5.32
  11  -1  -1   -0.50    0.74
  11  -1  -1   -1.51    2.45
 -11  -1   1    2.46    5.21
  11  -1  -1   -3.50    4.90
 -11  -1   1   -0.66    1.87
 -11  -1   1   -0.89    3.38
 -11   1   0   39.44    6.33
  11   1   0   52.95    6.49
  11   1   0   49.78    9.24
 -11   1   0   57.98    7.71
  11   1   0   53.28    4.83
 -11   1   0   51.55    5.65
 -11   1   0   38.70   15.26
  11   1   0   53.78    5.65
 -11  -1   0   29.49    9.15
  11  -1   0   25.36    3.03
  11  -1   0   44.81    5.02
 -11  -1   0   53.61    8.77
  11  -1   0   27.36    5.53
 -11  -1   0   50.75    3.75
 -11  -1   0   32.23    8.13
  11  -1   0   39.82    7.52
 -11   1  -1  125.18    7.26
  11   1   1  126.96    7.62
  11   1   1  138.70   11.53
 -11   1  -1  135.28    6.12
  11   1   1  140.70    7.22
 -11   1  -1  125.24    8.24
 -11   1  -1   50.58   16.68
  11   1   1  132.84    6.40
 -11  -1  -1  124.67   13.52
  11  -1   1  125.45    4.99
  11  -1   1  128.72    6.05
 -11  -1  -1  126.70    9.29
  11  -1   1  135.78    8.26
 -11  -1  -1  136.75    5.33
 -11  -1  -1  132.48   12.06
  11  -1   1  110.83    7.53
 -11   1  -2  153.38    6.26
  11   1   2  160.70    6.66
  11   1   2  166.42    9.91
 -11   1  -2  154.87    6.66
  11   1   2  166.31    7.50
 -11   1  -2  174.60    7.90
 -11   1  -2  157.36    8.74
  11   1   2  163.29    6.27
 -11  -1  -2  180.40   14.29
  11  -1   2  158.60    5.94
  11  -1   2  163.79    6.45
 -11  -1  -2  165.08    8.39
  11  -1   2  167.15    7.93
 -11  -1  -2  164.56    6.42
 -11  -1  -2  165.65    6.75
  11  -1   2  157.99    7.37
  11   1   3   56.63    4.40
  11   1   3   50.71    6.69
 -11   1  -3   61.11    5.28
  11   1   3   55.98    9.16
 -11   1  -3   56.06    5.07
  11   1   3   50.79    5.01
 -11   1  -3   68.64    8.22
 -11  -1  -3   69.71   11.73
  11  -1   3   51.74    6.83
  11  -1   3   55.31    4.44
 -11  -1  -3   59.96    5.73
 -11  -1  -3   58.39    7.03
  11  -1   3   67.44    5.04
 -11  -1  -3   67.29   11.93
  11  -1   3   57.73    6.39
  11   1   4  309.85   11.90
 -11   1  -4  314.37    6.98
 -11   1  -4  300.42    7.83
  11   1   4  310.55    7.38
 -11   1  -4  297.88    6.90
  11   1   4  325.60    7.46
 -11  -1  -4  305.46    7.18
  11  -1   4  322.36    8.45
 -11  -1  -4  298.41    9.60
 -11  -1  -4  311.54    6.98
  11  -1   4  317.95    6.56
  11  -1   4  321.10    6.61
 -11   1  -5   -0.99    4.19
 -11   1  -5    0.52    3.27
  11   1   5    1.11    2.22
  11   1   5    2.10    5.85
 -11   1  -5    0.21    2.53
  11   1   5   -1.24    2.22
  11  -1   5    2.98    2.92
 -11  -1  -5   -1.45    2.41
 -11  -1  -5   -0.08    3.13
  11  -1   5    0.77    3.70
 -11   1  -6 2173.23   29.69
 -11   1  -6 2037.07   26.39
  11   1   6 2058.06   27.77
  11   1   6 2116.68   30.74
  11  -1   6 2063.56   26.43
  11  -1   6 1995.16   28.80
  11  -1   6 2031.27   25.10
 -11  -1  -6 2064.31   26.44
 -11  -1  -6 2118.90   27.53
  11   1   7  305.24   14.64
 -11   1  -7  306.30   11.97
  11   1   7  325.42   13.70
 -11   1  -7  314.11   21.54
 -11  -1  -7  303.62   11.60
  11  -1   7  299.11   10.52
  11  -1   7  293.36    9.99
 -11  -1  -7  297.31    9.55
 -11  -1  -7  305.51   11.27
  11  -1   7  298.48   14.18
 -11   1  -8   56.45    7.09
 -11   1  -8   61.83   10.27
  11   1   8   57.15   19.88
  11   1   8   56.81    7.16
  11  -1   8   56.85    5.31
  11  -1   8   63.09   17.63
  11  -1   8   50.35    3.13
 -11  -1  -8   56.47    8.84
 -11  -1  -8   56.98   15.54
 -11   1  -9    5.53    4.28
 -11   1  -9    6.96    4.05
  11   1   9    5.97    6.21
  11   1   9    9.09    8.40
  11  -1   9    1.14    3.13
  11  -1   9    3.34    4.17
  11  -1   9    5.77    1.63
 -11  -1  -9    6.63    5.64
 -11  -1  -9    8.71    5.32
 -11   1 -10  405.14   26.08
 -11   1 -10  405.90   21.81
  11   1  10  389.61   14.01
  11   1  10  386.71   15.69
  11  -1  10  344.96   12.93
  11  -1  10  398.12   15.24
  11  -1  10  371.92   10.42
 -11  -1 -10  375.62   12.03
 -11  -1 -10  390.98   19.03
 -11   1 -11    2.48    4.50
  11   1  11    1.36    6.19
  11   1  11    3.43    4.09
 -11   1 -11    8.90    7.63
 -11  -1 -11    3.51    3.62
  11  -1  11    3.51    3.17
  11  -1  11    5.87    4.26
 -11  -1 -11    5.64    4.69
 -11   1 -12   57.42   19.43
  11   1  12   51.47   12.15
  11   1  12   53.37   23.77
 -11   1 -12   57.32   23.89
 -11  -1 -12   59.22   18.05
  11  -1  12   48.48    6.18
  11  -1  12   50.02   20.00
 -11  -1 -12   49.47   15.37
 -11   1 -13   -0.25    5.45
  11   1  13    1.12    6.52
  11   1  13    2.64    4.38
 -11   1 -13    3.60    5.20
 -11  -1 -13    3.01    3.93
  11  -1  13    8.19    5.03
  11  -1  13    1.52    3.60
 -11  -1 -13    0.78    2.61
  11   1  14   14.16   10.80
 -11   1 -14    3.53    4.20
  11   1  14   -0.74    5.54
 -11   1 -14    4.56    4.72
  11  -1  14    3.62    3.67
 -11  -1 -14    4.80    3.58
 -11  -1 -14    2.26    6.56
  11   1  15    1.54    5.48
 -11   1 -15    3.28    4.80
  11   1  15   -0.55    5.34
 -11   1 -15   -3.19    5.09
  11  -1  15    3.59    5.33
 -11  -1 -15    2.85    4.97
 -11  -1 -15    5.81    7.06
  11   1  16    3.58    2.89
 -11   1 -16   -0.24    3.91
  11   1  16    0.44    6.50
 -11   1 -16   -2.82    5.99
 -11  -1 -16    0.30    4.85
  11  -1  16    9.39    9.91
  11   1  17   21.80    9.10
 -11   1 -17   24.83    7.02
  11   1  17    9.27    5.62
 -11   1 -17   22.22    7.33
 -11  -1 -17   21.36    8.22
  11  -1  17   21.59    9.95
 -11   1 -18    2.26    1.91
 -11   1 -18    1.44    4.01
  11   1  18    1.59    3.62
  11  -1  18    4.27    5.50
 -11  -1 -18   -4.23    5.13
 -11   1 -19   12.05    8.57
  11   1  19   19.84    7.87
  11  -3 -22   12.07    7.88
  11  -3 -22    6.55    6.37
 -11  -3  22   13.28    7.56
 -11  -3  22    7.05    5.02
 -11   3  21   -1.32    6.16
  11   3 -21    3.25    6.96
  11  -3 -21    2.66    5.60
 -11  -3  21    8.10    4.86
  11  -3 -21   -0.91    4.35
 -11  -3  21    0.32    3.30
 -11   3  20    7.52   12.08
  11   3 -20   11.60    4.88
  11  -3 -20   14.87   10.61
 -11  -3  20   16.40    7.02
  11  -3 -20   14.37    7.67
 -11  -3  20   12.75    9.99
 -11   3  19    2.94    5.10
  11   3 -19   -1.59    4.80
  11  -3 -19    3.66    5.44
 -11  -3  19    1.16    2.96
  11  -3 -19    3.57    2.64
 -11  -3  19   -0.48    4.75
 -11   3  18   35.38   19.91
  11   3 -18   44.25    9.49
  11  -3 -18   43.16    8.20
 -11  -3  18   41.27   16.67
  11  -3 -18   46.28    5.29
 -11  -3  18   44.75   21.63
 -11   3  17   46.47   17.18
  11   3 -17   46.75    9.62
  11  -3 -17   42.17   22.78
 -11  -3  17   35.15   14.14
  11  -3 -17   42.89   11.98
 -11  -3  17   33.18   20.36
 -11   3  16  138.55   20.21
  11   3 -16  133.98   10.29
  11  -3 -16  151.49   11.18
 -11  -3  16  141.52    8.04
  11  -3 -16  147.93    9.18
 -11  -3  16  144.51   13.13
 -11   3  15  223.23   16.45
  11   3 -15  207.98   13.75
  11  -3 -15  209.56   15.53
 -11  -3  15  212.91    9.47
  11  -3 -15  212.99    9.17
 -11  -3  15  215.46   28.99
  11   3 -14  145.08   10.40
  11   3 -14  137.40    4.87
 -11   3  14  130.02   14.91
  11  -3 -14  138.76    6.16
  11  -3 -14  143.42   11.32
 -11  -3  14  143.07   11.38
 -11  -3  14  147.32   15.07
 -11   3  13    3.69    2.15
  11   3 -13    4.64    7.38
  11   3 -13    6.13    3.64
 -11   3  13    7.85    7.08
  11  -3 -13    7.60    3.04
 -11  -3  13    8.23    4.22
  11  -3 -13    7.71    5.03
 -11  -3  13    8.00    6.26
  11   3 -12    9.23    7.20
  11   3 -12    4.76    2.90
 -11   3  12    0.89    6.39
  11  -3 -12    5.37    3.41
  11  -3 -12    1.76    4.12
 -11  -3  12    4.40    2.72
 -11  -3  12    1.63    3.56
  11  -3 -12    2.86    1.70
 -11   3  11    3.68    2.00
  11   3 -11    6.31    7.09
 -11   3  11   10.11    9.43
  11   3 -11    7.11    3.35
 -11  -3  11    3.36    1.89
 -11  -3  11    9.41    2.89
  11  -3 -11    5.71    4.34
 -11  -3  11    3.39    4.15
  11  -3 -11    8.41    3.85
  11  -3 -11    5.44    1.94
 -11   3  10  107.50    3.15
  11   3 -10  124.96   11.30
 -11   3  10  120.43   11.70
  11   3 -10  122.86    5.72
 -11  -3  10  108.56    4.77
 -11  -3  10  115.96    9.62
  11  -3 -10  120.11   14.22
 -11  -3  10  117.78    9.07
  11  -3 -10  108.18   11.71
  11  -3 -10  100.44    3.60
  11   3  -9   78.27    4.30
  11   3  -9   99.31   12.19
  11   3  -9   90.99    4.24
 -11   3   9   83.31    3.25
 -11   3   9   89.86   11.75
  11  -3  -9   85.97    5.77
 -11  -3   9   88.48    5.00
  11  -3  -9   93.47    9.09
 -11  -3   9   93.59    8.60
 -11  -3   9   90.25    4.97
  11  -3  -9   78.90    3.16
 -11   3   8   61.19   10.53
 -11   3   8   71.31    3.37
  11   3  -8   67.76   10.86
  11   3  -8   62.45    4.18
  11   3  -8   65.82    3.49
 -11   3   8   66.42    3.71
 -11  -3   8   61.85    4.16
  11  -3  -8   72.09    7.74
  11  -3  -8   69.96    6.81
 -11  -3   8   72.54   21.25
 -11  -3   8   72.63    7.71
  11  -3  -8   73.98    3.71
 -11   3   7   98.10   14.47
 -11   3   7   57.06    2.81
  11   3  -7   94.45   12.67
  11   3  -7   58.07    3.98
  11   3  -7   73.87    5.87
 -11   3   7   59.05    4.31
 -11  -3   7   53.50    4.04
  11  -3  -7   69.52    8.53
  11  -3  -7   61.22    4.27
 -11  -3   7   72.89   14.85
 -11  -3   7   66.14    4.22
  11  -3  -7   58.32    5.54
 -11   3   6   24.68   10.67
 -11   3   6   28.97    2.40
  11   3  -6   21.19    8.28
  11   3  -6   30.71    4.06
  11   3  -6   29.82    4.53
 -11   3   6   33.26    3.01
 -11  -3   6   28.56    4.47
  11  -3  -6   34.04   17.95
  11  -3  -6   30.20    6.07
 -11  -3   6   29.34   11.70
 -11  -3   6   34.66    3.26
  11  -3  -6   28.79    2.92
  11   3  -5  525.71   12.04
 -11   3   5  508.69    6.99
  11   3  -5  496.85   15.15
 -11   3   5  526.59   16.02
  11   3  -5  476.39    7.21
 -11   3   5  507.78    8.00
  11  -3  -5  505.65    8.76
  11  -3  -5  515.06   14.82
 -11  -3   5  500.14   10.16
 -11  -3   5  506.51   11.71
  11  -3  -5  502.87    8.26
 -11   3   4   32.65    4.46
 -11   3   4   27.72    2.67
  11   3  -4   25.02    7.61
  11   3  -4   28.10    6.27
 -11   3   4   39.12    9.05
  11  -3  -4   37.16    5.42
 -11  -3   4   30.86    5.74
 -11  -3   4   38.17    5.80
  11  -3  -4   13.75    3.16
  11  -3  -4   30.79    3.74
  11   3  -3   14.10    7.22
 -11   3   3   10.88    6.67
 -11   3   3   15.46    4.95
 -11  -3   3   23.12    7.99
  11  -3  -3   14.51    5.62
  11  -3  -3   15.70    7.42
 -11  -3   3   10.79    5.38
  11  -3  -3   19.41    6.33
 -11   3   2  838.14   13.01
 -11   3   2  805.01   11.35
 -11   3   2  831.35   11.56
  11   3  -2  864.97   16.44
 -11   3   2  826.75   11.64
 -11   3   2  813.01   12.12
  11  -3  -2  832.54   12.98
 -11  -3   2  839.15   13.48
 -11  -3   2  842.62   13.94
 -11   3   1  477.15    7.25
 -11   3   1  538.65    8.68
  11   3  -1  497.63   13.13
 -11   3   1  475.18    7.49
 -11   3   1  509.61   11.84
  11   3  -1  487.21    8.95
  11  -3  -1  485.86    8.44
  11  -3  -1  509.85   10.97
 -11  -3   1  506.25   12.86
 -11   3   0  145.40    3.62
  11   3   0  162.24   11.36
 -11   3   0  129.64    4.13
 -11   3   0  155.61    8.59
 -11   3   0  134.40    3.02
  11   3   0  125.90    4.60
  11   3   0  138.58    6.86
 -11  -3   0  149.62   10.37
 -11  -3   0  132.64    6.79
 -11  -3   0  147.03    7.70
  11  -3   0  148.16    6.54
  11  -3   0  137.30    4.55
 -11   3  -1   -0.59    1.21
  11   3   1   -3.57    7.83
 -11   3  -1   -0.83    1.52
 -11   3  -1   -1.74    5.08
 -11   3  -1   -0.05    0.85
  11   3   1   -0.09    1.40
  11   3   1   -1.87    1.34
 -11  -3  -1   -3.36    4.43
 -11  -3  -1    2.43    2.87
 -11  -3  -1   -0.39    1.89
  11  -3   1   -1.22    3.64
  11  -3   1    0.36    0.73
 -11   3  -2   21.85    4.00
 -11   3  -2   13.21    3.16
  11   3   2   19.49    3.33
 -11   3  -2   10.45    7.76
  11   3   2    5.93    7.82
  11   3   2   21.22    5.61
 -11  -3  -2   10.77    5.58
  11  -3   2   19.37    5.26
 -11  -3  -2   28.53    3.51
 -11  -3  -2   17.32    6.16
  11  -3   2   18.46    3.35
  11  -3   2   16.58    4.88
 -11   3  -3  171.45    6.00
 -11   3  -3  204.21    8.49
  11   3   3  176.63    6.01
 -11   3  -3  200.79   12.33
  11   3   3  213.36   15.49
  11   3   3  184.30    8.04
 -11  -3  -3  204.83   20.90
  11  -3   3  199.57    9.07
 -11  -3  -3  188.00    7.98
 -11  -3  -3  180.94    6.75
  11  -3   3  176.13    7.43
  11  -3   3  164.77    5.83
  11   3   4    9.76    2.49
 -11   3  -4    3.85    3.36
  11   3   4   -4.00    8.61
  11   3   4    3.61    3.14
 -11   3  -4    3.02    6.20
  11  -3   4    6.69    2.18
  11  -3   4    9.30    4.35
 -11  -3  -4    7.52    3.56
 -11  -3  -4   10.06    7.99
 -11  -3  -4    7.99    2.71
  11   3   5    3.33    3.41
 -11   3  -5   -0.09    2.37
  11   3   5    0.77    8.15
 -11   3  -5    0.28    6.10
  11   3   5   -0.21    1.42
 -11  -3  -5   -0.24    1.12
 -11  -3  -5    0.01    4.71
  11  -3   5   -0.75    4.69
  11   3   6   57.11   16.67
 -11   3  -6   52.66    5.43
  11   3   6   59.56   11.00
 -11   3  -6   70.47    9.79
  11  -3   6   58.49    7.58
 -11  -3  -6   53.38    3.07
 -11  -3  -6   62.58   15.92
  11   3   7  316.77   13.56
 -11   3  -7  330.13   11.00
  11   3   7  332.03   17.92
 -11   3  -7  352.32   14.80
  11  -3   7  318.51   12.91
 -11  -3  -7  333.63    9.40
 -11  -3  -7  345.05   12.77
  11   3   8  235.23   15.31
 -11   3  -8  246.74    6.27
  11   3   8  261.82   15.62
 -11   3  -8  258.34   10.90
 -11  -3  -8  268.30   21.69
 -11  -3  -8  215.73    5.31
 -11  -3  -8  242.12    4.99
  11  -3   8  233.25   11.43
  11   3   9   45.59   13.26
 -11   3  -9   50.18    6.70
  11   3   9   51.24   13.97
 -11   3  -9   47.01   10.93
 -11  -3  -9   48.17   20.62
  11  -3   9   56.76   10.54
  11   3  10  550.49   21.83
 -11   3 -10  577.66   12.42
  11   3  10  584.18   20.34
 -11   3 -10  626.00   18.40
  11  -3  10  589.26   14.53
 -11  -3 -10  541.09    8.98
 -11  -3 -10  599.12   14.67
  11   3  11    8.41    6.14
 -11   3 -11    6.24    4.42
  11   3  11    5.02    7.58
 -11   3 -11    9.28    6.43
 -11  -3 -11    1.89    3.37
  11  -3  11   -2.19    5.55
  11   3  12    5.87    6.44
 -11   3 -12    0.60    3.71
  11   3  12   -1.08    8.17
 -11   3 -12   -0.92    7.02
 -11  -3 -12    6.09    7.17
  11  -3  12   -0.52    5.97
  11   3  13    7.51    7.11
 -11   3 -13   10.32    5.06
  11   3  13   16.12    7.86
 -11   3 -13   10.19    6.83
 -11  -3 -13   13.93    6.74
  11  -3  13    3.93    7.69
  11   3  14   35.05    9.67
 -11   3 -14   27.92   12.41
  11   3  14   16.11    8.69
 -11   3 -14   13.27    6.63
 -11  -3 -14   25.25   13.53
  11  -3  14   29.26   11.40
  11   3  15    3.08    3.64
 -11   3 -15    1.59    1.20
  11   3  15   -1.21    9.35
 -11   3 -15    0.42    3.35
 -11  -3 -15    2.73    4.19
  11  -3  15    3.70    4.38
  11   3  16    1.64    4.10
 -11   3 -16    7.61    4.79
  11   3  16    0.40    7.12
 -11   3 -16    3.33    5.57
 -11  -3 -16    1.68    5.26
  11  -3  16   -0.24    5.81
  11   3  17    1.01    3.88
 -11   3 -17    0.98    1.69
  11   3  17    7.89    8.64
 -11   3 -17    6.34    8.54
 -11  -3 -17    3.13    5.92
  11  -3  17    1.11    3.94
 -11   3 -18   11.63    8.15
  11   3  18   24.41   11.42
  11   3  18    8.04    6.97
  11  -3  18    8.77    6.63
  11   3  19   12.01    8.90
 -11   5  19   41.58   13.12
  11  -5 -19    2.25    2.62
  11   5 -18   11.89    7.80
 -11   5  18   11.99   10.56
  11  -5 -18    6.70    5.43
  11  -5 -18    8.69    6.12
 -11  -5  18    9.01    5.77
  11   5 -17   -3.41    5.59
 -11   5  17   -6.19    5.90
  11  -5 -17   -0.95    3.86
  11  -5 -17   -1.06    5.63
 -11  -5  17    1.91    6.09
  11   5 -16    0.34    4.88
 -11   5  16    2.83    7.45
  11  -5 -16    5.36    5.11
  11  -5 -16    5.49    6.14
 -11  -5  16    1.39    3.92
  11   5 -15    3.27    5.38
 -11   5  15    6.48    9.84
  11  -5 -15   15.80   17.84
  11  -5 -15    3.29    3.10
 -11  -5  15    7.12    6.67
  11   5 -14   -3.62    5.70
 -11   5  14   -2.43    6.58
  11  -5 -14    2.79    2.99
  11  -5 -14    6.21    5.29
 -11  -5  14    0.74    2.73
  11   5 -13   11.12    6.40
 -11   5  13   15.99   10.50
  11  -5 -13   13.99   10.84
  11  -5 -13   23.17   12.54
 -11  -5  13   23.35    9.75
 -11   5  12   38.61   12.21
  11   5 -12   13.25   10.13
  11  -5 -12   21.79   15.05
 -11  -5  12   19.90    6.22
  11  -5 -12   19.79    7.85
 -11  -5  12   12.21   10.35
 -11   5  11   17.29    8.66
  11   5 -11    8.34   11.35
  11  -5 -11   29.70   14.29
 -11  -5  11   15.33    7.86
  11  -5 -11   19.80    8.80
 -11  -5  11   12.49    9.29
  11   5 -10   12.98   12.18
  11   5 -10    8.66    2.93
 -11   5  10   14.26   11.68
  11  -5 -10   11.87    7.08
  11  -5 -10    7.50    6.18
 -11  -5  10   11.73    5.36
 -11  -5  10    9.45    9.17
  11   5  -9    9.39   10.26
  11   5  -9    5.86    2.38
 -11   5   9    5.87    7.55
  11  -5  -9    4.57    3.45
  11  -5  -9    3.56    4.78
 -11  -5   9    3.42    2.35
 -11  -5   9    3.88    5.11
  11   5  -8  231.11   14.21
  11   5  -8  226.43    6.44
 -11   5   8  236.42   13.98
 -11   5   8  201.35    2.89
  11  -5  -8  226.38    5.62
  11  -5  -8  232.69    9.64
 -11  -5   8  238.69    5.03
 -11  -5   8  225.71    9.52
  11   5  -7  320.13   14.40
 -11   5   7  355.70   15.07
  11  -5  -7  326.97   11.99
  11  -5  -7  333.33   13.81
 -11  -5   7  345.03   17.92
 -11   5   6  543.44   16.96
  11   5  -6  509.08   16.51
 -11   5   6  510.29    9.71
  11   5  -6  524.20   12.43
  11  -5  -6  551.30   10.28
 -11  -5   6  524.90   17.05
  11  -5  -6  500.91   17.10
  11   5  -5   38.89    2.87
  11   5  -5   72.37   10.91
  11   5  -5   75.06    8.34
 -11   5   5   61.90   10.46
 -11   5   5   64.47    4.30
  11  -5  -5   69.46   10.75
  11  -5  -5   60.41   11.38
 -11  -5   5   63.29   19.93
 -11   5   4   -1.41    5.51
  11   5  -4   -0.53    6.96
 -11   5   4    3.65    3.10
  11   5  -4    6.42    7.62
  11  -5  -4    1.48    2.01
 -11  -5   4    2.78    3.47
  11  -5  -4    1.38    3.95
 -11   5   3  232.87   10.81
 -11   5   3  209.25    7.44
 -11   5   3  212.61    8.52
  11   5  -3  236.85   10.33
 -11  -5   3  214.36   13.32
 -11  -5   3  216.20   16.96
  11  -5  -3  221.58   11.15
 -11   5   2  612.31   14.31
 -11   5   2  623.91   10.42
 -11   5   2  613.22   11.66
  11   5  -2  609.93   14.81
 -11  -5   2  632.83   13.32
 -11  -5   2  628.63   10.98
  11  -5  -2  619.97   10.52
 -11   5   1   -0.10    4.31
 -11   5   1    0.44    1.97
  11   5  -1   -2.22    6.44
 -11  -5   1    3.36    4.42
  11  -5  -1    1.42    2.70
 -11  -5   1    0.25    1.52
  11  -5  -1    1.55    3.09
 -11   5   0   -4.21    4.84
 -11   5   0    2.92    2.29
  11   5   0   -0.30    0.78
  11   5   0    7.85   11.16
  11   5   0    0.26    0.45
  11  -5   0    1.92    2.42
  11  -5   0    3.79    2.95
 -11  -5   0    0.85    2.39
 -11  -5   0    6.82    3.92
 -11   5  -1  154.63    6.62
  11   5   1  180.04   14.09
  11   5   1  136.22    6.18
 -11   5  -1  164.75    9.24
 -11  -5  -1  175.87   14.87
  11  -5   1  149.41   12.55
  11  -5   1  162.93   14.51
 -11  -5  -1  163.47    8.48
 -11   5  -2   14.79    4.58
  11   5   2   12.81    8.99
  11   5   2   16.28    4.89
 -11   5  -2   15.54   11.71
 -11  -5  -2   16.12    6.24
  11  -5   2   15.91    5.09
  11  -5   2   15.75   11.69
 -11  -5  -2   15.18    7.39
  11   5   3   17.37   13.59
 -11   5  -3   25.71    5.15
 -11   5  -3   26.61    5.36
  11   5   3   25.41    7.14
 -11   5  -3   25.24    8.92
 -11  -5  -3   27.83   13.23
  11  -5   3   37.46    6.91
 -11  -5  -3   19.84    7.15
  11   5   4    1.02    1.36
 -11   5  -4    0.87    3.20
  11   5   4   -1.73   10.02
 -11   5  -4   -0.02    7.20
  11  -5   4    0.52    4.58
 -11  -5  -4    1.33    1.47
 -11  -5  -4   -0.47    5.24
  11   5   5   47.00   10.00
 -11   5  -5   74.73    7.38
  11   5   5   76.64   15.33
 -11   5  -5   75.34   14.13
 -11  -5  -5   74.63   23.63
  11  -5   5   81.05    9.68
  11   5   6   31.32    8.26
 -11   5  -6   36.94    5.48
  11   5   6   43.42   13.44
 -11   5  -6   23.13   11.33
 -11  -5  -6   44.24   20.16
  11  -5   6   31.33    6.98
  11   5   7   -1.24    3.20
 -11   5  -7    2.28    2.87
  11   5   7    8.45   10.45
 -11   5  -7    0.50    7.88
 -11  -5  -7    0.18    5.60
  11  -5   7    4.25    4.70
  11   5   8    0.89    2.22
 -11   5  -8    4.49    4.42
  11   5   8   -0.36   10.69
 -11   5  -8   -0.50    7.80
 -11  -5  -8    0.26    5.71
  11  -5   8    0.01    3.67
  11   5   9    5.22    4.64
 -11   5  -9    3.23    4.06
  11   5   9   15.87   13.76
 -11   5  -9    1.52    8.01
 -11  -5  -9    5.29    3.85
  11  -5   9    1.57    4.65
  11   5  10   31.73   12.36
 -11   5 -10   32.42    5.59
  11   5  10   40.28   13.29
 -11   5 -10   49.27   12.30
 -11  -5 -10   34.49   13.36
  11  -5  10   30.56    8.26
  11   5  11   67.32   18.46
 -11   5 -11   60.52    6.20
  11   5  11   70.49   17.50
 -11   5 -11   64.72   12.57
 -11  -5 -11   58.64   27.00
  11  -5  11   51.37   26.86
  11   5  12    1.49    1.67
 -11   5 -12    2.13    4.68
  11   5  12    1.93    9.58
 -11   5 -12    6.60   10.23
 -11  -5 -12    4.85    6.37
  11  -5  12    2.16    6.32
  11   5  13    1.23    2.61
 -11   5 -13    2.96    3.09
  11   5  13    8.08    9.99
 -11   5 -13    1.46    6.82
 -11  -5 -13    0.55    2.36
  11  -5  13   -2.05    4.81
  11   5  14    3.06    3.54
 -11   5 -14    2.57    4.54
  11   5  14   -0.99   10.95
 -11   5 -14   10.51   11.11
 -11  -5 -14    2.35    2.87
[truncated: 682,916 more chars]
